# Supplementary material for: A Quantitative Profiling Tool for Diverse Genomic Data Types Reveals Potential Associations between Chromatin and Pre-mRNA Processing
Source: PLoS One. 2015 Jul 24;10(7):e0132448. doi: 10.1371/journal.pone.0132448 (PMC4514851; doi:10.1371/journal.pone.0132448)
Supplement: S1 Script — This was used to filter reads of the ChIP-Seq and CLIP-Seq data used in the paper, after alignment in Bowtie2. “Usage” shows the command used to run the script on a cluster. It may also be used with the Unix command “sh”. (SH) [file pone.0132448.s018.sh]

#!/bin/sh
#$ -N filterSamFilesFromBowtie2
#$ -S /bin/sh
#$ -cwd
#$ -V
#$ -q normal,long

#Usage: qsub -t 1-N:1 ScriptS1 <sam-list(N-lines)> <Working folder>
#Note: This assumes only strict linear allignments are present (i.e. no insertions or deletions from the reference)

export PATH=/soft/bio/sequence/samtools-0.1.18:$PATH

folder=$2
file=$(head -n $SGE_TASK_ID $1 | tail -n 1)
base=$(basename $file .sam)
cd $folder

date
echo Filter
maxreadlen=$(awk '{print length($10)}' $file | sort -nr | head -1)
awk -v maxreadlen=$maxreadlen 'BEGIN{MDcol=2}{k=12; while(k <= NF) {if($k ~ "MD:Z") MDcol=k; k=k+1}; if(($MDcol == "MD:Z:"maxreadlen && $10 !~ "N" && $5 > 30) || $1 ~ /^@/) print}' $file | samtools view -S -b - | samtools sort - ${base}.filtered.sorted
samtools view ${base}.filtered.sorted.bam -o ${base}.filtered.sorted.sam

date
echo "Remove duplicates"
#samtools rmdup -S ${base}.filtered.sorted.bam - | samtools view - > ${base}.filtered.sorted.dupsrmvd.sam
#rm ${base}.filtered.sorted.bam
date
echo Finished
