# Supplementary material for: A Quantitative Profiling Tool for Diverse Genomic Data Types Reveals Potential Associations between Chromatin and Pre-mRNA Processing
Source: PLoS One. 2015 Jul 24;10(7):e0132448. doi: 10.1371/journal.pone.0132448 (PMC4514851; doi:10.1371/journal.pone.0132448)
Supplement: S2 Script — Performs the same filtering as S1 Script. It was used to filter the pre-aligned RNA-Seq data from ENCODE that was used in the analysis of the paper. This script was needed because the SAM files used from ENCODE had a slightly different format than those obtained from alignment in Bowtie2. (SH) [file pone.0132448.s019.sh]

#!/bin/sh
#$ -N processAlignedRNAseqFilesFromENCODE
#$ -S /bin/sh
#$ -cwd
#$ -V
#$ -q normal,long

#Usage: qsub -t 1-N:1 ScriptS2 <bam-list(N-lines)> <Working folder>

export PATH=/soft/bio/sequence/samtools-0.1.18:$PATH

folder=$2
file=${2}/bam/$(head -n $SGE_TASK_ID $1 | tail -n 1)
base=$(basename $file .bam)

date
echo Filter
maxreadlen=$(samtools view -q 30 $file | awk '{print length($10)}'  | sort -nr | head -1)
samtools view -h -q 30 $file | awk -v maxreadlen=$maxreadlen '{k=12; while(k <= NF) {if($k ~ "NH:i:") NHcol=k; if($k ~ "NM:i:") NMcol=k; k=k+1}; if(($NMcol == "NM:i:0" && $10 !~ "N" && length($10) == maxreadlen && $NHcol == "NH:i:1") || $1 ~ /^@/) print} ' | samtools view -S -b - | samtools sort - ${base}.filtered.sorted

date
echo "Remove duplicates"
samtools rmdup -S ${base}.filtered.sorted.bam ${base}.filtered.sorted.dupsrmvd.bam

date
echo index
samtools index ${base}.filtered.sorted.dupsrmvd.bam ${base}.filtered.sorted.dupsrmvd.bam.bai

date
echo Finished
