# Supplementary material for: A Quantitative Profiling Tool for Diverse Genomic Data Types Reveals Potential Associations between Chromatin and Pre-mRNA Processing
Source: PLoS One. 2015 Jul 24;10(7):e0132448. doi: 10.1371/journal.pone.0132448 (PMC4514851; doi:10.1371/journal.pone.0132448)
Supplement: S3 Script — This converts a SAM file into BED format, and then retains only the center coordinate. This was used throughout the paper to prepare filtered data (SAM format) for profiling. It requires Pyicoteo 1.0.6c (https://bitbucket.org/regulatorygenomicsupf/pyicoteo) to be installed. The BED file output may be directly used in ProfileSeq, or converted to a.pos file by using only columns 1, 2, and 6 of each line, for faster processing by ProfileSeq. (SH) [file pone.0132448.s020.sh]

#!/bin/sh
#$ -N SamtoBed
#$ -S /bin/sh
#$ -cwd
#$ -V
#$ -q short-high,normal,long

#Usage: qsub -t 1-N:1 ScripS3 <index list> <output-folder>
echo "Started: "$(date)
export PATH=/soft/bio/sequence/samtools-0.1.18:$PATH

OUTPUT_FOLDER=$2
data=$(head -n $SGE_TASK_ID $1 | tail -n 1)

if [[ $OUTPUT_FOLDER =~ "/$" ]];then
    output=$(echo $OUTPUT_FOLDER | sed 's/.$//g')
else
    output=$OUTPUT_FOLDER
fi

python /projects/rg/Software/Pyicos-1.0.6c/pyicos convert $data $OUTPUT_FOLDER/$(basename $data .sam).closed.bed -f sam -F bed --no-sort
awk 'BEGIN{OFS="\t"}{center=int(($3+$2)/2); print $1,center,center,$4,$5,$6}' $OUTPUT_FOLDER/$(basename $data .sam).closed.bed > $OUTPUT_FOLDER/$(basename $data .sam).closed.readcenter.bed

echo ">Done"
echo "-------------------"
echo "Ended: "$(date)
