# Supplementary material for: A Quantitative Profiling Tool for Diverse Genomic Data Types Reveals Potential Associations between Chromatin and Pre-mRNA Processing
Source: PLoS One. 2015 Jul 24;10(7):e0132448. doi: 10.1371/journal.pone.0132448 (PMC4514851; doi:10.1371/journal.pone.0132448)
Supplement: S1 Table — “X peaks Y pairs” indicates the overlap of transcription factor X with Y ChIA-PET interactions, where Y = RNAPII or CTCF. DS = the peak center falls in an intronic region within 1kb downstream of an internal exon. US is similarly defined but for 1kb upstream; “more” indicates that significantly greater number of US or DS peaks of X overlapped half a Y ChIA-PET interaction pair than the remaining peaks of X genome-wide, whereas “less” indicates the opposite. Note that “more” and “less” are regardless of significance level. The last column gives the P-value for the null hypothesis that neither “more” nor “less” is true based on Fisher's exact test. (TSV) [file pone.0132448.s021.tsv]

K562 Atf3V0416101Pk peaks Ctcf pairs US	greater	0.0315503172986547
K562 Atf3V0416101Pk peaks Pol2 pairs US	greater	0.0441609771365967
K562 Creb1sc240V0422111Pk peaks Pol2 pairs DS	less	0.0022778194091219
K562 Creb1sc240V0422111Pk peaks Pol2 pairs US	less	0.0146975960293911
K562 CtcfcPcr1xPk peaks Ctcf pairs DS	greater	0.000105015593696813
K562 CtcfcPcr1xPk peaks Pol2 pairs DS	greater	0.0291237300615494
K562 Ctcflsc98982V0416101Pk peaks Ctcf pairs DS	greater	0.000304199496234611
K562 E2f6sc22823V0416102Pk peaks Pol2 pairs US	less	0.0182279718041652
K562 E2f6V0416102Pk peaks Pol2 pairs US	less	0.0182279718041652
K562 Egr1V0416101Pk peaks Pol2 pairs DS	less	0.000196239482587485
K562 Egr1V0416101Pk peaks Pol2 pairs US	less	0.000245877040798949
K562 Elf1sc631V0416102Pk peaks Ctcf pairs DS	greater	0.025963261669329
K562 Elf1sc631V0416102Pk peaks Ctcf pairs US	greater	0.00254777406126933
K562 Elf1sc631V0416102Pk peaks Pol2 pairs DS	less	7.2593731738581e-05
K562 Elf1sc631V0416102Pk peaks Pol2 pairs US	less	0.0145124706890258
K562 Ets1V0416101Pk peaks Pol2 pairs DS	less	0.00752847307876907
K562 GabpV0416101Pk peaks Pol2 pairs DS	less	0.00141168693965657
K562 MaxV0416102Pk peaks Ctcf pairs DS	greater	0.0115721910953941
K562 MaxV0416102Pk peaks Pol2 pairs DS	less	0.000746872866233271
K562 Pmlsc71910V0422111Pk peaks Pol2 pairs DS	less	0.000358403110686352
K562 Pmlsc71910V0422111Pk peaks Pol2 pairs US	less	0.000193567947607801
K562 Pol24h8V0416101Pk peaks Ctcf pairs DS	less	0.0452010842400254
K562 Pol24h8V0416101Pk peaks Pol2 pairs DS	less	1.99689373806754e-15
K562 Pol24h8V0416101Pk peaks Pol2 pairs US	less	7.16658252165159e-08
K562 Pol2V0416101Pk peaks Ctcf pairs DS	less	3.51761182157037e-11
K562 Pol2V0416101Pk peaks Ctcf pairs US	less	4.07462320883595e-05
K562 Pol2V0416101Pk peaks Pol2 pairs DS	less	1.86576347485235e-25
K562 Pol2V0416101Pk peaks Pol2 pairs US	less	1.00927426168016e-20
K562 Pu1Pcr1xPk peaks Pol2 pairs US	greater	0.0413767065510837
K562 Rad21V0416102Pk peaks Ctcf pairs DS	greater	0.0427390335036444
K562 Six5Pcr1xPk peaks Pol2 pairs DS	greater	0.00829691036551562
K562 Sp1Pcr1xPk peaks Pol2 pairs DS	less	0.0453245734210319
K562 Sp2sc643V0416102Pk peaks Ctcf pairs DS	greater	0.0345595045975082
K562 Sp2sc643V0416102Pk peaks Pol2 pairs US	less	0.0245535539415827
K562 SrfV0416101Pk peaks Pol2 pairs DS	less	0.000996515244076229
K562 SrfV0416101Pk peaks Pol2 pairs US	less	0.00149860996400122
K562 Stat5asc74442V0422111Pk peaks Pol2 pairs DS	greater	0.00819915401501091
K562 Stat5asc74442V0422111Pk peaks Pol2 pairs US	greater	0.00957720209516446
K562 Taf7sc101167V0416101Pk peaks Pol2 pairs US	less	0.0456261522505914
K562 Tead4sc101184V0422111Pk peaks Pol2 pairs DS	less	0.0422012784412128
K562 Thap1sc98174V0416101Pk peaks Ctcf pairs DS	greater	0.0361715627302263
K562 Usf1V0416101Pk peaks Pol2 pairs US	less	0.027334629812175
K562 Yy1sc281V0416101Pk peaks Ctcf pairs DS	greater	0.00335569666763543
K562 Yy1sc281V0416101Pk peaks Ctcf pairs US	greater	0.00206758338881747
K562 Yy1sc281V0416101Pk peaks Pol2 pairs US	less	0.0428159865498329
K562 Yy1V0416101Pk peaks Ctcf pairs DS	greater	0.00335569666763543
K562 Yy1V0416101Pk peaks Ctcf pairs US	greater	0.00206758338881747
K562 Yy1V0416101Pk peaks Pol2 pairs US	less	0.0428159865498329
K562 Yy1V0416102Pk peaks Ctcf pairs DS	greater	0.00327332227965889
K562 Yy1V0416102Pk peaks Pol2 pairs US	less	0.0462623820251827
K562 Zbtb33Pcr1xPk peaks Pol2 pairs DS	greater	0.0115352897111429
------------------------------------------------------------------------------------------------------------------------------------------------------------------
K562 Atf3V0416101Pk peaks Ctcf pairs DS	less	0.686701467728288
K562 Atf3V0416101Pk peaks Pol2 pairs DS	less	0.0598313664248989
K562 Bcl3Pcr1xPk peaks Ctcf pairs DS	greater	0.44491608311762
K562 Bcl3Pcr1xPk peaks Ctcf pairs US	greater	0.324160985409874
K562 Bcl3Pcr1xPk peaks Pol2 pairs DS	greater	1
K562 Bcl3Pcr1xPk peaks Pol2 pairs US	less	0.236570826334684
K562 Bclaf101388Pcr1xPk peaks Ctcf pairs DS	greater	0.613316570815099
K562 Bclaf101388Pcr1xPk peaks Ctcf pairs US	less	1
K562 Bclaf101388Pcr1xPk peaks Pol2 pairs DS	greater	1
K562 Bclaf101388Pcr1xPk peaks Pol2 pairs US	greater	1
K562 Cbx3sc101004V0422111Pk peaks Ctcf pairs DS	greater	0.715112820814086
K562 Cbx3sc101004V0422111Pk peaks Ctcf pairs US	less	0.648120461123486
K562 Cbx3sc101004V0422111Pk peaks Pol2 pairs DS	less	0.800404607708743
K562 Cbx3sc101004V0422111Pk peaks Pol2 pairs US	less	0.580185433053381
K562 Cebpbsc150V0422111Pk peaks Ctcf pairs DS	less	0.556093300998439
K562 Cebpbsc150V0422111Pk peaks Ctcf pairs US	less	0.583021311408642
K562 Cebpbsc150V0422111Pk peaks Pol2 pairs DS	less	0.708628043133282
K562 Cebpbsc150V0422111Pk peaks Pol2 pairs US	less	0.361839912975971
K562 Cebpdsc636V0422111Pk peaks Ctcf pairs DS	less	0.112941778897659
K562 Cebpdsc636V0422111Pk peaks Ctcf pairs US	less	0.246629941417231
K562 Cebpdsc636V0422111Pk peaks Pol2 pairs DS	less	0.80205660469723
K562 Cebpdsc636V0422111Pk peaks Pol2 pairs US	greater	0.81280170405295
K562 Creb1sc240V0422111Pk peaks Ctcf pairs DS	less	1
K562 Creb1sc240V0422111Pk peaks Ctcf pairs US	less	0.791340871487781
K562 CtcfcPcr1xPk peaks Ctcf pairs US	greater	0.259920815716627
K562 CtcfcPcr1xPk peaks Pol2 pairs US	greater	0.18220677021664
K562 Ctcflsc98982V0416101Pk peaks Ctcf pairs US	greater	0.92182849662449
K562 Ctcflsc98982V0416101Pk peaks Pol2 pairs DS	less	0.223217494091173
K562 Ctcflsc98982V0416101Pk peaks Pol2 pairs US	less	0.399140397053106
K562 E2f6sc22823V0416102Pk peaks Ctcf pairs DS	greater	0.17861342809947
K562 E2f6sc22823V0416102Pk peaks Ctcf pairs US	greater	0.114920616629979
K562 E2f6sc22823V0416102Pk peaks Pol2 pairs DS	less	0.604778189554653
K562 E2f6V0416102Pk peaks Ctcf pairs DS	greater	0.17861342809947
K562 E2f6V0416102Pk peaks Ctcf pairs US	greater	0.114920616629979
K562 E2f6V0416102Pk peaks Pol2 pairs DS	less	0.604778189554653
K562 Egr1V0416101Pk peaks Ctcf pairs DS	less	0.266770824497996
K562 Egr1V0416101Pk peaks Ctcf pairs US	greater	0.700886311249027
K562 Ets1V0416101Pk peaks Ctcf pairs DS	less	0.684414819040114
K562 Ets1V0416101Pk peaks Ctcf pairs US	greater	0.122497284313728
K562 Ets1V0416101Pk peaks Pol2 pairs US	less	0.750450096092998
K562 Fosl1sc183V0416101Pk peaks Ctcf pairs DS	less	0.250425770987452
K562 Fosl1sc183V0416101Pk peaks Ctcf pairs US	greater	0.575572394858117
K562 Fosl1sc183V0416101Pk peaks Pol2 pairs DS	less	0.407152830878382
K562 Fosl1sc183V0416101Pk peaks Pol2 pairs US	greater	1
K562 GabpV0416101Pk peaks Ctcf pairs DS	greater	0.540078641686272
K562 GabpV0416101Pk peaks Ctcf pairs US	greater	0.43498367541471
K562 GabpV0416101Pk peaks Pol2 pairs US	less	0.307079403738403
K562 Gata2sc267Pcr1xPk peaks Ctcf pairs DS	less	0.527878374399272
K562 Gata2sc267Pcr1xPk peaks Ctcf pairs US	less	0.685680092596231
K562 Gata2sc267Pcr1xPk peaks Pol2 pairs DS	greater	0.656175797885499
K562 Gata2sc267Pcr1xPk peaks Pol2 pairs US	greater	0.195873538754819
K562 Hdac2sc6296V0416102Pk peaks Ctcf pairs DS	less	0.760678248950325
K562 Hdac2sc6296V0416102Pk peaks Ctcf pairs US	less	0.468860323313892
K562 Hdac2sc6296V0416102Pk peaks Pol2 pairs DS	less	0.0836195415350604
K562 Hdac2sc6296V0416102Pk peaks Pol2 pairs US	less	0.222060539246416
K562 Hey1Pcr1xPk peaks Ctcf pairs DS	less	0.526262146158958
K562 Hey1Pcr1xPk peaks Ctcf pairs US	less	0.426458573406291
K562 Hey1Pcr1xPk peaks Pol2 pairs DS	less	0.242659525121996
K562 Hey1Pcr1xPk peaks Pol2 pairs US	less	0.451479819292795
K562 MaxV0416102Pk peaks Ctcf pairs US	less	1
K562 MaxV0416102Pk peaks Pol2 pairs US	less	0.0929311779761084
K562 Mef2aV0416101Pk peaks Ctcf pairs DS	greater	0.0768618618087283
K562 Mef2aV0416101Pk peaks Ctcf pairs US	less	1
K562 Mef2aV0416101Pk peaks Pol2 pairs DS	less	0.729661627464158
K562 Mef2aV0416101Pk peaks Pol2 pairs US	greater	0.739810932380731
K562 Nr2f2sc271940V0422111Pk peaks Ctcf pairs DS	less	0.385227739272784
K562 Nr2f2sc271940V0422111Pk peaks Ctcf pairs US	less	1
K562 Nr2f2sc271940V0422111Pk peaks Pol2 pairs DS	less	0.691820315339675
K562 Nr2f2sc271940V0422111Pk peaks Pol2 pairs US	greater	0.525784557275153
K562 NrsfV0416102Pk peaks Ctcf pairs DS	greater	0.117460764395721
K562 NrsfV0416102Pk peaks Ctcf pairs US	greater	0.547370291808057
K562 NrsfV0416102Pk peaks Pol2 pairs DS	less	0.0923894751857874
K562 NrsfV0416102Pk peaks Pol2 pairs US	greater	0.374138403706321
K562 Pmlsc71910V0422111Pk peaks Ctcf pairs DS	less	0.0506518397258452
K562 Pmlsc71910V0422111Pk peaks Ctcf pairs US	greater	1
K562 Pol24h8V0416101Pk peaks Ctcf pairs US	less	0.120807942185002
K562 Pu1Pcr1xPk peaks Ctcf pairs DS	less	1
K562 Pu1Pcr1xPk peaks Ctcf pairs US	greater	0.698221309026306
K562 Pu1Pcr1xPk peaks Pol2 pairs DS	less	1
K562 Rad21V0416102Pk peaks Ctcf pairs US	greater	0.0974603446748992
K562 Rad21V0416102Pk peaks Pol2 pairs DS	greater	0.105203931453152
K562 Rad21V0416102Pk peaks Pol2 pairs US	greater	0.657238681419643
K562 Sin3ak20V0416101Pk peaks Ctcf pairs DS	greater	0.656946953243588
K562 Sin3ak20V0416101Pk peaks Ctcf pairs US	greater	0.742307485593091
K562 Sin3ak20V0416101Pk peaks Pol2 pairs DS	less	0.495415497018543
K562 Sin3ak20V0416101Pk peaks Pol2 pairs US	less	0.319787380994926
K562 Six5Pcr1xPk peaks Ctcf pairs DS	greater	0.245392497120781
K562 Six5Pcr1xPk peaks Ctcf pairs US	less	1
K562 Six5Pcr1xPk peaks Pol2 pairs US	greater	0.847774453478023
K562 Six5V0416101Pk peaks Ctcf pairs DS	less	1
K562 Six5V0416101Pk peaks Ctcf pairs US	greater	1
K562 Six5V0416101Pk peaks Pol2 pairs DS	greater	0.133903928023535
K562 Six5V0416101Pk peaks Pol2 pairs US	less	0.0824396274459163
K562 Sp1Pcr1xPk peaks Ctcf pairs DS	less	0.70870632897026
K562 Sp1Pcr1xPk peaks Ctcf pairs US	greater	0.340517536964857
K562 Sp1Pcr1xPk peaks Pol2 pairs US	greater	1
K562 Sp2sc643V0416102Pk peaks Ctcf pairs US	greater	0.394724416589221
K562 Sp2sc643V0416102Pk peaks Pol2 pairs DS	less	0.41359460387119
K562 SrfV0416101Pk peaks Ctcf pairs DS	greater	0.724391431800985
K562 SrfV0416101Pk peaks Ctcf pairs US	less	0.350149935296311
K562 Stat5asc74442V0422111Pk peaks Ctcf pairs DS	greater	0.0518406809332949
K562 Stat5asc74442V0422111Pk peaks Ctcf pairs US	greater	0.245914237577251
K562 Taf1V0416101Pk peaks Ctcf pairs DS	less	0.332247238859097
K562 Taf1V0416101Pk peaks Ctcf pairs US	greater	0.614732043344843
K562 Taf1V0416101Pk peaks Pol2 pairs DS	less	0.125723838575164
K562 Taf1V0416101Pk peaks Pol2 pairs US	greater	0.128262152524095
K562 Taf7sc101167V0416101Pk peaks Ctcf pairs DS	greater	0.0668044554062083
K562 Taf7sc101167V0416101Pk peaks Ctcf pairs US	less	0.602167390667509
K562 Taf7sc101167V0416101Pk peaks Pol2 pairs DS	less	0.213967839147387
K562 Tead4sc101184V0422111Pk peaks Ctcf pairs DS	less	0.195581981754582
K562 Tead4sc101184V0422111Pk peaks Ctcf pairs US	less	0.0755132387215085
K562 Tead4sc101184V0422111Pk peaks Pol2 pairs US	less	0.158686496787419
K562 Thap1sc98174V0416101Pk peaks Ctcf pairs US	greater	0.133133203772261
K562 Thap1sc98174V0416101Pk peaks Pol2 pairs DS	less	0.274233363033943
K562 Thap1sc98174V0416101Pk peaks Pol2 pairs US	greater	1
K562 Trim28sc81411V0422111Pk peaks Ctcf pairs DS	greater	0.56778599278363
K562 Trim28sc81411V0422111Pk peaks Ctcf pairs US	greater	0.781275438297541
K562 Trim28sc81411V0422111Pk peaks Pol2 pairs DS	greater	0.376934815827027
K562 Trim28sc81411V0422111Pk peaks Pol2 pairs US	greater	0.144218397071248
K562 Usf1V0416101Pk peaks Ctcf pairs DS	less	0.243713082880579
K562 Usf1V0416101Pk peaks Ctcf pairs US	greater	0.403127244358503
K562 Usf1V0416101Pk peaks Pol2 pairs DS	less	0.0566400342112021
K562 Yy1sc281V0416101Pk peaks Pol2 pairs DS	greater	0.715415687711248
K562 Yy1V0416101Pk peaks Pol2 pairs DS	greater	0.715415687711248
K562 Yy1V0416102Pk peaks Ctcf pairs US	less	1
K562 Yy1V0416102Pk peaks Pol2 pairs DS	less	0.168871135796413
K562 Zbtb33Pcr1xPk peaks Ctcf pairs DS	greater	0.185609614103015
K562 Zbtb33Pcr1xPk peaks Ctcf pairs US	greater	0.601872662385033
K562 Zbtb33Pcr1xPk peaks Pol2 pairs US	greater	0.502542397234065
K562 Zbtb7asc34508V0416101Pk peaks Ctcf pairs DS	greater	0.324516231913428
K562 Zbtb7asc34508V0416101Pk peaks Ctcf pairs US	greater	0.0895364362954661
K562 Zbtb7asc34508V0416101Pk peaks Pol2 pairs DS	less	0.215437580091406
K562 Zbtb7asc34508V0416101Pk peaks Pol2 pairs US	less	0.198069590529517
