# Supplementary material for: A Quantitative Profiling Tool for Diverse Genomic Data Types Reveals Potential Associations between Chromatin and Pre-mRNA Processing
Source: PLoS One. 2015 Jul 24;10(7):e0132448. doi: 10.1371/journal.pone.0132448 (PMC4514851; doi:10.1371/journal.pone.0132448)
Supplement: S2 Table — Same as S1 Table, but for MCF7. (TSV) [file pone.0132448.s022.tsv]

Mcf7 Elf1V0422111Pk peaks Pol2 pairs DS	less	0.00588375130132522
Mcf7 Elf1V0422111Pk peaks Pol2 pairs US	less	0.000965479806428378
Mcf7 GabpV0422111Pk peaks Pol2 pairs DS	less	0.00906336102323748
Mcf7 GabpV0422111Pk peaks Pol2 pairs US	less	0.00082471782545519
Mcf7 MaxV0422111Pk peaks Pol2 pairs DS	less	0.00718704724071167
Mcf7 MaxV0422111Pk peaks Pol2 pairs US	less	0.0001694079740464
Mcf7 Rad21V0422111Pk peaks Ctcf pairs DS	greater	0.00514141027064834
Mcf7 Rad21V0422111Pk peaks Pol2 pairs US	less	0.0392532639174251
Mcf7 Sin3ak20V0422111Pk peaks Ctcf pairs US	less	0.0449291833249492
Mcf7 Sin3ak20V0422111Pk peaks Pol2 pairs DS	less	0.00133560090733576
------------------------------------------------------------------------------------------------------------------------------------------------------------------
Mcf7 Cebpbsc150V0422111Pk peaks Ctcf pairs DS	less	0.877711719317443
Mcf7 Cebpbsc150V0422111Pk peaks Ctcf pairs US	less	0.886164095385931
Mcf7 Cebpbsc150V0422111Pk peaks Pol2 pairs DS	less	0.323729238079407
Mcf7 Cebpbsc150V0422111Pk peaks Pol2 pairs US	greater	0.757252644487272
Mcf7 CtcfcV0422111Pk peaks Ctcf pairs DS	greater	0.787179181123476
Mcf7 CtcfcV0422111Pk peaks Ctcf pairs US	greater	0.448888876614767
Mcf7 CtcfcV0422111Pk peaks Pol2 pairs DS	less	0.312030904830806
Mcf7 CtcfcV0422111Pk peaks Pol2 pairs US	less	0.0602488020038008
Mcf7 Egr1V0422111Pk peaks Ctcf pairs DS	greater	0.643549790410201
Mcf7 Egr1V0422111Pk peaks Ctcf pairs US	less	1
Mcf7 Egr1V0422111Pk peaks Pol2 pairs DS	less	0.0583260171512297
Mcf7 Egr1V0422111Pk peaks Pol2 pairs US	less	1
Mcf7 Elf1V0422111Pk peaks Ctcf pairs DS	greater	0.113174091168476
Mcf7 Elf1V0422111Pk peaks Ctcf pairs US	greater	0.823911094264545
Mcf7 Fosl2V0422111Pk peaks Ctcf pairs DS	less	0.730962220300585
Mcf7 Fosl2V0422111Pk peaks Ctcf pairs US	greater	0.491910085586213
Mcf7 Fosl2V0422111Pk peaks Pol2 pairs DS	greater	0.593731536989481
Mcf7 Fosl2V0422111Pk peaks Pol2 pairs US	greater	0.449152543612253
Mcf7 Foxm1sc502V0422111Pk peaks Ctcf pairs DS	greater	0.482971258875182
Mcf7 Foxm1sc502V0422111Pk peaks Ctcf pairs US	less	1
Mcf7 Foxm1sc502V0422111Pk peaks Pol2 pairs DS	greater	0.82271238882396
Mcf7 Foxm1sc502V0422111Pk peaks Pol2 pairs US	less	0.333277953446595
Mcf7 GabpV0422111Pk peaks Ctcf pairs DS	less	1
Mcf7 GabpV0422111Pk peaks Ctcf pairs US	less	0.252282993481658
Mcf7 Gata3V0422111Pk peaks Ctcf pairs DS	less	1
Mcf7 Gata3V0422111Pk peaks Ctcf pairs US	less	0.382970228330385
Mcf7 Gata3V0422111Pk peaks Pol2 pairs DS	greater	0.829255296076486
Mcf7 Gata3V0422111Pk peaks Pol2 pairs US	greater	0.543144193085032
Mcf7 Hdac2sc6296V0422111Pk peaks Ctcf pairs DS	less	0.0918684273164524
Mcf7 Hdac2sc6296V0422111Pk peaks Ctcf pairs US	less	0.414394839722739
Mcf7 Hdac2sc6296V0422111Pk peaks Pol2 pairs DS	less	0.418505049185823
Mcf7 Hdac2sc6296V0422111Pk peaks Pol2 pairs US	less	0.176575840405905
Mcf7 JundV0422111Pk peaks Ctcf pairs DS	less	1
Mcf7 JundV0422111Pk peaks Ctcf pairs US	less	1
Mcf7 JundV0422111Pk peaks Pol2 pairs DS	less	0.390353114013476
Mcf7 JundV0422111Pk peaks Pol2 pairs US	less	0.276804336580971
Mcf7 MaxV0422111Pk peaks Ctcf pairs DS	greater	0.0567153188054627
Mcf7 MaxV0422111Pk peaks Ctcf pairs US	less	1
Mcf7 Nr2f2sc271940V0422111Pk peaks Ctcf pairs DS	greater	0.842834941158257
Mcf7 Nr2f2sc271940V0422111Pk peaks Ctcf pairs US	less	0.329023509935532
Mcf7 Nr2f2sc271940V0422111Pk peaks Pol2 pairs DS	less	0.312840354887949
Mcf7 Nr2f2sc271940V0422111Pk peaks Pol2 pairs US	less	0.886371623713517
Mcf7 NrsfV0422111Pk peaks Ctcf pairs DS	less	0.518307793103043
Mcf7 NrsfV0422111Pk peaks Ctcf pairs US	less	0.772836578668871
Mcf7 NrsfV0422111Pk peaks Pol2 pairs DS	less	1
Mcf7 NrsfV0422111Pk peaks Pol2 pairs US	greater	1
Mcf7 P300V0422111Pk peaks Ctcf pairs DS	greater	0.130414283341382
Mcf7 P300V0422111Pk peaks Ctcf pairs US	less	0.633278775718803
Mcf7 P300V0422111Pk peaks Pol2 pairs DS	less	0.754777148795165
Mcf7 P300V0422111Pk peaks Pol2 pairs US	less	0.423745056537517
Mcf7 Rad21V0422111Pk peaks Ctcf pairs US	greater	0.24517352553382
Mcf7 Rad21V0422111Pk peaks Pol2 pairs DS	less	0.970334817306579
Mcf7 Sin3ak20V0422111Pk peaks Ctcf pairs DS	less	0.63068685647489
Mcf7 Sin3ak20V0422111Pk peaks Pol2 pairs US	less	0.0649854832912611
Mcf7 Taf1V0422111Pk peaks Ctcf pairs DS	less	1
Mcf7 Taf1V0422111Pk peaks Ctcf pairs US	greater	0.177167092194939
Mcf7 Taf1V0422111Pk peaks Pol2 pairs DS	greater	1
Mcf7 Taf1V0422111Pk peaks Pol2 pairs US	greater	1
Mcf7 Tcf12V0422111Pk peaks Ctcf pairs DS	greater	0.54080571518812
Mcf7 Tcf12V0422111Pk peaks Ctcf pairs US	less	1
Mcf7 Tcf12V0422111Pk peaks Pol2 pairs DS	less	0.581192333616714
Mcf7 Tcf12V0422111Pk peaks Pol2 pairs US	greater	1
Mcf7 Tead4sc101184V0422111Pk peaks Ctcf pairs DS	greater	1
Mcf7 Tead4sc101184V0422111Pk peaks Ctcf pairs US	greater	0.209319535042812
Mcf7 Tead4sc101184V0422111Pk peaks Pol2 pairs DS	less	0.245894249996834
Mcf7 Tead4sc101184V0422111Pk peaks Pol2 pairs US	less	0.298689904844488
