# Supplementary material for: A Quantitative Profiling Tool for Diverse Genomic Data Types Reveals Potential Associations between Chromatin and Pre-mRNA Processing
Source: PLoS One. 2015 Jul 24;10(7):e0132448. doi: 10.1371/journal.pone.0132448 (PMC4514851; doi:10.1371/journal.pone.0132448)
Supplement: S3 Table — “X peaks Y pairs” indicates that the overlap of transcription factor X with Y ChIA-PET interactions, where Y = RNAPII or CTCF. US = peak center within 1 kb upstream of 3' ss. DS = peak center within 1 kb downstream of 5'ss; “more” indicates that significantly greater US or DS peaks of X overlapped half a Y ChIA-PET interaction pair whose other half's center is within 1kb of any TSS than the remaining peaks of X overlapping Y genome-wide, whereas “less” indicates the opposite. Note that “more” and “less” are regardless of significance level. The last column gives the P-value for the null hypothesis that neither “more” nor “less” is true based on Fisher's exact test. (TSV) [file pone.0132448.s023.tsv]

K562 Atf3V0416101Pk peaks Pol2 pairs DS	less	0.00374448655269477
K562 Atf3V0416101Pk peaks Pol2 pairs DS	less	0.00374448655269477
K562 Atf3V0416101Pk peaks Pol2 pairs US	less	0.0203919184329703
K562 Atf3V0416101Pk peaks Pol2 pairs US	less	0.0203919184329703
K562 Cbx3sc101004V0422111Pk peaks Ctcf pairs DS	less	0.00809671034743613
K562 Cbx3sc101004V0422111Pk peaks Pol2 pairs DS	less	1.55014856736374e-08
K562 Cbx3sc101004V0422111Pk peaks Pol2 pairs US	less	9.92919759233866e-07
K562 Cebpbsc150V0422111Pk peaks Pol2 pairs DS	less	2.18442684331255e-09
K562 Cebpbsc150V0422111Pk peaks Pol2 pairs US	less	0.000133484877404015
K562 Cebpdsc636V0422111Pk peaks Pol2 pairs DS	less	5.73354327982735e-06
K562 Cebpdsc636V0422111Pk peaks Pol2 pairs US	less	6.68934250911498e-05
K562 Creb1sc240V0422111Pk peaks Pol2 pairs DS	less	0.000340812267801744
K562 Creb1sc240V0422111Pk peaks Pol2 pairs US	less	0.0109315442854324
K562 CtcfcPcr1xPk peaks Ctcf pairs DS	less	7.46358221650696e-13
K562 CtcfcPcr1xPk peaks Ctcf pairs US	less	3.26252385077133e-09
K562 CtcfcPcr1xPk peaks Pol2 pairs DS	less	1.2505422693228e-25
K562 CtcfcPcr1xPk peaks Pol2 pairs US	less	5.552425428683e-16
K562 Ctcflsc98982V0416101Pk peaks Ctcf pairs DS	less	3.4258916186847e-06
K562 Ctcflsc98982V0416101Pk peaks Ctcf pairs US	less	0.00192872884846566
K562 Ctcflsc98982V0416101Pk peaks Pol2 pairs DS	less	4.89095802478259e-08
K562 Ctcflsc98982V0416101Pk peaks Pol2 pairs US	less	8.99029565224248e-06
K562 E2f6sc22823V0416102Pk peaks Ctcf pairs DS	less	0.0408171992072988
K562 E2f6sc22823V0416102Pk peaks Pol2 pairs DS	less	0.000213606153805245
K562 E2f6sc22823V0416102Pk peaks Pol2 pairs US	less	0.0122985337515408
K562 E2f6V0416102Pk peaks Ctcf pairs DS	less	0.0408171992072988
K562 E2f6V0416102Pk peaks Pol2 pairs DS	less	0.000213606153805245
K562 E2f6V0416102Pk peaks Pol2 pairs US	less	0.0122985337515408
K562 Egr1V0416101Pk peaks Ctcf pairs DS	less	0.000101335940121172
K562 Egr1V0416101Pk peaks Ctcf pairs US	less	0.0357724584428737
K562 Egr1V0416101Pk peaks Pol2 pairs DS	less	1.70409795272337e-22
K562 Egr1V0416101Pk peaks Pol2 pairs US	less	2.38139414157506e-09
K562 Elf1sc631V0416102Pk peaks Ctcf pairs DS	less	6.01906905646535e-05
K562 Elf1sc631V0416102Pk peaks Ctcf pairs US	less	0.0420055168267926
K562 Elf1sc631V0416102Pk peaks Pol2 pairs DS	less	2.70943298374374e-11
K562 Elf1sc631V0416102Pk peaks Pol2 pairs US	less	0.000198199788937547
K562 Ets1V0416101Pk peaks Pol2 pairs DS	less	0.0109344980715984
K562 Fosl1sc183V0416101Pk peaks Pol2 pairs DS	less	0.00895153543256508
K562 GabpV0416101Pk peaks Ctcf pairs US	less	0.0233189334099262
K562 GabpV0416101Pk peaks Pol2 pairs DS	less	6.02896005345351e-07
K562 GabpV0416101Pk peaks Pol2 pairs US	less	0.000795929236933396
K562 Gata2sc267Pcr1xPk peaks Pol2 pairs DS	less	0.00255431031109269
K562 Hdac2sc6296V0416102Pk peaks Ctcf pairs DS	less	0.0125598242737959
K562 Hdac2sc6296V0416102Pk peaks Pol2 pairs DS	less	6.89572353181446e-05
K562 Hdac2sc6296V0416102Pk peaks Pol2 pairs US	less	0.0031475914530692
K562 Hey1Pcr1xPk peaks Pol2 pairs DS	less	1.7842040365561e-06
K562 Hey1Pcr1xPk peaks Pol2 pairs US	less	0.00148953969391774
K562 MaxV0416102Pk peaks Ctcf pairs DS	less	5.16471487666977e-07
K562 MaxV0416102Pk peaks Ctcf pairs US	less	0.00227826335612864
K562 MaxV0416102Pk peaks Pol2 pairs DS	less	1.58765430644763e-16
K562 MaxV0416102Pk peaks Pol2 pairs US	less	6.06376913525515e-13
K562 Mef2aV0416101Pk peaks Pol2 pairs DS	less	0.0218659314708854
K562 Nr2f2sc271940V0422111Pk peaks Ctcf pairs DS	less	0.0143373170870065
K562 Nr2f2sc271940V0422111Pk peaks Ctcf pairs US	less	0.0131290723750043
K562 Nr2f2sc271940V0422111Pk peaks Pol2 pairs DS	less	3.51098318738145e-14
K562 Nr2f2sc271940V0422111Pk peaks Pol2 pairs US	less	3.94700970310918e-10
K562 NrsfV0416102Pk peaks Ctcf pairs DS	less	0.0313610820658247
K562 NrsfV0416102Pk peaks Pol2 pairs DS	less	4.39830981377662e-06
K562 NrsfV0416102Pk peaks Pol2 pairs US	less	0.00439394727256673
K562 Pmlsc71910V0422111Pk peaks Pol2 pairs DS	less	1.3070687381908e-07
K562 Pmlsc71910V0422111Pk peaks Pol2 pairs US	less	2.20628604745214e-05
K562 Pol24h8V0416101Pk peaks Ctcf pairs DS	less	6.97897268340331e-05
K562 Pol24h8V0416101Pk peaks Ctcf pairs US	less	0.00412143171632936
K562 Pol24h8V0416101Pk peaks Pol2 pairs DS	less	3.0688358573413e-23
K562 Pol24h8V0416101Pk peaks Pol2 pairs US	less	1.64344370829642e-18
K562 Pol2V0416101Pk peaks Ctcf pairs DS	less	0.00105313643762746
K562 Pol2V0416101Pk peaks Ctcf pairs US	less	0.00880107167402924
K562 Pol2V0416101Pk peaks Pol2 pairs DS	less	1.1772816866871e-45
K562 Pol2V0416101Pk peaks Pol2 pairs US	less	1.17197802780722e-25
K562 Pu1Pcr1xPk peaks Pol2 pairs DS	less	8.77993434342698e-06
K562 Pu1Pcr1xPk peaks Pol2 pairs US	less	8.80771435234483e-06
K562 Rad21V0416102Pk peaks Ctcf pairs DS	less	1.24312993405956e-14
K562 Rad21V0416102Pk peaks Ctcf pairs US	less	4.12249369753126e-11
K562 Rad21V0416102Pk peaks Pol2 pairs DS	less	1.38932141939134e-25
K562 Rad21V0416102Pk peaks Pol2 pairs US	less	1.06891642275596e-16
K562 Six5Pcr1xPk peaks Pol2 pairs DS	less	0.000700280737908886
K562 Six5V0416101Pk peaks Pol2 pairs DS	less	0.0156420637413055
K562 Sp2sc643V0416102Pk peaks Pol2 pairs DS	less	0.0277991355950723
K562 Sp2sc643V0416102Pk peaks Pol2 pairs US	less	0.0340636372969465
K562 Stat5asc74442V0422111Pk peaks Pol2 pairs DS	less	0.00517171694632461
K562 Taf1V0416101Pk peaks Pol2 pairs DS	less	0.000924501053525964
K562 Taf1V0416101Pk peaks Pol2 pairs US	less	0.0092828064588129
K562 Tead4sc101184V0422111Pk peaks Ctcf pairs DS	less	0.00048902534602527
K562 Tead4sc101184V0422111Pk peaks Ctcf pairs US	less	0.00235442178275635
K562 Tead4sc101184V0422111Pk peaks Pol2 pairs DS	less	4.51472822487292e-19
K562 Tead4sc101184V0422111Pk peaks Pol2 pairs US	less	5.21483905355581e-14
K562 Trim28sc81411V0422111Pk peaks Pol2 pairs DS	less	0.00667339669249884
K562 Usf1V0416101Pk peaks Pol2 pairs DS	less	8.19234150176499e-07
K562 Usf1V0416101Pk peaks Pol2 pairs US	less	4.93510071616839e-06
K562 Yy1sc281V0416101Pk peaks Pol2 pairs DS	less	0.0274618778803479
K562 Yy1V0416101Pk peaks Pol2 pairs DS	less	0.0274618778803479
K562 Yy1V0416102Pk peaks Pol2 pairs US	less	0.0148097361960744
K562 Zbtb33Pcr1xPk peaks Pol2 pairs DS	less	0.0340835246758467
K562 Zbtb7asc34508V0416101Pk peaks Ctcf pairs DS	less	0.00218386750976751
K562 Zbtb7asc34508V0416101Pk peaks Ctcf pairs US	less	0.0173678338331279
K562 Zbtb7asc34508V0416101Pk peaks Pol2 pairs DS	less	4.45272407206368e-09
K562 Zbtb7asc34508V0416101Pk peaks Pol2 pairs US	less	0.00547485908871967
------------------------------------------------------------------------------------------------------------------------------------------------------------------
K562 Atf3V0416101Pk peaks Ctcf pairs DS	less	0.18793996144006
K562 Atf3V0416101Pk peaks Ctcf pairs DS	less	0.18793996144006
K562 Atf3V0416101Pk peaks Ctcf pairs US	less	0.572278180958934
K562 Atf3V0416101Pk peaks Ctcf pairs US	less	0.572278180958934
K562 Bcl3Pcr1xPk peaks Ctcf pairs DS	less	1
K562 Bcl3Pcr1xPk peaks Ctcf pairs US	less	1
K562 Bcl3Pcr1xPk peaks Pol2 pairs DS	less	0.567251851901241
K562 Bcl3Pcr1xPk peaks Pol2 pairs US	less	1
K562 Bclaf101388Pcr1xPk peaks Ctcf pairs DS	less	0.51111577181208
K562 Bclaf101388Pcr1xPk peaks Pol2 pairs DS	less	0.0871500434924336
K562 Bclaf101388Pcr1xPk peaks Pol2 pairs US	greater	1
K562 Cbx3sc101004V0422111Pk peaks Ctcf pairs US	less	0.185498506899988
K562 Cebpbsc150V0422111Pk peaks Ctcf pairs DS	less	0.133342065931576
K562 Cebpbsc150V0422111Pk peaks Ctcf pairs US	less	0.0823633464437576
K562 Cebpdsc636V0422111Pk peaks Ctcf pairs DS	less	0.577450608587837
K562 Cebpdsc636V0422111Pk peaks Ctcf pairs US	less	0.348109698902094
K562 Creb1sc240V0422111Pk peaks Ctcf pairs DS	less	0.139540635490384
K562 Creb1sc240V0422111Pk peaks Ctcf pairs US	less	0.639390161386855
K562 E2f6sc22823V0416102Pk peaks Ctcf pairs US	less	0.455527964606729
K562 E2f6V0416102Pk peaks Ctcf pairs US	less	0.455527964606729
K562 Ets1V0416101Pk peaks Ctcf pairs DS	less	0.146687194897945
K562 Ets1V0416101Pk peaks Ctcf pairs US	less	0.503444123391648
K562 Ets1V0416101Pk peaks Pol2 pairs US	less	0.127625868114314
K562 Fosl1sc183V0416101Pk peaks Ctcf pairs DS	less	0.582037074501258
K562 Fosl1sc183V0416101Pk peaks Ctcf pairs US	greater	0.727287811778924
K562 Fosl1sc183V0416101Pk peaks Pol2 pairs US	less	0.147967406797064
K562 GabpV0416101Pk peaks Ctcf pairs DS	less	0.0857339311515137
K562 Gata2sc267Pcr1xPk peaks Ctcf pairs DS	less	1
K562 Gata2sc267Pcr1xPk peaks Ctcf pairs US	greater	1
K562 Gata2sc267Pcr1xPk peaks Pol2 pairs US	less	0.123246292793695
K562 Hdac2sc6296V0416102Pk peaks Ctcf pairs US	greater	1
K562 Hey1Pcr1xPk peaks Ctcf pairs DS	less	0.134745071962581
K562 Hey1Pcr1xPk peaks Ctcf pairs US	less	1
K562 Mef2aV0416101Pk peaks Ctcf pairs DS	less	0.684484051290722
K562 Mef2aV0416101Pk peaks Ctcf pairs US	greater	1
K562 Mef2aV0416101Pk peaks Pol2 pairs US	less	0.338272237695276
K562 NrsfV0416102Pk peaks Ctcf pairs US	less	0.545143907128867
K562 Pmlsc71910V0422111Pk peaks Ctcf pairs DS	less	0.541571145776734
K562 Pmlsc71910V0422111Pk peaks Ctcf pairs US	less	0.0835761294683317
K562 Pu1Pcr1xPk peaks Ctcf pairs DS	less	0.181187627870321
K562 Pu1Pcr1xPk peaks Ctcf pairs US	less	0.223023582164143
K562 Sin3ak20V0416101Pk peaks Ctcf pairs DS	less	0.504404046502706
K562 Sin3ak20V0416101Pk peaks Ctcf pairs US	less	1
K562 Sin3ak20V0416101Pk peaks Pol2 pairs DS	less	0.195390111733628
K562 Sin3ak20V0416101Pk peaks Pol2 pairs US	less	0.660099172226204
K562 Six5Pcr1xPk peaks Ctcf pairs DS	less	0.254358739069416
K562 Six5Pcr1xPk peaks Ctcf pairs US	greater	1
K562 Six5Pcr1xPk peaks Pol2 pairs US	less	0.0772682668828506
K562 Six5V0416101Pk peaks Ctcf pairs DS	less	1
K562 Six5V0416101Pk peaks Ctcf pairs US	greater	1
K562 Six5V0416101Pk peaks Pol2 pairs US	less	0.231345249190258
K562 Sp1Pcr1xPk peaks Ctcf pairs DS	less	1
K562 Sp1Pcr1xPk peaks Ctcf pairs US	less	1
K562 Sp1Pcr1xPk peaks Pol2 pairs DS	less	0.129610460024948
K562 Sp1Pcr1xPk peaks Pol2 pairs US	less	0.315650826635313
K562 Sp2sc643V0416102Pk peaks Ctcf pairs DS	less	0.14133062525402
K562 Sp2sc643V0416102Pk peaks Ctcf pairs US	less	0.634298191926897
K562 SrfV0416101Pk peaks Ctcf pairs DS	less	0.293783639912462
K562 SrfV0416101Pk peaks Ctcf pairs US	less	1
K562 SrfV0416101Pk peaks Pol2 pairs DS	less	0.271257427839163
K562 SrfV0416101Pk peaks Pol2 pairs US	less	0.22962401572514
K562 Stat5asc74442V0422111Pk peaks Ctcf pairs DS	less	0.473111539578066
K562 Stat5asc74442V0422111Pk peaks Ctcf pairs US	less	1
K562 Stat5asc74442V0422111Pk peaks Pol2 pairs US	less	0.0844023497872859
K562 Taf1V0416101Pk peaks Ctcf pairs DS	less	0.706107970627983
K562 Taf1V0416101Pk peaks Ctcf pairs US	less	0.823954589358418
K562 Taf7sc101167V0416101Pk peaks Ctcf pairs DS	less	0.269496021220159
K562 Taf7sc101167V0416101Pk peaks Pol2 pairs DS	less	0.163311439449513
K562 Taf7sc101167V0416101Pk peaks Pol2 pairs US	less	0.304542434832982
K562 Thap1sc98174V0416101Pk peaks Ctcf pairs DS	less	0.248939077996122
K562 Thap1sc98174V0416101Pk peaks Ctcf pairs US	less	1
K562 Thap1sc98174V0416101Pk peaks Pol2 pairs DS	less	0.102210171264044
K562 Thap1sc98174V0416101Pk peaks Pol2 pairs US	less	1
K562 Trim28sc81411V0422111Pk peaks Ctcf pairs DS	less	0.576973370917358
K562 Trim28sc81411V0422111Pk peaks Ctcf pairs US	less	0.576973370917358
K562 Trim28sc81411V0422111Pk peaks Pol2 pairs US	less	0.0786706348687075
K562 Usf1V0416101Pk peaks Ctcf pairs DS	less	0.124395794832418
K562 Usf1V0416101Pk peaks Ctcf pairs US	less	0.213630657589909
K562 Yy1sc281V0416101Pk peaks Ctcf pairs DS	less	0.148589865553513
K562 Yy1sc281V0416101Pk peaks Ctcf pairs US	less	0.437479408186921
K562 Yy1sc281V0416101Pk peaks Pol2 pairs US	less	0.183001329347632
K562 Yy1V0416101Pk peaks Ctcf pairs DS	less	0.148589865553513
K562 Yy1V0416101Pk peaks Ctcf pairs US	less	0.437479408186921
K562 Yy1V0416101Pk peaks Pol2 pairs US	less	0.183001329347632
K562 Yy1V0416102Pk peaks Ctcf pairs DS	less	0.215849865543628
K562 Yy1V0416102Pk peaks Ctcf pairs US	less	0.0837679396527792
K562 Yy1V0416102Pk peaks Pol2 pairs DS	less	0.0934624543493716
K562 Zbtb33Pcr1xPk peaks Ctcf pairs DS	less	0.520053278081989
K562 Zbtb33Pcr1xPk peaks Ctcf pairs US	less	1
K562 Zbtb33Pcr1xPk peaks Pol2 pairs US	less	0.153858637932855
