# Supplementary material for: A Quantitative Profiling Tool for Diverse Genomic Data Types Reveals Potential Associations between Chromatin and Pre-mRNA Processing
Source: PLoS One. 2015 Jul 24;10(7):e0132448. doi: 10.1371/journal.pone.0132448 (PMC4514851; doi:10.1371/journal.pone.0132448)
Supplement: S4 Table — Same as S3 Table except for MCF7 (TSV) [file pone.0132448.s024.tsv]

Mcf7 Cebpbsc150V0422111Pk peaks Pol2 pairs DS	less	6.04650065847454e-05
Mcf7 Cebpbsc150V0422111Pk peaks Pol2 pairs US	less	0.00289098501997278
Mcf7 Elf1V0422111Pk peaks Pol2 pairs DS	less	0.00790608283915457
Mcf7 Elf1V0422111Pk peaks Pol2 pairs US	less	0.000438416722982016
Mcf7 Gata3V0422111Pk peaks Pol2 pairs DS	less	0.00188964386496117
Mcf7 Gata3V0422111Pk peaks Pol2 pairs US	less	0.00185351650434881
Mcf7 Hdac2sc6296V0422111Pk peaks Pol2 pairs DS	less	6.83754484846804e-05
Mcf7 Hdac2sc6296V0422111Pk peaks Pol2 pairs US	less	0.0245552410141201
Mcf7 MaxV0422111Pk peaks Ctcf pairs DS	less	0.0496702618893403
Mcf7 MaxV0422111Pk peaks Pol2 pairs DS	less	8.34654701372101e-07
Mcf7 MaxV0422111Pk peaks Pol2 pairs US	less	3.43128159788009e-06
Mcf7 Nr2f2sc271940V0422111Pk peaks Pol2 pairs DS	less	0.00595837010367922
Mcf7 Nr2f2sc271940V0422111Pk peaks Pol2 pairs US	less	0.0436195422245901
Mcf7 Rad21V0422111Pk peaks Ctcf pairs DS	less	1.01140223867278e-07
Mcf7 Rad21V0422111Pk peaks Ctcf pairs US	less	1.49630914545268e-09
Mcf7 Rad21V0422111Pk peaks Pol2 pairs DS	less	8.32792254094956e-13
Mcf7 Rad21V0422111Pk peaks Pol2 pairs US	less	9.68323239795972e-09
Mcf7 Sin3ak20V0422111Pk peaks Pol2 pairs DS	less	1.12889427845885e-06
Mcf7 Sin3ak20V0422111Pk peaks Pol2 pairs US	less	6.11428712839092e-06
------------------------------------------------------------------------------------------------------------------------------------------------------------------
Mcf7 Cebpbsc150V0422111Pk peaks Ctcf pairs DS	less	1
Mcf7 Cebpbsc150V0422111Pk peaks Ctcf pairs US	less	0.626606811282908
Mcf7 Egr1V0422111Pk peaks Ctcf pairs DS	less	1
Mcf7 Egr1V0422111Pk peaks Pol2 pairs DS	less	0.229884347335421
Mcf7 Egr1V0422111Pk peaks Pol2 pairs US	less	0.166453633754141
Mcf7 Elf1V0422111Pk peaks Ctcf pairs DS	less	0.518294634070688
Mcf7 Elf1V0422111Pk peaks Ctcf pairs US	less	0.185361467828315
Mcf7 Fosl2V0422111Pk peaks Ctcf pairs DS	less	1
Mcf7 Fosl2V0422111Pk peaks Ctcf pairs US	less	1
Mcf7 Fosl2V0422111Pk peaks Pol2 pairs DS	less	0.62156527879725
Mcf7 Fosl2V0422111Pk peaks Pol2 pairs US	less	0.43824203633693
Mcf7 Foxm1sc502V0422111Pk peaks Ctcf pairs DS	less	1
Mcf7 Foxm1sc502V0422111Pk peaks Pol2 pairs DS	less	1
Mcf7 Foxm1sc502V0422111Pk peaks Pol2 pairs US	less	0.630157150164398
Mcf7 GabpV0422111Pk peaks Ctcf pairs DS	greater	0.64244760144057
Mcf7 GabpV0422111Pk peaks Pol2 pairs DS	less	0.106375390346736
Mcf7 GabpV0422111Pk peaks Pol2 pairs US	less	0.184210061064935
Mcf7 Gata3V0422111Pk peaks Ctcf pairs DS	less	1
Mcf7 Gata3V0422111Pk peaks Ctcf pairs US	less	0.368518389017887
Mcf7 Hdac2sc6296V0422111Pk peaks Ctcf pairs DS	less	1
Mcf7 Hdac2sc6296V0422111Pk peaks Ctcf pairs US	less	0.327741858496707
Mcf7 JundV0422111Pk peaks Ctcf pairs DS	less	1
Mcf7 JundV0422111Pk peaks Ctcf pairs US	less	1
Mcf7 JundV0422111Pk peaks Pol2 pairs DS	less	1
Mcf7 JundV0422111Pk peaks Pol2 pairs US	less	0.15483942631451
Mcf7 MaxV0422111Pk peaks Ctcf pairs US	less	0.0751506873571836
Mcf7 Nr2f2sc271940V0422111Pk peaks Ctcf pairs DS	less	0.608616353046677
Mcf7 Nr2f2sc271940V0422111Pk peaks Ctcf pairs US	less	1
Mcf7 NrsfV0422111Pk peaks Ctcf pairs DS	less	1
Mcf7 NrsfV0422111Pk peaks Ctcf pairs US	less	1
Mcf7 NrsfV0422111Pk peaks Pol2 pairs DS	less	0.208559011063529
Mcf7 NrsfV0422111Pk peaks Pol2 pairs US	less	0.437214739151227
Mcf7 P300V0422111Pk peaks Ctcf pairs DS	less	1
Mcf7 P300V0422111Pk peaks Pol2 pairs DS	greater	1
Mcf7 P300V0422111Pk peaks Pol2 pairs US	less	0.409275501986158
Mcf7 Sin3ak20V0422111Pk peaks Ctcf pairs DS	less	0.282022508993696
Mcf7 Sin3ak20V0422111Pk peaks Ctcf pairs US	less	1
Mcf7 Taf1V0422111Pk peaks Ctcf pairs US	less	1
Mcf7 Taf1V0422111Pk peaks Pol2 pairs DS	less	1
Mcf7 Taf1V0422111Pk peaks Pol2 pairs US	less	1
Mcf7 Tcf12V0422111Pk peaks Ctcf pairs DS	less	1
Mcf7 Tcf12V0422111Pk peaks Pol2 pairs DS	less	1
Mcf7 Tcf12V0422111Pk peaks Pol2 pairs US	less	0.394350392357901
Mcf7 Tead4sc101184V0422111Pk peaks Ctcf pairs DS	less	1
Mcf7 Tead4sc101184V0422111Pk peaks Ctcf pairs US	less	1
Mcf7 Tead4sc101184V0422111Pk peaks Pol2 pairs DS	less	0.624781237380366
Mcf7 Tead4sc101184V0422111Pk peaks Pol2 pairs US	less	1
