# Supplementary material for: A Quantitative Profiling Tool for Diverse Genomic Data Types Reveals Potential Associations between Chromatin and Pre-mRNA Processing
Source: PLoS One. 2015 Jul 24;10(7):e0132448. doi: 10.1371/journal.pone.0132448 (PMC4514851; doi:10.1371/journal.pone.0132448)
Supplement: S5 Table — This is a.bed file in closed-coordinates format, i.e. with the first nucleotide at position 1. A list of all internal exons with the 1kb flanking intronic regions not overlapping with any other exon. (BED) [file pone.0132448.s025.bed]

chr10	100013310	100013553	chr10:100013310:100013553:-	.	-
chr10	100015334	100015496	chr10:100015334:100015496:-	.	-
chr10	100144704	100144824	chr10:100144704:100144824:-	.	-
chr10	100146958	100147064	chr10:100146958:100147064:-	.	-
chr10	100148111	100148265	chr10:100148111:100148265:-	.	-
chr10	100157102	100157255	chr10:100157102:100157255:-	.	-
chr10	100159859	100160014	chr10:100159859:100160014:-	.	-
chr10	100170696	100170715	chr10:100170696:100170715:-	.	-
chr10	100179802	100179915	chr10:100179802:100179915:-	.	-
chr10	100202881	100202997	chr10:100202881:100202997:-	.	-
chr10	100205057	100205170	chr10:100205057:100205170:-	.	-
chr10	100221507	100221576	chr10:100221507:100221576:-	.	-
chr10	100242393	100242539	chr10:100242393:100242539:-	.	-
chr10	100249808	100249953	chr10:100249808:100249953:-	.	-
chr10	100374661	100374775	chr10:100374661:100374775:-	.	-
chr10	100380359	100380465	chr10:100380359:100380465:-	.	-
chr10	100401604	100401697	chr10:100401604:100401697:-	.	-
chr10	100453657	100453704	chr10:100453657:100453704:-	.	-
chr10	100481414	100481585	chr10:100481414:100481585:-	.	-
chr10	100503640	100503813	chr10:100503640:100503813:-	.	-
chr10	100903995	100904156	chr10:100903995:100904156:-	.	-
chr10	100992105	100992262	chr10:100992105:100992262:-	.	-
chr10	101120592	101120732	chr10:101120592:101120732:+	.	+
chr10	101121984	101122153	chr10:101121984:101122153:+	.	+
chr10	101128375	101128437	chr10:101128375:101128437:+	.	+
chr10	101136812	101136975	chr10:101136812:101136975:+	.	+
chr10	101150063	101150164	chr10:101150063:101150164:+	.	+
chr10	101180381	101180562	chr10:101180381:101180562:-	.	-
chr10	101372300	101372356	chr10:101372300:101372356:-	.	-
chr10	101373453	101373681	chr10:101373453:101373681:-	.	-
chr10	101421203	101421385	chr10:101421203:101421385:+	.	+
chr10	101445549	101445652	chr10:101445549:101445652:+	.	+
chr10	101448451	101448507	chr10:101448451:101448507:+	.	+
chr10	101451142	101451275	chr10:101451142:101451275:+	.	+
chr10	101455713	101455879	chr10:101455713:101455879:+	.	+
chr10	101458291	101458615	chr10:101458291:101458615:+	.	+
chr10	101460730	101460815	chr10:101460730:101460815:+	.	+
chr10	101462269	101462430	chr10:101462269:101462430:+	.	+
chr10	101476105	101476218	chr10:101476105:101476218:-	.	-
chr10	101478103	101478257	chr10:101478103:101478257:-	.	-
chr10	101480744	101480825	chr10:101480744:101480825:-	.	-
chr10	101483713	101483880	chr10:101483713:101483880:-	.	-
chr10	101489310	101489491	chr10:101489310:101489491:-	.	-
chr10	101496003	101496074	chr10:101496003:101496074:+	.	+
chr10	101499467	101499526	chr10:101499467:101499526:+	.	+
chr10	101507014	101507147	chr10:101507014:101507147:+	.	+
chr10	101510126	101510153	chr10:101510126:101510153:+	.	+
chr10	101544365	101544538	chr10:101544365:101544538:+	.	+
chr10	101551991	101552116	chr10:101551991:101552116:+	.	+
chr10	101560143	101560320	chr10:101560143:101560320:+	.	+
chr10	101563776	101564030	chr10:101563776:101564030:+	.	+
chr10	101565139	101565204	chr10:101565139:101565204:+	.	+
chr10	101569891	101569975	chr10:101569891:101569975:+	.	+
chr10	101571293	101571359	chr10:101571293:101571359:+	.	+
chr10	101572775	101572901	chr10:101572775:101572901:+	.	+
chr10	101577065	101577241	chr10:101577065:101577241:+	.	+
chr10	101594137	101594292	chr10:101594137:101594292:+	.	+
chr10	101595848	101596047	chr10:101595848:101596047:+	.	+
chr10	101601724	101601850	chr10:101601724:101601850:+	.	+
chr10	101605381	101605539	chr10:101605381:101605539:+	.	+
chr10	101606718	101606884	chr10:101606718:101606884:+	.	+
chr10	101639568	101640118	chr10:101639568:101640118:-	.	-
chr10	101643768	101643966	chr10:101643768:101643966:-	.	-
chr10	101648582	101648710	chr10:101648582:101648710:-	.	-
chr10	101656024	101656197	chr10:101656024:101656197:-	.	-
chr10	101731737	101731891	chr10:101731737:101731891:-	.	-
chr10	101814104	101814203	chr10:101814104:101814203:-	.	-
chr10	101816770	101816909	chr10:101816770:101816909:-	.	-
chr10	101823371	101823482	chr10:101823371:101823482:-	.	-
chr10	101835668	101835864	chr10:101835668:101835864:-	.	-
chr10	101915902	101915991	chr10:101915902:101915991:-	.	-
chr10	101923761	101923852	chr10:101923761:101923852:-	.	-
chr10	101927105	101927163	chr10:101927105:101927163:-	.	-
chr10	101933965	101934038	chr10:101933965:101934038:-	.	-
chr10	101935702	101935827	chr10:101935702:101935827:-	.	-
chr10	101937890	101937951	chr10:101937890:101937951:-	.	-
chr10	101938958	101939004	chr10:101938958:101939004:-	.	-
chr10	101943513	101943594	chr10:101943513:101943594:-	.	-
chr10	101950626	101950725	chr10:101950626:101950725:-	.	-
chr10	101961845	101961906	chr10:101961845:101961906:-	.	-
chr10	101966987	101967089	chr10:101966987:101967089:-	.	-
chr10	101969352	101969546	chr10:101969352:101969546:-	.	-
chr10	101980345	101980433	chr10:101980345:101980433:-	.	-
chr10	101985680	101985774	chr10:101985680:101985774:-	.	-
chr10	101995424	101995521	chr10:101995424:101995521:-	.	-
chr10	102003455	102003534	chr10:102003455:102003534:-	.	-
chr10	102010005	102010089	chr10:102010005:102010089:-	.	-
chr10	102013178	102013296	chr10:102013178:102013296:-	.	-
chr10	102112123	102112253	chr10:102112123:102112253:+	.	+
chr10	102114184	102114389	chr10:102114184:102114389:+	.	+
chr10	102300391	102300539	chr10:102300391:102300539:+	.	+
chr10	102539255	102539340	chr10:102539255:102539340:+	.	+
chr10	102541003	102541122	chr10:102541003:102541122:+	.	+
chr10	102566187	102566362	chr10:102566187:102566362:+	.	+
chr10	102568867	102568993	chr10:102568867:102568993:+	.	+
chr10	102678141	102678198	chr10:102678141:102678198:+	.	+
chr10	102697159	102697234	chr10:102697159:102697234:+	.	+
chr10	102698352	102698493	chr10:102698352:102698493:+	.	+
chr10	102703783	102703885	chr10:102703783:102703885:+	.	+
chr10	102705087	102705263	chr10:102705087:102705263:+	.	+
chr10	102716208	102716294	chr10:102716208:102716294:+	.	+
chr10	102780375	102780435	chr10:102780375:102780435:-	.	-
chr10	103221738	103221815	chr10:103221738:103221815:+	.	+
chr10	103281396	103281627	chr10:103281396:103281627:+	.	+
chr10	103296300	103296410	chr10:103296300:103296410:+	.	+
chr10	103298050	103298128	chr10:103298050:103298128:+	.	+
chr10	103310456	103310648	chr10:103310456:103310648:+	.	+
chr10	103567487	103567658	chr10:103567487:103567658:-	.	-
chr10	103609533	103609649	chr10:103609533:103609649:-	.	-
chr10	103649169	103649247	chr10:103649169:103649247:-	.	-
chr10	103734969	103735057	chr10:103734969:103735057:-	.	-
chr10	103755054	103755112	chr10:103755054:103755112:-	.	-
chr10	103766297	103766390	chr10:103766297:103766390:-	.	-
chr10	103771480	103771540	chr10:103771480:103771540:-	.	-
chr10	103772590	103772633	chr10:103772590:103772633:-	.	-
chr10	103773725	103773781	chr10:103773725:103773781:-	.	-
chr10	103799770	103799882	chr10:103799770:103799882:-	.	-
chr10	1038429	1038599	chr10:1038429:1038599:+	.	+
chr10	103902802	103902855	chr10:103902802:103902855:+	.	+
chr10	104018686	104018791	chr10:104018686:104018791:+	.	+
chr10	104019807	104019873	chr10:104019807:104019873:+	.	+
chr10	104103808	104103939	chr10:104103808:104103939:+	.	+
chr10	104113357	104113411	chr10:104113357:104113411:+	.	+
chr10	104166980	104167023	chr10:104166980:104167023:-	.	-
chr10	104225739	104225844	chr10:104225739:104225844:+	.	+
chr10	104243917	104244133	chr10:104243917:104244133:-	.	-
chr10	104245366	104245490	chr10:104245366:104245490:-	.	-
chr10	104250306	104250370	chr10:104250306:104250370:-	.	-
chr10	104356897	104357050	chr10:104356897:104357050:+	.	+
chr10	104359190	104359301	chr10:104359190:104359301:+	.	+
chr10	104375025	104375159	chr10:104375025:104375159:+	.	+
chr10	104445573	104445758	chr10:104445573:104445758:-	.	-
chr10	104449650	104449700	chr10:104449650:104449700:-	.	-
chr10	104459130	104459246	chr10:104459130:104459246:-	.	-
chr10	104465103	104465246	chr10:104465103:104465246:-	.	-
chr10	1044943	1045035	chr10:1044943:1045035:+	.	+
chr10	104495619	104495666	chr10:104495619:104495666:+	.	+
chr10	104634349	104634418	chr10:104634349:104634418:+	.	+
chr10	104636711	104636792	chr10:104636711:104636792:+	.	+
chr10	104650301	104650435	chr10:104650301:104650435:+	.	+
chr10	104828386	104828479	chr10:104828386:104828479:+	.	+
chr10	104831531	104831596	chr10:104831531:104831596:+	.	+
chr10	104855696	104855737	chr10:104855696:104855737:-	.	-
chr10	104899163	104899236	chr10:104899163:104899236:-	.	-
chr10	105046792	105046916	chr10:105046792:105046916:+	.	+
chr10	105086291	105086389	chr10:105086291:105086389:-	.	-
chr10	105093682	105093709	chr10:105093682:105093709:-	.	-
chr10	105104781	105104889	chr10:105104781:105104889:-	.	-
chr10	105133115	105133352	chr10:105133115:105133352:+	.	+
chr10	105137992	105138307	chr10:105137992:105138307:+	.	+
chr10	105141478	105141598	chr10:105141478:105141598:+	.	+
chr10	105142995	105143124	chr10:105142995:105143124:+	.	+
chr10	105145083	105145247	chr10:105145083:105145247:+	.	+
chr10	105158173	105158285	chr10:105158173:105158285:+	.	+
chr10	105160154	105160285	chr10:105160154:105160285:+	.	+
chr10	105162875	105163042	chr10:105162875:105163042:+	.	+
chr10	105169456	105169563	chr10:105169456:105169563:+	.	+
chr10	1051758	1051847	chr10:1051758:1051847:+	.	+
chr10	105176248	105176499	chr10:105176248:105176499:+	.	+
chr10	105181105	105181324	chr10:105181105:105181324:+	.	+
chr10	105184741	105185282	chr10:105184741:105185282:+	.	+
chr10	105187086	105187148	chr10:105187086:105187148:+	.	+
chr10	105191886	105191991	chr10:105191886:105191991:+	.	+
chr10	105236051	105236306	chr10:105236051:105236306:-	.	-
chr10	1052958	1053068	chr10:1052958:1053068:+	.	+
chr10	105365555	105365674	chr10:105365555:105365674:-	.	-
chr10	105371338	105371387	chr10:105371338:105371387:-	.	-
chr10	105372610	105372947	chr10:105372610:105372947:-	.	-
chr10	105376954	105377071	chr10:105376954:105377071:-	.	-
chr10	105382227	105382310	chr10:105382227:105382310:-	.	-
chr10	105386846	105386959	chr10:105386846:105386959:-	.	-
chr10	105648830	105648902	chr10:105648830:105648902:-	.	-
chr10	105651888	105652010	chr10:105651888:105652010:-	.	-
chr10	105657306	105657477	chr10:105657306:105657477:-	.	-
chr10	105658635	105658758	chr10:105658635:105658758:-	.	-
chr10	105659820	105659981	chr10:105659820:105659981:-	.	-
chr10	105664849	105664914	chr10:105664849:105664914:-	.	-
chr10	105670285	105670380	chr10:105670285:105670380:-	.	-
chr10	105750433	105750597	chr10:105750433:105750597:+	.	+
chr10	105767935	105768114	chr10:105767935:105768114:+	.	+
chr10	105770574	105770666	chr10:105770574:105770666:+	.	+
chr10	105781378	105781491	chr10:105781378:105781491:+	.	+
chr10	105831790	105831837	chr10:105831790:105831837:-	.	-
chr10	105838300	105838344	chr10:105838300:105838344:-	.	-
chr10	1058405	1058602	chr10:1058405:1058602:+	.	+
chr10	105893378	105893542	chr10:105893378:105893542:-	.	-
chr10	105900600	105900759	chr10:105900600:105900759:-	.	-
chr10	105902039	105902151	chr10:105902039:105902151:-	.	-
chr10	105903184	105903397	chr10:105903184:105903397:-	.	-
chr10	105907649	105907756	chr10:105907649:105907756:-	.	-
chr10	105912365	105912484	chr10:105912365:105912484:-	.	-
chr10	105923852	105924058	chr10:105923852:105924058:-	.	-
chr10	105928502	105928606	chr10:105928502:105928606:-	.	-
chr10	105932168	105932293	chr10:105932168:105932293:-	.	-
chr10	105942124	105942271	chr10:105942124:105942271:-	.	-
chr10	105965721	105965791	chr10:105965721:105965791:-	.	-
chr10	105967423	105967582	chr10:105967423:105967582:-	.	-
chr10	105971765	105971915	chr10:105971765:105971915:-	.	-
chr10	105990348	105990601	chr10:105990348:105990601:-	.	-
chr10	1060187	1060252	chr10:1060187:1060252:+	.	+
chr10	106019334	106019556	chr10:106019334:106019556:+	.	+
chr10	106022737	106022835	chr10:106022737:106022835:+	.	+
chr10	106025842	106025948	chr10:106025842:106025948:+	.	+
chr10	106037652	106037874	chr10:106037652:106037874:+	.	+
chr10	106039128	106039229	chr10:106039128:106039229:+	.	+
chr10	106045693	106045748	chr10:106045693:106045748:+	.	+
chr10	106118099	106118380	chr10:106118099:106118380:+	.	+
chr10	106121781	106121929	chr10:106121781:106121929:+	.	+
chr10	106128181	106128318	chr10:106128181:106128318:+	.	+
chr10	106130653	106130812	chr10:106130653:106130812:+	.	+
chr10	106139787	106139978	chr10:106139787:106139978:+	.	+
chr10	106163487	106163598	chr10:106163487:106163598:+	.	+
chr10	106166447	106166551	chr10:106166447:106166551:+	.	+
chr10	1061693	1061836	chr10:1061693:1061836:+	.	+
chr10	106207456	106207575	chr10:106207456:106207575:+	.	+
chr10	106209829	106209962	chr10:106209829:106209962:+	.	+
chr10	106602550	106602617	chr10:106602550:106602617:+	.	+
chr10	106675591	106675690	chr10:106675591:106675690:+	.	+
chr10	106737093	106737251	chr10:106737093:106737251:+	.	+
chr10	106802813	106802886	chr10:106802813:106802886:+	.	+
chr10	106849533	106849597	chr10:106849533:106849597:+	.	+
chr10	1068623	1068715	chr10:1068623:1068715:-	.	-
chr10	106865155	106865273	chr10:106865155:106865273:+	.	+
chr10	106899155	106899244	chr10:106899155:106899244:+	.	+
chr10	106907375	106907554	chr10:106907375:106907554:+	.	+
chr10	106916896	106917042	chr10:106916896:106917042:+	.	+
chr10	106924061	106924137	chr10:106924061:106924137:+	.	+
chr10	106959757	106959874	chr10:106959757:106959874:+	.	+
chr10	106960878	106961011	chr10:106960878:106961011:+	.	+
chr10	106974200	106974371	chr10:106974200:106974371:+	.	+
chr10	106982874	106983007	chr10:106982874:106983007:+	.	+
chr10	107005300	107005423	chr10:107005300:107005423:+	.	+
chr10	107015460	107015559	chr10:107015460:107015559:+	.	+
chr10	107016577	107016682	chr10:107016577:107016682:+	.	+
chr10	1070522	1070684	chr10:1070522:1070684:-	.	-
chr10	108357109	108357208	chr10:108357109:108357208:-	.	-
chr10	108366924	108367055	chr10:108366924:108367055:-	.	-
chr10	108377907	108378030	chr10:108377907:108378030:-	.	-
chr10	108380186	108380319	chr10:108380186:108380319:-	.	-
chr10	108388960	108389146	chr10:108388960:108389146:-	.	-
chr10	108412140	108412311	chr10:108412140:108412311:-	.	-
chr10	108427447	108427560	chr10:108427447:108427560:-	.	-
chr10	108430995	108431125	chr10:108430995:108431125:-	.	-
chr10	108432626	108432743	chr10:108432626:108432743:-	.	-
chr10	108434807	108434914	chr10:108434807:108434914:-	.	-
chr10	108437071	108437162	chr10:108437071:108437162:-	.	-
chr10	108447950	108448096	chr10:108447950:108448096:-	.	-
chr10	108466303	108466392	chr10:108466303:108466392:-	.	-
chr10	108468981	108469099	chr10:108468981:108469099:-	.	-
chr10	108489808	108489872	chr10:108489808:108489872:-	.	-
chr10	108521346	108521419	chr10:108521346:108521419:-	.	-
chr10	108536292	108536450	chr10:108536292:108536450:-	.	-
chr10	108589332	108589431	chr10:108589332:108589431:-	.	-
chr10	111642190	111642400	chr10:111642190:111642400:-	.	-
chr10	111860383	111860606	chr10:111860383:111860606:+	.	+
chr10	111872535	111872673	chr10:111872535:111872673:+	.	+
chr10	111881868	111882050	chr10:111881868:111882050:+	.	+
chr10	111883775	111884032	chr10:111883775:111884032:+	.	+
chr10	111890121	111890244	chr10:111890121:111890244:+	.	+
chr10	112004586	112004615	chr10:112004586:112004615:+	.	+
chr10	112262479	112262627	chr10:112262479:112262627:+	.	+
chr10	112266693	112266912	chr10:112266693:112266912:+	.	+
chr10	112328696	112328771	chr10:112328696:112328771:+	.	+
chr10	112333465	112333503	chr10:112333465:112333503:+	.	+
chr10	112352831	112352981	chr10:112352831:112352981:+	.	+
chr10	112356156	112356308	chr10:112356156:112356308:+	.	+
chr10	112357897	112358048	chr10:112357897:112358048:+	.	+
chr10	1123847	1123943	chr10:1123847:1123943:+	.	+
chr10	112559545	112559676	chr10:112559545:112559676:+	.	+
chr10	112570141	112570220	chr10:112570141:112570220:+	.	+
chr10	112572036	112572705	chr10:112572036:112572705:+	.	+
chr10	112579830	112579934	chr10:112579830:112579934:+	.	+
chr10	112590819	112590940	chr10:112590819:112590940:+	.	+
chr10	11259388	11259470	chr10:11259388:11259470:+	.	+
chr10	112640991	112641293	chr10:112640991:112641293:+	.	+
chr10	112642761	112642855	chr10:112642761:112642855:+	.	+
chr10	112645011	112645124	chr10:112645011:112645124:+	.	+
chr10	112655706	112655845	chr10:112655706:112655845:+	.	+
chr10	112764364	112764552	chr10:112764364:112764552:+	.	+
chr10	112767289	112767411	chr10:112767289:112767411:+	.	+
chr10	1130343	1130478	chr10:1130343:1130478:+	.	+
chr10	11308561	11308640	chr10:11308561:11308640:+	.	+
chr10	11312629	11312787	chr10:11312629:11312787:+	.	+
chr10	11317020	11317083	chr10:11317020:11317083:+	.	+
chr10	1132226	1132297	chr10:1132226:1132297:+	.	+
chr10	11330381	11330515	chr10:11330381:11330515:+	.	+
chr10	11367799	11367942	chr10:11367799:11367942:+	.	+
chr10	113926160	113926273	chr10:113926160:113926273:-	.	-
chr10	113935358	113935471	chr10:113935358:113935471:-	.	-
chr10	113937742	113937815	chr10:113937742:113937815:-	.	-
chr10	1139392	1139436	chr10:1139392:1139436:+	.	+
chr10	113940231	113940353	chr10:113940231:113940353:-	.	-
chr10	114057827	114057989	chr10:114057827:114057989:+	.	+
chr10	114059250	114059322	chr10:114059250:114059322:+	.	+
chr10	114061859	114061891	chr10:114061859:114061891:+	.	+
chr10	114154676	114154860	chr10:114154676:114154860:+	.	+
chr10	114158659	114158767	chr10:114158659:114158767:+	.	+
chr10	114172931	114173065	chr10:114172931:114173065:+	.	+
chr10	114194055	114194222	chr10:114194055:114194222:-	.	-
chr10	114198094	114198147	chr10:114198094:114198147:-	.	-
chr10	114200292	114200453	chr10:114200292:114200453:-	.	-
chr10	114201950	114202109	chr10:114201950:114202109:-	.	-
chr10	114203273	114203364	chr10:114203273:114203364:-	.	-
chr10	114204928	114205408	chr10:114204928:114205408:-	.	-
chr10	114220283	114220341	chr10:114220283:114220341:+	.	+
chr10	114224306	114224416	chr10:114224306:114224416:+	.	+
chr10	114286846	114286923	chr10:114286846:114286923:+	.	+
chr10	114298005	114298089	chr10:114298005:114298089:+	.	+
chr10	114724315	114724383	chr10:114724315:114724383:+	.	+
chr10	1151066	1151207	chr10:1151066:1151207:+	.	+
chr10	11523769	11523921	chr10:11523769:11523921:-	.	-
chr10	11531101	11531221	chr10:11531101:11531221:-	.	-
chr10	115327248	115327284	chr10:115327248:115327284:+	.	+
chr10	11532831	11532879	chr10:11532831:11532879:-	.	-
chr10	115332419	115332490	chr10:115332419:115332490:+	.	+
chr10	115334048	115334164	chr10:115334048:115334164:+	.	+
chr10	115335656	115335763	chr10:115335656:115335763:+	.	+
chr10	115340354	115340451	chr10:115340354:115340451:+	.	+
chr10	115341635	115341890	chr10:115341635:115341890:+	.	+
chr10	115345552	115345697	chr10:115345552:115345697:+	.	+
chr10	11535118	11535227	chr10:11535118:11535227:-	.	-
chr10	115351953	115352060	chr10:115351953:115352060:-	.	-
chr10	115355382	115355486	chr10:115355382:115355486:-	.	-
chr10	115368173	115368271	chr10:115368173:115368271:-	.	-
chr10	115370218	115370322	chr10:115370218:115370322:-	.	-
chr10	115371993	115372190	chr10:115371993:115372190:-	.	-
chr10	115377214	115377312	chr10:115377214:115377312:-	.	-
chr10	115380363	115380467	chr10:115380363:115380467:-	.	-
chr10	115381628	115381939	chr10:115381628:115381939:-	.	-
chr10	115383288	115383395	chr10:115383288:115383395:-	.	-
chr10	115384585	115384689	chr10:115384585:115384689:-	.	-
chr10	115385806	115385904	chr10:115385806:115385904:-	.	-
chr10	115399986	115400090	chr10:115399986:115400090:-	.	-
chr10	115401124	115401231	chr10:115401124:115401231:-	.	-
chr10	115402693	115402797	chr10:115402693:115402797:-	.	-
chr10	115411562	115411666	chr10:115411562:115411666:-	.	-
chr10	115417229	115417333	chr10:115417229:115417333:-	.	-
chr10	11543100	11543207	chr10:11543100:11543207:-	.	-
chr10	115451723	115451829	chr10:115451723:115451829:+	.	+
chr10	115596821	115596962	chr10:115596821:115596962:-	.	-
chr10	115603863	115604003	chr10:115603863:115604003:-	.	-
chr10	115605444	115605562	chr10:115605444:115605562:-	.	-
chr10	115606961	115607094	chr10:115606961:115607094:-	.	-
chr10	115608739	115610403	chr10:115608739:115610403:-	.	-
chr10	115618287	115618439	chr10:115618287:115618439:+	.	+
chr10	115636280	115636735	chr10:115636280:115636735:+	.	+
chr10	115639333	115639454	chr10:115639333:115639454:+	.	+
chr10	115644010	115644139	chr10:115644010:115644139:+	.	+
chr10	115657869	115657968	chr10:115657869:115657968:+	.	+
chr10	115664576	115664795	chr10:115664576:115664795:+	.	+
chr10	11567385	11567467	chr10:11567385:11567467:-	.	-
chr10	11569499	11569566	chr10:11569499:11569566:-	.	-
chr10	115887220	115887430	chr10:115887220:115887430:-	.	-
chr10	115889650	115889730	chr10:115889650:115889730:-	.	-
chr10	115910851	115910979	chr10:115910851:115910979:-	.	-
chr10	115947585	115947915	chr10:115947585:115947915:+	.	+
chr10	115950720	115950778	chr10:115950720:115950778:+	.	+
chr10	115958932	115959076	chr10:115958932:115959076:+	.	+
chr10	115966003	115966089	chr10:115966003:115966089:+	.	+
chr10	115982346	115982462	chr10:115982346:115982462:+	.	+
chr10	116008463	116008524	chr10:116008463:116008524:+	.	+
chr10	116013410	116013484	chr10:116013410:116013484:+	.	+
chr10	116014674	116014807	chr10:116014674:116014807:+	.	+
chr10	116020945	116021054	chr10:116020945:116021054:+	.	+
chr10	116032499	116032693	chr10:116032499:116032693:+	.	+
chr10	116042275	116042330	chr10:116042275:116042330:+	.	+
chr10	116064478	116064689	chr10:116064478:116064689:-	.	-
chr10	116073630	116073809	chr10:116073630:116073809:-	.	-
chr10	116075319	116075524	chr10:116075319:116075524:-	.	-
chr10	116079321	116079404	chr10:116079321:116079404:-	.	-
chr10	116082930	116083020	chr10:116082930:116083020:-	.	-
chr10	116085641	116085799	chr10:116085641:116085799:-	.	-
chr10	116091562	116091656	chr10:116091562:116091656:-	.	-
chr10	116092980	116093054	chr10:116092980:116093054:-	.	-
chr10	116197603	116197683	chr10:116197603:116197683:-	.	-
chr10	116203788	116203893	chr10:116203788:116203893:-	.	-
chr10	116205071	116205162	chr10:116205071:116205162:-	.	-
chr10	116213138	116213242	chr10:116213138:116213242:-	.	-
chr10	116222804	116222923	chr10:116222804:116222923:-	.	-
chr10	116225457	116225586	chr10:116225457:116225586:-	.	-
chr10	116227940	116227975	chr10:116227940:116227975:-	.	-
chr10	116245056	116245139	chr10:116245056:116245139:-	.	-
chr10	116251550	116251637	chr10:116251550:116251637:-	.	-
chr10	116307409	116307535	chr10:116307409:116307535:-	.	-
chr10	116331056	116331165	chr10:116331056:116331165:-	.	-
chr10	116335175	116335358	chr10:116335175:116335358:-	.	-
chr10	116361586	116361720	chr10:116361586:116361720:-	.	-
chr10	11639630	11639716	chr10:11639630:11639716:-	.	-
chr10	116590611	116590689	chr10:116590611:116590689:+	.	+
chr10	116608406	116608496	chr10:116608406:116608496:+	.	+
chr10	116614956	116615099	chr10:116614956:116615099:+	.	+
chr10	116702404	116702502	chr10:116702404:116702502:+	.	+
chr10	116710853	116710908	chr10:116710853:116710908:+	.	+
chr10	116731894	116732033	chr10:116731894:116732033:+	.	+
chr10	116879949	116880032	chr10:116879949:116880032:+	.	+
chr10	116881463	116881576	chr10:116881463:116881576:+	.	+
chr10	116919801	116919975	chr10:116919801:116919975:+	.	+
chr10	116925318	116925405	chr10:116925318:116925405:+	.	+
chr10	117001360	117001514	chr10:117001360:117001514:+	.	+
chr10	117024670	117024754	chr10:117024670:117024754:+	.	+
chr10	117026274	117026482	chr10:117026274:117026482:+	.	+
chr10	117027803	117027921	chr10:117027803:117027921:+	.	+
chr10	117040865	117040997	chr10:117040865:117040997:+	.	+
chr10	117045726	117045907	chr10:117045726:117045907:+	.	+
chr10	117075028	117075246	chr10:117075028:117075246:+	.	+
chr10	117093792	117093929	chr10:117093792:117093929:+	.	+
chr10	117154169	117154262	chr10:117154169:117154262:+	.	+
chr10	117185760	117185812	chr10:117185760:117185812:+	.	+
chr10	117226684	117226762	chr10:117226684:117226762:+	.	+
chr10	117228682	117228839	chr10:117228682:117228839:+	.	+
chr10	117278773	117278834	chr10:117278773:117278834:+	.	+
chr10	117308968	117309046	chr10:117308968:117309046:+	.	+
chr10	117486758	117486865	chr10:117486758:117486865:+	.	+
chr10	117607388	117607502	chr10:117607388:117607502:+	.	+
chr10	117825084	117825137	chr10:117825084:117825137:-	.	-
chr10	117849252	117849433	chr10:117849252:117849433:-	.	-
chr10	117853213	117853347	chr10:117853213:117853347:-	.	-
chr10	11791494	11791591	chr10:11791494:11791591:+	.	+
chr10	118100246	118100362	chr10:118100246:118100362:+	.	+
chr10	118101548	118101713	chr10:118101548:118101713:+	.	+
chr10	118196223	118196377	chr10:118196223:118196377:+	.	+
chr10	118202567	118202686	chr10:118202567:118202686:+	.	+
chr10	118203894	118204025	chr10:118203894:118204025:+	.	+
chr10	118215234	118215342	chr10:118215234:118215342:+	.	+
chr10	118225562	118225680	chr10:118225562:118225680:+	.	+
chr10	118228697	118228829	chr10:118228697:118228829:+	.	+
chr10	118231280	118231391	chr10:118231280:118231391:+	.	+
chr10	118310610	118310744	chr10:118310610:118310744:+	.	+
chr10	118313239	118313350	chr10:118313239:118313350:+	.	+
chr10	118318666	118318795	chr10:118318666:118318795:+	.	+
chr10	118363542	118363650	chr10:118363542:118363650:+	.	+
chr10	118364898	118365065	chr10:118364898:118365065:+	.	+
chr10	118427769	118427834	chr10:118427769:118427834:-	.	-
chr10	118439014	118439272	chr10:118439014:118439272:-	.	-
chr10	118443302	118443473	chr10:118443302:118443473:-	.	-
chr10	118451862	118451978	chr10:118451862:118451978:-	.	-
chr10	118458146	118458250	chr10:118458146:118458250:-	.	-
chr10	118460454	118460640	chr10:118460454:118460640:-	.	-
chr10	118464662	118464789	chr10:118464662:118464789:-	.	-
chr10	118466711	118466796	chr10:118466711:118466796:-	.	-
chr10	118618501	118618649	chr10:118618501:118618649:+	.	+
chr10	118622310	118622367	chr10:118622310:118622367:+	.	+
chr10	118630636	118630803	chr10:118630636:118630803:+	.	+
chr10	118633587	118633712	chr10:118633587:118633712:+	.	+
chr10	118635576	118635771	chr10:118635576:118635771:+	.	+
chr10	118661276	118661468	chr10:118661276:118661468:-	.	-
chr10	118666138	118666258	chr10:118666138:118666258:-	.	-
chr10	118671301	118671354	chr10:118671301:118671354:-	.	-
chr10	118674886	118674995	chr10:118674886:118674995:-	.	-
chr10	118680945	118681027	chr10:118680945:118681027:-	.	-
chr10	118687303	118687402	chr10:118687303:118687402:-	.	-
chr10	118689360	118689513	chr10:118689360:118689513:-	.	-
chr10	118699977	118700123	chr10:118699977:118700123:-	.	-
chr10	118704435	118704529	chr10:118704435:118704529:-	.	-
chr10	118708427	118708508	chr10:118708427:118708508:-	.	-
chr10	118711420	118711517	chr10:118711420:118711517:-	.	-
chr10	118713553	118713721	chr10:118713553:118713721:-	.	-
chr10	118719647	118719741	chr10:118719647:118719741:-	.	-
chr10	118728163	118728223	chr10:118728163:118728223:-	.	-
chr10	118738767	118738819	chr10:118738767:118738819:-	.	-
chr10	118895983	118896170	chr10:118895983:118896170:-	.	-
chr10	11893996	11894214	chr10:11893996:11894214:+	.	+
chr10	118960670	118960798	chr10:118960670:118960798:+	.	+
chr10	119003482	119003824	chr10:119003482:119003824:+	.	+
chr10	119017308	119017403	chr10:119017308:119017403:+	.	+
chr10	119049697	119049859	chr10:119049697:119049859:-	.	-
chr10	119078383	119078485	chr10:119078383:119078485:-	.	-
chr10	119305143	119305327	chr10:119305143:119305327:+	.	+
chr10	119774576	119774621	chr10:119774576:119774621:-	.	-
chr10	11978544	11978711	chr10:11978544:11978711:-	.	-
chr10	119793493	119793552	chr10:119793493:119793552:-	.	-
chr10	119811642	119811707	chr10:119811642:119811707:+	.	+
chr10	11990368	11990507	chr10:11990368:11990507:-	.	-
chr10	11994065	11994248	chr10:11994065:11994248:-	.	-
chr10	12001170	12001355	chr10:12001170:12001355:-	.	-
chr10	12006008	12006124	chr10:12006008:12006124:-	.	-
chr10	120081817	120081923	chr10:120081817:120081923:-	.	-
chr10	120085666	120085755	chr10:120085666:120085755:-	.	-
chr10	12009340	12009453	chr10:12009340:12009453:-	.	-
chr10	12021056	12021164	chr10:12021056:12021164:-	.	-
chr10	12039671	12039756	chr10:12039671:12039756:-	.	-
chr10	12043675	12043824	chr10:12043675:12043824:-	.	-
chr10	120450777	120450915	chr10:120450777:120450915:-	.	-
chr10	120454653	120454742	chr10:120454653:120454742:-	.	-
chr10	120460818	120460920	chr10:120460818:120460920:-	.	-
chr10	12046529	12046726	chr10:12046529:12046726:-	.	-
chr10	120467004	120467099	chr10:120467004:120467099:-	.	-
chr10	12056023	12056183	chr10:12056023:12056183:-	.	-
chr10	12070744	12071523	chr10:12070744:12071523:-	.	-
chr10	120801506	120802284	chr10:120801506:120802284:-	.	-
chr10	120803566	120803654	chr10:120803566:120803654:-	.	-
chr10	120824911	120825082	chr10:120824911:120825082:-	.	-
chr10	120828958	120829166	chr10:120828958:120829166:-	.	-
chr10	120830398	120830597	chr10:120830398:120830597:-	.	-
chr10	120867460	120867676	chr10:120867460:120867676:+	.	+
chr10	120871361	120871440	chr10:120871361:120871440:+	.	+
chr10	120877031	120877179	chr10:120877031:120877179:+	.	+
chr10	120879853	120879964	chr10:120879853:120879964:+	.	+
chr10	120882981	120883081	chr10:120882981:120883081:+	.	+
chr10	120889027	120889134	chr10:120889027:120889134:+	.	+
chr10	120892027	120892121	chr10:120892027:120892121:+	.	+
chr10	120921852	120921926	chr10:120921852:120921926:-	.	-
chr10	120923643	120923708	chr10:120923643:120923708:-	.	-
chr10	120931894	120931997	chr10:120931894:120931997:-	.	-
chr10	120936533	120936665	chr10:120936533:120936665:-	.	-
chr10	121086028	121086123	chr10:121086028:121086123:+	.	+
chr10	121140327	121140439	chr10:121140327:121140439:+	.	+
chr10	121156207	121156284	chr10:121156207:121156284:+	.	+
chr10	121182678	121182778	chr10:121182678:121182778:+	.	+
chr10	121184505	121184597	chr10:121184505:121184597:+	.	+
chr10	121196163	121196353	chr10:121196163:121196353:+	.	+
chr10	121199243	121199280	chr10:121199243:121199280:+	.	+
chr10	121201511	121201600	chr10:121201511:121201600:+	.	+
chr10	121203056	121203264	chr10:121203056:121203264:+	.	+
chr10	121207635	121207772	chr10:121207635:121207772:+	.	+
chr10	12123471	12123626	chr10:12123471:12123626:+	.	+
chr10	12126539	12126750	chr10:12126539:12126750:+	.	+
chr10	121275021	121275164	chr10:121275021:121275164:-	.	-
chr10	121285544	121285630	chr10:121285544:121285630:-	.	-
chr10	12129534	12129728	chr10:12129534:12129728:+	.	+
chr10	121429363	121429689	chr10:121429363:121429689:+	.	+
chr10	121431767	121432168	chr10:121431767:121432168:+	.	+
chr10	12148245	12148395	chr10:12148245:12148395:+	.	+
chr10	12149908	12150014	chr10:12149908:12150014:+	.	+
chr10	121567444	121567572	chr10:121567444:121567572:+	.	+
chr10	121569612	121569729	chr10:121569612:121569729:+	.	+
chr10	121580358	121580429	chr10:121580358:121580429:+	.	+
chr10	121595052	121595216	chr10:121595052:121595216:-	.	-
chr10	121596408	121596541	chr10:121596408:121596541:-	.	-
chr10	121598047	121598212	chr10:121598047:121598212:-	.	-
chr10	121600355	121600472	chr10:121600355:121600472:-	.	-
chr10	121607125	121607225	chr10:121607125:121607225:-	.	-
chr10	121608937	121609088	chr10:121608937:121609088:-	.	-
chr10	121612562	121612706	chr10:121612562:121612706:-	.	-
chr10	121616850	121616951	chr10:121616850:121616951:-	.	-
chr10	121657939	121658471	chr10:121657939:121658471:+	.	+
chr10	121671556	121671676	chr10:121671556:121671676:+	.	+
chr10	121680401	121680496	chr10:121680401:121680496:+	.	+
chr10	121685548	121685739	chr10:121685548:121685739:+	.	+
chr10	12175240	12175307	chr10:12175240:12175307:+	.	+
chr10	12202929	12203120	chr10:12202929:12203120:+	.	+
chr10	12204212	12204288	chr10:12204212:12204288:+	.	+
chr10	122273423	122273513	chr10:122273423:122273513:+	.	+
chr10	122278345	122278408	chr10:122278345:122278408:+	.	+
chr10	122280483	122280607	chr10:122280483:122280607:+	.	+
chr10	12228228	12228331	chr10:12228228:12228331:-	.	-
chr10	122334643	122334813	chr10:122334643:122334813:+	.	+
chr10	12257739	12257834	chr10:12257739:12257834:+	.	+
chr10	12259360	12259466	chr10:12259360:12259466:+	.	+
chr10	122612036	122612147	chr10:122612036:122612147:+	.	+
chr10	122618155	122618308	chr10:122618155:122618308:+	.	+
chr10	122619621	122619794	chr10:122619621:122619794:+	.	+
chr10	122622247	122622433	chr10:122622247:122622433:+	.	+
chr10	122630682	122630858	chr10:122630682:122630858:+	.	+
chr10	122633351	122633435	chr10:122633351:122633435:+	.	+
chr10	122637865	122637971	chr10:122637865:122637971:+	.	+
chr10	122640338	122640413	chr10:122640338:122640413:+	.	+
chr10	122643292	122643400	chr10:122643292:122643400:+	.	+
chr10	12277047	12277122	chr10:12277047:12277122:+	.	+
chr10	12280456	12280484	chr10:12280456:12280484:+	.	+
chr10	12288148	12288276	chr10:12288148:12288276:+	.	+
chr10	1230801	1230979	chr10:1230801:1230979:-	.	-
chr10	123243212	123243317	chr10:123243212:123243317:-	.	-
chr10	123244909	123245046	chr10:123244909:123245046:-	.	-
chr10	123256046	123256236	chr10:123256046:123256236:-	.	-
chr10	123258009	123258119	chr10:123258009:123258119:-	.	-
chr10	123260340	123260461	chr10:123260340:123260461:-	.	-
chr10	123263304	123263455	chr10:123263304:123263455:-	.	-
chr10	123274631	123274833	chr10:123274631:123274833:-	.	-
chr10	123549684	123549804	chr10:123549684:123549804:-	.	-
chr10	123596233	123596332	chr10:123596233:123596332:-	.	-
chr10	123670421	123670666	chr10:123670421:123670666:-	.	-
chr10	123673305	123673408	chr10:123673305:123673408:-	.	-
chr10	123681864	123681926	chr10:123681864:123681926:-	.	-
chr10	123683781	123683844	chr10:123683781:123683844:-	.	-
chr10	123722753	123722843	chr10:123722753:123722843:-	.	-
chr10	123724801	123724900	chr10:123724801:123724900:-	.	-
chr10	123727170	123727321	chr10:123727170:123727321:-	.	-
chr10	123730454	123730584	chr10:123730454:123730584:-	.	-
chr10	123892124	123892249	chr10:123892124:123892249:+	.	+
chr10	123954555	123954691	chr10:123954555:123954691:+	.	+
chr10	123972857	123972892	chr10:123972857:123972892:+	.	+
chr10	123974906	123974966	chr10:123974906:123974966:+	.	+
chr10	123984241	123984302	chr10:123984241:123984302:+	.	+
chr10	124034555	124034614	chr10:124034555:124034614:+	.	+
chr10	124036303	124036454	chr10:124036303:124036454:+	.	+
chr10	124043366	124043439	chr10:124043366:124043439:+	.	+
chr10	124045620	124045763	chr10:124045620:124045763:+	.	+
chr10	124049424	124049513	chr10:124049424:124049513:+	.	+
chr10	124050595	124050709	chr10:124050595:124050709:+	.	+
chr10	124057283	124057352	chr10:124057283:124057352:+	.	+
chr10	124058519	124058649	chr10:124058519:124058649:+	.	+
chr10	124066704	124066823	chr10:124066704:124066823:+	.	+
chr10	124088995	124089086	chr10:124088995:124089086:+	.	+
chr10	124090691	124090773	chr10:124090691:124090773:+	.	+
chr10	124091951	124092028	chr10:124091951:124092028:+	.	+
chr10	124094396	124094494	chr10:124094396:124094494:+	.	+
chr10	124096009	124096197	chr10:124096009:124096197:+	.	+
chr10	124157434	124157490	chr10:124157434:124157490:+	.	+
chr10	124159859	124159904	chr10:124159859:124159904:+	.	+
chr10	124172436	124172561	chr10:124172436:124172561:+	.	+
chr10	124175375	124175518	chr10:124175375:124175518:+	.	+
chr10	124177416	124177484	chr10:124177416:124177484:+	.	+
chr10	124186458	124186547	chr10:124186458:124186547:+	.	+
chr10	124187792	124187936	chr10:124187792:124187936:+	.	+
chr10	124268172	124268286	chr10:124268172:124268286:+	.	+
chr10	124269612	124269669	chr10:124269612:124269669:+	.	+
chr10	124271486	124271581	chr10:124271486:124271581:+	.	+
chr10	124325483	124325512	chr10:124325483:124325512:+	.	+
chr10	124331830	124331877	chr10:124331830:124331877:+	.	+
chr10	124333231	124333278	chr10:124333231:124333278:+	.	+
chr10	124335915	124336238	chr10:124335915:124336238:+	.	+
chr10	124348460	124348783	chr10:124348460:124348783:+	.	+
chr10	124399556	124399965	chr10:124399556:124399965:+	.	+
chr10	124600694	124600844	chr10:124600694:124600844:-	.	-
chr10	124697221	124697675	chr10:124697221:124697675:-	.	-
chr10	124708165	124708371	chr10:124708165:124708371:-	.	-
chr10	124745816	124747020	chr10:124745816:124747020:+	.	+
chr10	124755510	124755692	chr10:124755510:124755692:-	.	-
chr10	124758009	124758187	chr10:124758009:124758187:-	.	-
chr10	124766542	124766692	chr10:124766542:124766692:-	.	-
chr10	124793872	124794031	chr10:124793872:124794031:+	.	+
chr10	124797263	124797363	chr10:124797263:124797363:+	.	+
chr10	124802562	124802687	chr10:124802562:124802687:+	.	+
chr10	124803909	124804001	chr10:124803909:124804001:+	.	+
chr10	124806725	124806814	chr10:124806725:124806814:+	.	+
chr10	124917245	124917396	chr10:124917245:124917396:+	.	+
chr10	124919923	124920081	chr10:124919923:124920081:+	.	+
chr10	125434334	125434447	chr10:125434334:125434447:+	.	+
chr10	125468014	125468113	chr10:125468014:125468113:-	.	-
chr10	125514179	125514278	chr10:125514179:125514278:-	.	-
chr10	125516729	125516868	chr10:125516729:125516868:-	.	-
chr10	125521388	125521685	chr10:125521388:125521685:-	.	-
chr10	125526489	125526668	chr10:125526489:125526668:-	.	-
chr10	125530432	125530555	chr10:125530432:125530555:-	.	-
chr10	125539683	125539771	chr10:125539683:125539771:-	.	-
chr10	125639727	125639825	chr10:125639727:125639825:-	.	-
chr10	125798031	125798187	chr10:125798031:125798187:-	.	-
chr10	125801817	125801963	chr10:125801817:125801963:-	.	-
chr10	126094005	126094132	chr10:126094005:126094132:-	.	-
chr10	126100542	126100769	chr10:126100542:126100769:-	.	-
chr10	126172708	126172895	chr10:126172708:126172895:+	.	+
chr10	126176991	126177144	chr10:126176991:126177144:+	.	+
chr10	126185530	126185593	chr10:126185530:126185593:+	.	+
chr10	126370176	126370948	chr10:126370176:126370948:-	.	-
chr10	126384727	126384781	chr10:126384727:126384781:-	.	-
chr10	126395205	126395456	chr10:126395205:126395456:-	.	-
chr10	126450869	126451127	chr10:126450869:126451127:-	.	-
chr10	126477612	126477726	chr10:126477612:126477726:-	.	-
chr10	126478842	126478907	chr10:126478842:126478907:-	.	-
chr10	126507953	126508019	chr10:126507953:126508019:+	.	+
chr10	126515164	126515354	chr10:126515164:126515354:+	.	+
chr10	126519918	126520032	chr10:126519918:126520032:+	.	+
chr10	126655163	126655350	chr10:126655163:126655350:+	.	+
chr10	126660534	126660687	chr10:126660534:126660687:+	.	+
chr10	126670278	126670398	chr10:126670278:126670398:+	.	+
chr10	126776760	126776888	chr10:126776760:126776888:-	.	-
chr10	127409773	127409981	chr10:127409773:127409981:+	.	+
chr10	127420434	127420494	chr10:127420434:127420494:+	.	+
chr10	127458903	127459160	chr10:127458903:127459160:-	.	-
chr10	127462400	127462934	chr10:127462400:127462934:-	.	-
chr10	127484672	127484757	chr10:127484672:127484757:-	.	-
chr10	127500783	127500857	chr10:127500783:127500857:-	.	-
chr10	127503603	127503699	chr10:127503603:127503699:-	.	-
chr10	127522341	127522515	chr10:127522341:127522515:+	.	+
chr10	127693453	127693618	chr10:127693453:127693618:+	.	+
chr10	127708264	127708394	chr10:127708264:127708394:-	.	-
chr10	127724715	127724894	chr10:127724715:127724894:-	.	-
chr10	127734624	127734701	chr10:127734624:127734701:-	.	-
chr10	127753375	127753570	chr10:127753375:127753570:-	.	-
chr10	127755286	127755375	chr10:127755286:127755375:-	.	-
chr10	127760046	127760223	chr10:127760046:127760223:-	.	-
chr10	127782554	127782702	chr10:127782554:127782702:-	.	-
chr10	127786985	127787069	chr10:127786985:127787069:-	.	-
chr10	127797162	127797233	chr10:127797162:127797233:-	.	-
chr10	127798344	127798409	chr10:127798344:127798409:-	.	-
chr10	127806607	127806793	chr10:127806607:127806793:-	.	-
chr10	1279636	1279787	chr10:1279636:1279787:-	.	-
chr10	127967484	127967557	chr10:127967484:127967557:-	.	-
chr10	128018981	128019078	chr10:128018981:128019078:-	.	-
chr10	12811672	12811798	chr10:12811672:12811798:+	.	+
chr10	128118356	128118419	chr10:128118356:128118419:-	.	-
chr10	128147609	128147786	chr10:128147609:128147786:-	.	-
chr10	128149970	128150154	chr10:128149970:128150154:-	.	-
chr10	128202417	128202508	chr10:128202417:128202508:-	.	-
chr10	12833157	12833232	chr10:12833157:12833232:+	.	+
chr10	1284194	1284362	chr10:1284194:1284362:-	.	-
chr10	12856194	12856306	chr10:12856194:12856306:+	.	+
chr10	12858249	12858327	chr10:12858249:12858327:+	.	+
chr10	12866464	12866551	chr10:12866464:12866551:+	.	+
chr10	128776212	128776252	chr10:128776212:128776252:+	.	+
chr10	128780182	128780237	chr10:128780182:128780237:+	.	+
chr10	128785785	128785881	chr10:128785785:128785881:+	.	+
chr10	128788719	128788867	chr10:128788719:128788867:+	.	+
chr10	128795012	128795147	chr10:128795012:128795147:+	.	+
chr10	128796356	128796513	chr10:128796356:128796513:+	.	+
chr10	128806996	128807068	chr10:128806996:128807068:+	.	+
chr10	128810559	128810638	chr10:128810559:128810638:+	.	+
chr10	128816974	128817099	chr10:128816974:128817099:+	.	+
chr10	128821464	128821588	chr10:128821464:128821588:+	.	+
chr10	128822949	128823047	chr10:128822949:128823047:+	.	+
chr10	128824616	128824688	chr10:128824616:128824688:+	.	+
chr10	128835983	128836080	chr10:128835983:128836080:+	.	+
chr10	128850945	128851079	chr10:128850945:128851079:+	.	+
chr10	128859932	128860040	chr10:128859932:128860040:+	.	+
chr10	128904495	128904565	chr10:128904495:128904565:+	.	+
chr10	128908512	128908618	chr10:128908512:128908618:+	.	+
chr10	128923738	128923865	chr10:128923738:128923865:+	.	+
chr10	128952116	128952187	chr10:128952116:128952187:-	.	-
chr10	128990869	128990994	chr10:128990869:128990994:-	.	-
chr10	129055599	129055693	chr10:129055599:129055693:+	.	+
chr10	129137270	129137348	chr10:129137270:129137348:+	.	+
chr10	129141910	129142010	chr10:129141910:129142010:+	.	+
chr10	129152933	129152991	chr10:129152933:129152991:+	.	+
chr10	129160328	129160476	chr10:129160328:129160476:+	.	+
chr10	129178346	129178386	chr10:129178346:129178386:+	.	+
chr10	129179542	129179632	chr10:129179542:129179632:+	.	+
chr10	129183054	129183173	chr10:129183054:129183173:+	.	+
chr10	129201319	129201408	chr10:129201319:129201408:+	.	+
chr10	129202589	129202693	chr10:129202589:129202693:+	.	+
chr10	129209104	129209188	chr10:129209104:129209188:+	.	+
chr10	129213416	129213502	chr10:129213416:129213502:+	.	+
chr10	129216629	129216805	chr10:129216629:129216805:+	.	+
chr10	129217930	129218013	chr10:129217930:129218013:+	.	+
chr10	129224138	129224275	chr10:129224138:129224275:+	.	+
chr10	129231547	129231692	chr10:129231547:129231692:+	.	+
chr10	129237291	129237489	chr10:129237291:129237489:+	.	+
chr10	129242390	129242543	chr10:129242390:129242543:+	.	+
chr10	129245658	129245809	chr10:129245658:129245809:+	.	+
chr10	129681960	129682139	chr10:129681960:129682139:-	.	-
chr10	129763092	129763262	chr10:129763092:129763262:+	.	+
chr10	129839139	129839254	chr10:129839139:129839254:+	.	+
chr10	129861347	129861444	chr10:129861347:129861444:+	.	+
chr10	129864339	129864458	chr10:129864339:129864458:+	.	+
chr10	129870402	129870478	chr10:129870402:129870478:+	.	+
chr10	129871601	129871735	chr10:129871601:129871735:+	.	+
chr10	129877824	129877959	chr10:129877824:129877959:+	.	+
chr10	129917517	129917583	chr10:129917517:129917583:-	.	-
chr10	130085587	130085777	chr10:130085587:130085777:+	.	+
chr10	130104305	130105786	chr10:130104305:130105786:+	.	+
chr10	13115868	13116100	chr10:13115868:13116100:-	.	-
chr10	13154453	13154635	chr10:13154453:13154635:+	.	+
chr10	131557466	131557605	chr10:131557466:131557605:+	.	+
chr10	13160888	13161040	chr10:13160888:13161040:+	.	+
chr10	131637347	131637459	chr10:131637347:131637459:-	.	-
chr10	131646656	131646744	chr10:131646656:131646744:-	.	-
chr10	131671716	131671860	chr10:131671716:131671860:-	.	-
chr10	131676032	131676113	chr10:131676032:131676113:-	.	-
chr10	13169745	13169903	chr10:13169745:13169903:+	.	+
chr10	13174067	13174197	chr10:13174067:13174197:+	.	+
chr10	13175502	13175581	chr10:13175502:13175581:+	.	+
chr10	131755522	131755590	chr10:131755522:131755590:-	.	-
chr10	131757198	131757271	chr10:131757198:131757271:-	.	-
chr10	131943475	131943583	chr10:131943475:131943583:+	.	+
chr10	131967697	131967754	chr10:131967697:131967754:+	.	+
chr10	131969848	131969900	chr10:131969848:131969900:+	.	+
chr10	13212922	13213263	chr10:13212922:13213263:+	.	+
chr10	13217510	13217681	chr10:13217510:13217681:+	.	+
chr10	13222442	13222607	chr10:13222442:13222607:+	.	+
chr10	13224933	13225100	chr10:13224933:13225100:+	.	+
chr10	13228164	13228280	chr10:13228164:13228280:+	.	+
chr10	13230881	13231080	chr10:13230881:13231080:+	.	+
chr10	13271611	13271709	chr10:13271611:13271709:-	.	-
chr10	132896569	132896687	chr10:132896569:132896687:-	.	-
chr10	132902528	132902617	chr10:132902528:132902617:-	.	-
chr10	132915062	132915197	chr10:132915062:132915197:-	.	-
chr10	132932642	132932711	chr10:132932642:132932711:-	.	-
chr10	132944769	132944923	chr10:132944769:132944923:-	.	-
chr10	132954283	132954552	chr10:132954283:132954552:-	.	-
chr10	132965060	132965148	chr10:132965060:132965148:-	.	-
chr10	13322976	13323110	chr10:13322976:13323110:-	.	-
chr10	13340187	13340245	chr10:13340187:13340245:-	.	-
chr10	13370351	13370450	chr10:13370351:13370450:-	.	-
chr10	13371698	13371788	chr10:13371698:13371788:-	.	-
chr10	13378243	13378350	chr10:13378243:13378350:-	.	-
chr10	13380705	13380808	chr10:13380705:13380808:-	.	-
chr10	133930581	133931078	chr10:133930581:133931078:+	.	+
chr10	133946816	133947031	chr10:133946816:133947031:+	.	+
chr10	133953955	133954083	chr10:133953955:133954083:+	.	+
chr10	133955424	133955552	chr10:133955424:133955552:+	.	+
chr10	133961456	133961554	chr10:133961456:133961554:+	.	+
chr10	133976713	133976916	chr10:133976713:133976916:+	.	+
chr10	133978174	133978239	chr10:133978174:133978239:+	.	+
chr10	134004251	134004339	chr10:134004251:134004339:+	.	+
chr10	134008349	134008513	chr10:134008349:134008513:+	.	+
chr10	134041481	134041693	chr10:134041481:134041693:-	.	-
chr10	134059404	134059459	chr10:134059404:134059459:-	.	-
chr10	134155717	134155775	chr10:134155717:134155775:+	.	+
chr10	134158002	134158154	chr10:134158002:134158154:+	.	+
chr10	134165111	134165257	chr10:134165111:134165257:+	.	+
chr10	134174961	134175079	chr10:134174961:134175079:+	.	+
chr10	134178928	134179054	chr10:134178928:134179054:+	.	+
chr10	134218130	134219793	chr10:134218130:134219793:+	.	+
chr10	134459372	134459472	chr10:134459372:134459472:+	.	+
chr10	134463922	134464009	chr10:134463922:134464009:+	.	+
chr10	134503896	134503959	chr10:134503896:134503959:+	.	+
chr10	134511320	134511423	chr10:134511320:134511423:+	.	+
chr10	134540325	134540409	chr10:134540325:134540409:+	.	+
chr10	134626289	134626401	chr10:134626289:134626401:-	.	-
chr10	134672575	134672751	chr10:134672575:134672751:-	.	-
chr10	134679529	134679675	chr10:134679529:134679675:-	.	-
chr10	134680879	134681011	chr10:134680879:134681011:-	.	-
chr10	134692930	134693135	chr10:134692930:134693135:-	.	-
chr10	134694365	134694536	chr10:134694365:134694536:-	.	-
chr10	134738200	134738390	chr10:134738200:134738390:-	.	-
chr10	134748256	134748366	chr10:134748256:134748366:-	.	-
chr10	134906503	134906762	chr10:134906503:134906762:+	.	+
chr10	134909155	134909284	chr10:134909155:134909284:+	.	+
chr10	134910478	134910605	chr10:134910478:134910605:+	.	+
chr10	13494539	13494658	chr10:13494539:13494658:-	.	-
chr10	134999478	135000178	chr10:134999478:135000178:+	.	+
chr10	135009167	135009325	chr10:135009167:135009325:+	.	+
chr10	135015005	135015402	chr10:135015005:135015402:+	.	+
chr10	135163599	135163665	chr10:135163599:135163665:+	.	+
chr10	135178162	135178229	chr10:135178162:135178229:-	.	-
chr10	135196356	135196443	chr10:135196356:135196443:+	.	+
chr10	135197464	135197716	chr10:135197464:135197716:+	.	+
chr10	135306791	135306994	chr10:135306791:135306994:+	.	+
chr10	13534611	13534876	chr10:13534611:13534876:-	.	-
chr10	13538766	13538888	chr10:13538766:13538888:-	.	-
chr10	13642244	13642348	chr10:13642244:13642348:+	.	+
chr10	13647631	13647744	chr10:13647631:13647744:+	.	+
chr10	13652039	13652185	chr10:13652039:13652185:+	.	+
chr10	13658398	13658553	chr10:13658398:13658553:+	.	+
chr10	13696416	13696512	chr10:13696416:13696512:-	.	-
chr10	13698636	13699522	chr10:13698636:13699522:-	.	-
chr10	13705453	13705509	chr10:13705453:13705509:-	.	-
chr10	13712406	13712528	chr10:13712406:13712528:-	.	-
chr10	13789736	13789819	chr10:13789736:13789819:-	.	-
chr10	13824922	13825006	chr10:13824922:13825006:-	.	-
chr10	13838496	13838588	chr10:13838496:13838588:-	.	-
chr10	13852814	13852908	chr10:13852814:13852908:-	.	-
chr10	14572331	14572514	chr10:14572331:14572514:-	.	-
chr10	14867478	14867619	chr10:14867478:14867619:-	.	-
chr10	14870144	14870271	chr10:14870144:14870271:-	.	-
chr10	14876216	14876332	chr10:14876216:14876332:-	.	-
chr10	14893218	14893322	chr10:14893218:14893322:+	.	+
chr10	14894369	14894530	chr10:14894369:14894530:+	.	+
chr10	14896124	14896279	chr10:14896124:14896279:+	.	+
chr10	14897840	14897942	chr10:14897840:14897942:+	.	+
chr10	14943132	14943261	chr10:14943132:14943261:+	.	+
chr10	14961737	14961831	chr10:14961737:14961831:-	.	-
chr10	14974853	14974954	chr10:14974853:14974954:-	.	-
chr10	14981809	14981868	chr10:14981809:14981868:-	.	-
chr10	14984113	14984434	chr10:14984113:14984434:-	.	-
chr10	14991035	14991086	chr10:14991035:14991086:-	.	-
chr10	15089125	15089382	chr10:15089125:15089382:+	.	+
chr10	15091634	15091764	chr10:15091634:15091764:+	.	+
chr10	15113794	15113876	chr10:15113794:15113876:+	.	+
chr10	15154795	15154962	chr10:15154795:15154962:-	.	-
chr10	15161342	15161512	chr10:15161342:15161512:-	.	-
chr10	15170349	15170457	chr10:15170349:15170457:-	.	-
chr10	15172141	15172311	chr10:15172141:15172311:-	.	-
chr10	15177273	15177419	chr10:15177273:15177419:-	.	-
chr10	15180392	15180439	chr10:15180392:15180439:-	.	-
chr10	15257995	15258109	chr10:15257995:15258109:-	.	-
chr10	15262943	15263059	chr10:15262943:15263059:-	.	-
chr10	15296720	15296878	chr10:15296720:15296878:-	.	-
chr10	15317854	15317946	chr10:15317854:15317946:-	.	-
chr10	15325877	15326104	chr10:15325877:15326104:-	.	-
chr10	15561289	15561411	chr10:15561289:15561411:-	.	-
chr10	15573049	15573150	chr10:15573049:15573150:-	.	-
chr10	15590454	15590567	chr10:15590454:15590567:-	.	-
chr10	15600073	15600201	chr10:15600073:15600201:-	.	-
chr10	15614210	15614368	chr10:15614210:15614368:-	.	-
chr10	15617488	15617593	chr10:15617488:15617593:-	.	-
chr10	15628583	15628663	chr10:15628583:15628663:-	.	-
chr10	15634224	15634303	chr10:15634224:15634303:-	.	-
chr10	15639206	15639298	chr10:15639206:15639298:-	.	-
chr10	15646207	15646354	chr10:15646207:15646354:-	.	-
chr10	15655659	15655766	chr10:15655659:15655766:-	.	-
chr10	15658513	15658558	chr10:15658513:15658558:-	.	-
chr10	15686029	15686220	chr10:15686029:15686220:-	.	-
chr10	15688845	15689050	chr10:15688845:15689050:-	.	-
chr10	15697353	15697405	chr10:15697353:15697405:-	.	-
chr10	15700998	15701054	chr10:15700998:15701054:-	.	-
chr10	15702878	15702921	chr10:15702878:15702921:-	.	-
chr10	15719591	15719636	chr10:15719591:15719636:-	.	-
chr10	15720721	15720782	chr10:15720721:15720782:-	.	-
chr10	15726003	15726126	chr10:15726003:15726126:-	.	-
chr10	15729937	15730037	chr10:15729937:15730037:-	.	-
chr10	15824154	15824225	chr10:15824154:15824225:-	.	-
chr10	15883425	15883598	chr10:15883425:15883598:-	.	-
chr10	15885211	15885271	chr10:15885211:15885271:-	.	-
chr10	15889863	15889942	chr10:15889863:15889942:-	.	-
chr10	16528351	16528616	chr10:16528351:16528616:+	.	+
chr10	16547019	16547159	chr10:16547019:16547159:+	.	+
chr10	16737022	16737154	chr10:16737022:16737154:-	.	-
chr10	16769030	16769156	chr10:16769030:16769156:-	.	-
chr10	16796870	16796988	chr10:16796870:16796988:-	.	-
chr10	16806389	16806509	chr10:16806389:16806509:-	.	-
chr10	16824033	16824083	chr10:16824033:16824083:-	.	-
chr10	16870804	16871039	chr10:16870804:16871039:-	.	-
chr10	16873251	16873416	chr10:16873251:16873416:-	.	-
chr10	16877013	16877194	chr10:16877013:16877194:-	.	-
chr10	16878234	16878381	chr10:16878234:16878381:-	.	-
chr10	16893234	16893442	chr10:16893234:16893442:-	.	-
chr10	16911635	16911852	chr10:16911635:16911852:-	.	-
chr10	16916373	16916502	chr10:16916373:16916502:-	.	-
chr10	16918896	16919096	chr10:16918896:16919096:-	.	-
chr10	16930416	16930565	chr10:16930416:16930565:-	.	-
chr10	16932370	16932526	chr10:16932370:16932526:-	.	-
chr10	16940995	16941182	chr10:16940995:16941182:-	.	-
chr10	16945965	16946114	chr10:16945965:16946114:-	.	-
chr10	16948202	16948408	chr10:16948202:16948408:-	.	-
chr10	16949507	16949678	chr10:16949507:16949678:-	.	-
chr10	16955810	16955991	chr10:16955810:16955991:-	.	-
chr10	16960621	16960799	chr10:16960621:16960799:-	.	-
chr10	16961962	16962136	chr10:16961962:16962136:-	.	-
chr10	16970156	16970302	chr10:16970156:16970302:-	.	-
chr10	16975086	16975283	chr10:16975086:16975283:-	.	-
chr10	16979591	16979783	chr10:16979591:16979783:-	.	-
chr10	16989234	16989366	chr10:16989234:16989366:-	.	-
chr10	16990477	16990605	chr10:16990477:16990605:-	.	-
chr10	16992000	16992110	chr10:16992000:16992110:-	.	-
chr10	16994275	16994388	chr10:16994275:16994388:-	.	-
chr10	17024483	17024652	chr10:17024483:17024652:-	.	-
chr10	17032333	17032514	chr10:17032333:17032514:-	.	-
chr10	17085826	17085982	chr10:17085826:17085982:-	.	-
chr10	17089413	17089602	chr10:17089413:17089602:-	.	-
chr10	17107507	17107637	chr10:17107507:17107637:-	.	-
chr10	17126270	17126460	chr10:17126270:17126460:-	.	-
chr10	17127596	17127758	chr10:17127596:17127758:-	.	-
chr10	17130163	17130344	chr10:17130163:17130344:-	.	-
chr10	17142004	17142238	chr10:17142004:17142238:-	.	-
chr10	17145124	17145236	chr10:17145124:17145236:-	.	-
chr10	17151639	17151734	chr10:17151639:17151734:-	.	-
chr10	17152918	17153049	chr10:17152918:17153049:-	.	-
chr10	17156026	17156188	chr10:17156026:17156188:-	.	-
chr10	17168760	17168798	chr10:17168760:17168798:-	.	-
chr10	17195506	17195635	chr10:17195506:17195635:-	.	-
chr10	17196676	17196733	chr10:17196676:17196733:-	.	-
chr10	17202304	17202373	chr10:17202304:17202373:-	.	-
chr10	17216550	17216659	chr10:17216550:17216659:-	.	-
chr10	17365064	17365156	chr10:17365064:17365156:-	.	-
chr10	17373407	17373551	chr10:17373407:17373551:-	.	-
chr10	17401513	17401599	chr10:17401513:17401599:-	.	-
chr10	17636204	17636382	chr10:17636204:17636382:-	.	-
chr10	17641289	17641410	chr10:17641289:17641410:-	.	-
chr10	17702463	17702547	chr10:17702463:17702547:+	.	+
chr10	17730026	17730172	chr10:17730026:17730172:+	.	+
chr10	17737048	17737240	chr10:17737048:17737240:+	.	+
chr10	17738774	17738868	chr10:17738774:17738868:+	.	+
chr10	17750775	17750950	chr10:17750775:17750950:+	.	+
chr10	17818028	17818169	chr10:17818028:17818169:+	.	+
chr10	17865073	17865474	chr10:17865073:17865474:+	.	+
chr10	17869541	17869714	chr10:17869541:17869714:+	.	+
chr10	17875674	17875838	chr10:17875674:17875838:+	.	+
chr10	17891583	17891768	chr10:17891583:17891768:+	.	+
chr10	17894976	17895133	chr10:17894976:17895133:+	.	+
chr10	17903397	17903512	chr10:17903397:17903512:+	.	+
chr10	17905544	17905692	chr10:17905544:17905692:+	.	+
chr10	17908571	17908770	chr10:17908571:17908770:+	.	+
chr10	17913994	17914138	chr10:17913994:17914138:+	.	+
chr10	17915796	17915837	chr10:17915796:17915837:+	.	+
chr10	17917102	17917265	chr10:17917102:17917265:+	.	+
chr10	17919912	17919979	chr10:17919912:17919979:+	.	+
chr10	17927279	17927445	chr10:17927279:17927445:+	.	+
chr10	17936221	17936323	chr10:17936221:17936323:+	.	+
chr10	17940046	17940278	chr10:17940046:17940278:+	.	+
chr10	17942802	17942967	chr10:17942802:17942967:+	.	+
chr10	17943987	17944136	chr10:17943987:17944136:+	.	+
chr10	18065018	18065159	chr10:18065018:18065159:+	.	+
chr10	18112044	18112445	chr10:18112044:18112445:+	.	+
chr10	18116495	18116668	chr10:18116495:18116668:+	.	+
chr10	18122628	18122792	chr10:18122628:18122792:+	.	+
chr10	18138508	18138693	chr10:18138508:18138693:+	.	+
chr10	18141896	18142053	chr10:18141896:18142053:+	.	+
chr10	18145171	18145281	chr10:18145171:18145281:+	.	+
chr10	18150316	18150431	chr10:18150316:18150431:+	.	+
chr10	18152463	18152611	chr10:18152463:18152611:+	.	+
chr10	18155491	18155690	chr10:18155491:18155690:+	.	+
chr10	18160911	18161055	chr10:18160911:18161055:+	.	+
chr10	18162713	18162754	chr10:18162713:18162754:+	.	+
chr10	18164019	18164182	chr10:18164019:18164182:+	.	+
chr10	18166829	18166896	chr10:18166829:18166896:+	.	+
chr10	18174198	18174364	chr10:18174198:18174364:+	.	+
chr10	18183139	18183241	chr10:18183139:18183241:+	.	+
chr10	18186963	18187195	chr10:18186963:18187195:+	.	+
chr10	18189717	18189882	chr10:18189717:18189882:+	.	+
chr10	18190902	18191051	chr10:18190902:18191051:+	.	+
chr10	18250510	18250791	chr10:18250510:18250791:+	.	+
chr10	18254412	18254619	chr10:18254412:18254619:+	.	+
chr10	18266831	18267003	chr10:18266831:18267003:+	.	+
chr10	18270241	18270412	chr10:18270241:18270412:+	.	+
chr10	18276408	18276580	chr10:18276408:18276580:+	.	+
chr10	18280080	18280232	chr10:18280080:18280232:+	.	+
chr10	18282110	18282220	chr10:18282110:18282220:+	.	+
chr10	18284585	18284651	chr10:18284585:18284651:+	.	+
chr10	18289596	18289754	chr10:18289596:18289754:+	.	+
chr10	18292100	18292287	chr10:18292100:18292287:+	.	+
chr10	18795400	18795476	chr10:18795400:18795476:+	.	+
chr10	18816517	18816626	chr10:18816517:18816626:+	.	+
chr10	18823005	18823156	chr10:18823005:18823156:+	.	+
chr10	18825030	18825125	chr10:18825030:18825125:+	.	+
chr10	18837041	18837166	chr10:18837041:18837166:-	.	-
chr10	18840752	18840900	chr10:18840752:18840900:-	.	-
chr10	18874878	18875022	chr10:18874878:18875022:-	.	-
chr10	18885137	18885256	chr10:18885137:18885256:-	.	-
chr10	18898774	18898855	chr10:18898774:18898855:-	.	-
chr10	18903389	18903542	chr10:18903389:18903542:-	.	-
chr10	18905113	18905222	chr10:18905113:18905222:-	.	-
chr10	18931405	18931484	chr10:18931405:18931484:-	.	-
chr10	18937419	18937574	chr10:18937419:18937574:-	.	-
chr10	18955504	18955564	chr10:18955504:18955564:+	.	+
chr10	18957459	18957606	chr10:18957459:18957606:+	.	+
chr10	18961551	18961634	chr10:18961551:18961634:+	.	+
chr10	18962913	18963064	chr10:18962913:18963064:+	.	+
chr10	19498197	19498609	chr10:19498197:19498609:+	.	+
chr10	19546613	19546700	chr10:19546613:19546700:+	.	+
chr10	19568976	19569152	chr10:19568976:19569152:+	.	+
chr10	19571948	19572110	chr10:19571948:19572110:+	.	+
chr10	19612878	19613034	chr10:19612878:19613034:+	.	+
chr10	19616492	19616602	chr10:19616492:19616602:+	.	+
chr10	19620298	19620511	chr10:19620298:19620511:+	.	+
chr10	19636700	19636947	chr10:19636700:19636947:+	.	+
chr10	19640935	19641226	chr10:19640935:19641226:+	.	+
chr10	19676457	19676702	chr10:19676457:19676702:+	.	+
chr10	19780446	19780574	chr10:19780446:19780574:+	.	+
chr10	19787414	19787575	chr10:19787414:19787575:+	.	+
chr10	19820123	19820280	chr10:19820123:19820280:+	.	+
chr10	19856431	19856632	chr10:19856431:19856632:+	.	+
chr10	20019635	20019710	chr10:20019635:20019710:+	.	+
chr10	20290704	20290915	chr10:20290704:20290915:+	.	+
chr10	20332249	20332347	chr10:20332249:20332347:+	.	+
chr10	20335798	20335944	chr10:20335798:20335944:+	.	+
chr10	20357099	20357168	chr10:20357099:20357168:+	.	+
chr10	20432224	20432346	chr10:20432224:20432346:+	.	+
chr10	20436713	20436831	chr10:20436713:20436831:+	.	+
chr10	20453397	20453496	chr10:20453397:20453496:+	.	+
chr10	20500598	20500658	chr10:20500598:20500658:+	.	+
chr10	20506355	20506505	chr10:20506355:20506505:+	.	+
chr10	20507993	20508031	chr10:20507993:20508031:+	.	+
chr10	20534274	20534434	chr10:20534274:20534434:+	.	+
chr10	21076131	21076237	chr10:21076131:21076237:-	.	-
chr10	21097439	21097588	chr10:21097439:21097588:-	.	-
chr10	21104554	21104646	chr10:21104554:21104646:-	.	-
chr10	21106529	21106621	chr10:21106529:21106621:-	.	-
chr10	21107633	21108445	chr10:21107633:21108445:-	.	-
chr10	21112137	21112229	chr10:21112137:21112229:-	.	-
chr10	21115376	21115468	chr10:21115376:21115468:-	.	-
chr10	21117459	21117563	chr10:21117459:21117563:-	.	-
chr10	21129668	21129778	chr10:21129668:21129778:-	.	-
chr10	21134187	21134297	chr10:21134187:21134297:-	.	-
chr10	21139324	21139431	chr10:21139324:21139431:-	.	-
chr10	21141474	21141578	chr10:21141474:21141578:-	.	-
chr10	21147169	21147273	chr10:21147169:21147273:-	.	-
chr10	21177026	21177136	chr10:21177026:21177136:-	.	-
chr10	21178774	21178878	chr10:21178774:21178878:-	.	-
chr10	21309046	21309130	chr10:21309046:21309130:-	.	-
chr10	21810318	21810409	chr10:21810318:21810409:-	.	-
chr10	21812612	21812800	chr10:21812612:21812800:-	.	-
chr10	21827762	21827841	chr10:21827762:21827841:+	.	+
chr10	21840745	21840850	chr10:21840745:21840850:+	.	+
chr10	21901277	21901380	chr10:21901277:21901380:+	.	+
chr10	21903760	21903853	chr10:21903760:21903853:+	.	+
chr10	21906041	21906136	chr10:21906041:21906136:+	.	+
chr10	21959378	21959633	chr10:21959378:21959633:+	.	+
chr10	21977420	21977467	chr10:21977420:21977467:+	.	+
chr10	22015173	22015284	chr10:22015173:22015284:+	.	+
chr10	22016785	22016857	chr10:22016785:22016857:+	.	+
chr10	22024068	22024164	chr10:22024068:22024164:+	.	+
chr10	22048099	22048547	chr10:22048099:22048547:-	.	-
chr10	22171211	22171368	chr10:22171211:22171368:-	.	-
chr10	22193451	22193541	chr10:22193451:22193541:-	.	-
chr10	22648340	22648465	chr10:22648340:22648465:+	.	+
chr10	22649685	22649796	chr10:22649685:22649796:+	.	+
chr10	22653782	22653948	chr10:22653782:22653948:+	.	+
chr10	22657424	22657607	chr10:22657424:22657607:+	.	+
chr10	22678089	22678241	chr10:22678089:22678241:+	.	+
chr10	22680658	22680849	chr10:22680658:22680849:+	.	+
chr10	22699960	22700105	chr10:22699960:22700105:+	.	+
chr10	22828900	22829003	chr10:22828900:22829003:-	.	-
chr10	22830733	22830976	chr10:22830733:22830976:-	.	-
chr10	22857942	22857983	chr10:22857942:22857983:-	.	-
chr10	22862240	22862386	chr10:22862240:22862386:-	.	-
chr10	23220925	23220973	chr10:23220925:23220973:+	.	+
chr10	23235073	23235190	chr10:23235073:23235190:+	.	+
chr10	23244736	23244861	chr10:23244736:23244861:+	.	+
chr10	23250813	23251007	chr10:23250813:23251007:+	.	+
chr10	23257235	23257418	chr10:23257235:23257418:+	.	+
chr10	23290848	23290984	chr10:23290848:23290984:+	.	+
chr10	23292175	23292343	chr10:23292175:23292343:+	.	+
chr10	23295813	23295910	chr10:23295813:23295910:+	.	+
chr10	23321790	23321952	chr10:23321790:23321952:+	.	+
chr10	23399171	23399247	chr10:23399171:23399247:+	.	+
chr10	23570942	23571007	chr10:23570942:23571007:-	.	-
chr10	23578829	23578887	chr10:23578829:23578887:-	.	-
chr10	23580061	23580208	chr10:23580061:23580208:-	.	-
chr10	23609670	23609744	chr10:23609670:23609744:-	.	-
chr10	23611323	23611466	chr10:23611323:23611466:-	.	-
chr10	23621991	23622111	chr10:23621991:23622111:-	.	-
chr10	243851	243945	chr10:243851:243945:+	.	+
chr10	24721924	24722122	chr10:24721924:24722122:+	.	+
chr10	24762157	24762989	chr10:24762157:24762989:+	.	+
chr10	24790308	24790474	chr10:24790308:24790474:+	.	+
chr10	24802188	24802363	chr10:24802188:24802363:+	.	+
chr10	24809052	24809182	chr10:24809052:24809182:+	.	+
chr10	24810711	24810858	chr10:24810711:24810858:+	.	+
chr10	24813252	24813693	chr10:24813252:24813693:+	.	+
chr10	24821999	24822166	chr10:24821999:24822166:+	.	+
chr10	24889575	24889859	chr10:24889575:24889859:-	.	-
chr10	24890907	24891032	chr10:24890907:24891032:-	.	-
chr10	24922331	24922409	chr10:24922331:24922409:-	.	-
chr10	24959147	24959326	chr10:24959147:24959326:-	.	-
chr10	25140317	25140393	chr10:25140317:25140393:-	.	-
chr10	25144247	25144293	chr10:25144247:25144293:-	.	-
chr10	25226113	25226296	chr10:25226113:25226296:-	.	-
chr10	25279392	25279538	chr10:25279392:25279538:-	.	-
chr10	25284575	25284798	chr10:25284575:25284798:-	.	-
chr10	25288330	25288475	chr10:25288330:25288475:-	.	-
chr10	25310671	25310837	chr10:25310671:25310837:+	.	+
chr10	25701179	25701402	chr10:25701179:25701402:+	.	+
chr10	25755580	25755648	chr10:25755580:25755648:+	.	+
chr10	25839905	25840014	chr10:25839905:25840014:+	.	+
chr10	25861578	25861816	chr10:25861578:25861816:+	.	+
chr10	25877936	25878074	chr10:25877936:25878074:+	.	+
chr10	25883221	25883326	chr10:25883221:25883326:+	.	+
chr10	26243803	26243937	chr10:26243803:26243937:+	.	+
chr10	26315306	26315461	chr10:26315306:26315461:+	.	+
chr10	26355904	26356003	chr10:26355904:26356003:+	.	+
chr10	26357697	26357813	chr10:26357697:26357813:+	.	+
chr10	26377132	26377334	chr10:26377132:26377334:+	.	+
chr10	26409605	26409731	chr10:26409605:26409731:+	.	+
chr10	26414327	26414537	chr10:26414327:26414537:+	.	+
chr10	26417320	26417467	chr10:26417320:26417467:+	.	+
chr10	26432377	26432530	chr10:26432377:26432530:+	.	+
chr10	26434375	26434463	chr10:26434375:26434463:+	.	+
chr10	26436359	26436488	chr10:26436359:26436488:+	.	+
chr10	26446239	26446444	chr10:26446239:26446444:+	.	+
chr10	26454996	26455107	chr10:26454996:26455107:+	.	+
chr10	26457641	26457803	chr10:26457641:26457803:+	.	+
chr10	26459345	26459468	chr10:26459345:26459468:+	.	+
chr10	26462592	26463486	chr10:26462592:26463486:+	.	+
chr10	26465630	26465774	chr10:26465630:26465774:+	.	+
chr10	26482134	26482240	chr10:26482134:26482240:+	.	+
chr10	26490194	26490234	chr10:26490194:26490234:+	.	+
chr10	26491893	26492036	chr10:26491893:26492036:+	.	+
chr10	26534850	26534929	chr10:26534850:26534929:+	.	+
chr10	26558048	26558102	chr10:26558048:26558102:+	.	+
chr10	26559569	26559685	chr10:26559569:26559685:+	.	+
chr10	26562565	26562629	chr10:26562565:26562629:+	.	+
chr10	26569938	26570016	chr10:26569938:26570016:+	.	+
chr10	26575274	26575423	chr10:26575274:26575423:+	.	+
chr10	267135	267296	chr10:267135:267296:+	.	+
chr10	26781256	26781327	chr10:26781256:26781327:+	.	+
chr10	26785233	26785320	chr10:26785233:26785320:+	.	+
chr10	26802468	26802589	chr10:26802468:26802589:+	.	+
chr10	26822368	26822454	chr10:26822368:26822454:+	.	+
chr10	26825003	26825146	chr10:26825003:26825146:+	.	+
chr10	26830511	26830621	chr10:26830511:26830621:+	.	+
chr10	26998567	26998697	chr10:26998567:26998697:+	.	+
chr10	27029574	27029746	chr10:27029574:27029746:+	.	+
chr10	27031426	27031506	chr10:27031426:27031506:+	.	+
chr10	27040527	27040712	chr10:27040527:27040712:-	.	-
chr10	27044584	27044670	chr10:27044584:27044670:-	.	-
chr10	27047991	27048167	chr10:27047991:27048167:-	.	-
chr10	27052809	27052889	chr10:27052809:27052889:-	.	-
chr10	27054147	27054247	chr10:27054147:27054247:-	.	-
chr10	27057781	27057921	chr10:27057781:27057921:-	.	-
chr10	27128662	27128712	chr10:27128662:27128712:-	.	-
chr10	27225666	27225915	chr10:27225666:27225915:-	.	-
chr10	27295846	27295891	chr10:27295846:27295891:-	.	-
chr10	27301811	27302039	chr10:27301811:27302039:-	.	-
chr10	27306431	27306721	chr10:27306431:27306721:-	.	-
chr10	27311487	27311616	chr10:27311487:27311616:-	.	-
chr10	27313376	27313488	chr10:27313376:27313488:-	.	-
chr10	27322154	27322306	chr10:27322154:27322306:-	.	-
chr10	27323725	27324681	chr10:27323725:27324681:-	.	-
chr10	27328894	27329107	chr10:27328894:27329107:-	.	-
chr10	27335282	27335452	chr10:27335282:27335452:-	.	-
chr10	27337730	27337908	chr10:27337730:27337908:-	.	-
chr10	27352917	27353010	chr10:27352917:27353010:-	.	-
chr10	27371732	27371762	chr10:27371732:27371762:-	.	-
chr10	27403450	27403536	chr10:27403450:27403536:-	.	-
chr10	27406505	27406656	chr10:27406505:27406656:-	.	-
chr10	27415625	27415715	chr10:27415625:27415715:-	.	-
chr10	27425205	27425314	chr10:27425205:27425314:-	.	-
chr10	27431316	27431414	chr10:27431316:27431414:-	.	-
chr10	27434357	27434519	chr10:27434357:27434519:-	.	-
chr10	27436427	27436597	chr10:27436427:27436597:-	.	-
chr10	27437835	27437969	chr10:27437835:27437969:-	.	-
chr10	27450023	27450111	chr10:27450023:27450111:+	.	+
chr10	27456031	27456203	chr10:27456031:27456203:+	.	+
chr10	27458873	27460012	chr10:27458873:27460012:+	.	+
chr10	27462047	27462188	chr10:27462047:27462188:+	.	+
chr10	27497175	27497374	chr10:27497175:27497374:-	.	-
chr10	27499743	27500010	chr10:27499743:27500010:-	.	-
chr10	27504464	27504570	chr10:27504464:27504570:-	.	-
chr10	27508652	27508786	chr10:27508652:27508786:-	.	-
chr10	27692141	27692286	chr10:27692141:27692286:-	.	-
chr10	27700737	27700858	chr10:27700737:27700858:-	.	-
chr10	27798804	27798859	chr10:27798804:27798859:+	.	+
chr10	27815757	27815818	chr10:27815757:27815818:+	.	+
chr10	28030274	28030433	chr10:28030274:28030433:-	.	-
chr10	28032157	28032426	chr10:28032157:28032426:-	.	-
chr10	28142171	28142292	chr10:28142171:28142292:-	.	-
chr10	28149554	28149775	chr10:28149554:28149775:-	.	-
chr10	28151363	28151551	chr10:28151363:28151551:-	.	-
chr10	28196592	28196706	chr10:28196592:28196706:-	.	-
chr10	28223939	28224181	chr10:28223939:28224181:-	.	-
chr10	28225655	28225809	chr10:28225655:28225809:-	.	-
chr10	28247767	28247901	chr10:28247767:28247901:-	.	-
chr10	28250497	28250644	chr10:28250497:28250644:-	.	-
chr10	28257852	28257947	chr10:28257852:28257947:-	.	-
chr10	28260037	28260242	chr10:28260037:28260242:-	.	-
chr10	28283848	28284109	chr10:28283848:28284109:-	.	-
chr10	28348579	28348672	chr10:28348579:28348672:-	.	-
chr10	28358701	28358781	chr10:28358701:28358781:-	.	-
chr10	28378600	28378770	chr10:28378600:28378770:-	.	-
chr10	28420489	28420620	chr10:28420489:28420620:-	.	-
chr10	28436412	28436492	chr10:28436412:28436492:-	.	-
chr10	28438911	28438988	chr10:28438911:28438988:-	.	-
chr10	28491082	28491200	chr10:28491082:28491200:-	.	-
chr10	287961	288079	chr10:287961:288079:+	.	+
chr10	29751206	29751330	chr10:29751206:29751330:-	.	-
chr10	29752421	29752564	chr10:29752421:29752564:-	.	-
chr10	29754524	29754679	chr10:29754524:29754679:-	.	-
chr10	29756671	29756804	chr10:29756671:29756804:-	.	-
chr10	29773585	29773760	chr10:29773585:29773760:-	.	-
chr10	29777530	29777685	chr10:29777530:29777685:-	.	-
chr10	29779776	29779948	chr10:29779776:29779948:-	.	-
chr10	29782143	29782320	chr10:29782143:29782320:-	.	-
chr10	29797271	29797318	chr10:29797271:29797318:-	.	-
chr10	29801664	29801790	chr10:29801664:29801790:-	.	-
chr10	29815890	29815985	chr10:29815890:29815985:-	.	-
chr10	29852130	29852221	chr10:29852130:29852221:-	.	-
chr10	30315032	30318795	chr10:30315032:30318795:-	.	-
chr10	30336461	30336800	chr10:30336461:30336800:-	.	-
chr10	30611320	30611546	chr10:30611320:30611546:-	.	-
chr10	30630397	30630569	chr10:30630397:30630569:-	.	-
chr10	30747013	30747165	chr10:30747013:30747165:+	.	+
chr10	30748184	30748430	chr10:30748184:30748430:+	.	+
chr10	30989016	30989191	chr10:30989016:30989191:+	.	+
chr10	30998227	30998382	chr10:30998227:30998382:+	.	+
chr10	31001487	31001612	chr10:31001487:31001612:+	.	+
chr10	31137460	31139296	chr10:31137460:31139296:-	.	-
chr10	31165927	31165994	chr10:31165927:31165994:-	.	-
chr10	31197862	31197944	chr10:31197862:31197944:-	.	-
chr10	31230504	31230580	chr10:31230504:31230580:-	.	-
chr10	3124580	3124653	chr10:3124580:3124653:+	.	+
chr10	3141467	3141544	chr10:3141467:3141544:+	.	+
chr10	3149406	3149501	chr10:3149406:3149501:+	.	+
chr10	3158968	3159038	chr10:3158968:3159038:+	.	+
chr10	3160974	3161061	chr10:3160974:3161061:+	.	+
chr10	3176675	3176774	chr10:3176675:3176774:+	.	+
chr10	31784705	31784767	chr10:31784705:31784767:+	.	+
chr10	31791276	31791437	chr10:31791276:31791437:+	.	+
chr10	31799601	31799803	chr10:31799601:31799803:+	.	+
chr10	31803531	31803636	chr10:31803531:31803636:+	.	+
chr10	31812861	31813041	chr10:31812861:31813041:+	.	+
chr10	3197783	3197921	chr10:3197783:3197921:-	.	-
chr10	32099577	32099675	chr10:32099577:32099675:-	.	-
chr10	32101635	32101751	chr10:32101635:32101751:-	.	-
chr10	32103187	32103289	chr10:32103187:32103289:-	.	-
chr10	32106716	32106814	chr10:32106716:32106814:-	.	-
chr10	32115232	32115313	chr10:32115232:32115313:-	.	-
chr10	32120667	32120728	chr10:32120667:32120728:-	.	-
chr10	3212296	3212398	chr10:3212296:3212398:-	.	-
chr10	32132389	32132514	chr10:32132389:32132514:-	.	-
chr10	32141445	32141525	chr10:32141445:32141525:-	.	-
chr10	32150323	32150586	chr10:32150323:32150586:-	.	-
chr10	32199453	32199491	chr10:32199453:32199491:-	.	-
chr10	32304437	32304587	chr10:32304437:32304587:-	.	-
chr10	32308786	32308887	chr10:32308786:32308887:-	.	-
chr10	32317356	32317499	chr10:32317356:32317499:-	.	-
chr10	32320001	32320207	chr10:32320001:32320207:-	.	-
chr10	32321634	32321702	chr10:32321634:32321702:-	.	-
chr10	32337392	32337479	chr10:32337392:32337479:-	.	-
chr10	32573626	32573978	chr10:32573626:32573978:-	.	-
chr10	32580091	32580250	chr10:32580091:32580250:-	.	-
chr10	32594700	32594859	chr10:32594700:32594859:-	.	-
chr10	32742272	32742364	chr10:32742272:32742364:+	.	+
chr10	32759992	32760158	chr10:32759992:32760158:+	.	+
chr10	32761409	32761470	chr10:32761409:32761470:+	.	+
chr10	32854486	32854548	chr10:32854486:32854548:+	.	+
chr10	32860787	32860821	chr10:32860787:32860821:+	.	+
chr10	32977981	32978091	chr10:32977981:32978091:+	.	+
chr10	32983807	32983920	chr10:32983807:32983920:+	.	+
chr10	33000548	33000658	chr10:33000548:33000658:+	.	+
chr10	33014279	33014310	chr10:33014279:33014310:+	.	+
chr10	33015662	33015760	chr10:33015662:33015760:+	.	+
chr10	33067905	33068012	chr10:33067905:33068012:+	.	+
chr10	33093943	33094026	chr10:33093943:33094026:+	.	+
chr10	33103298	33103381	chr10:33103298:33103381:+	.	+
chr10	33113446	33113532	chr10:33113446:33113532:+	.	+
chr10	33123743	33123826	chr10:33123743:33123826:+	.	+
chr10	33140735	33140860	chr10:33140735:33140860:+	.	+
chr10	33143328	33143417	chr10:33143328:33143417:+	.	+
chr10	33197296	33197462	chr10:33197296:33197462:-	.	-
chr10	33214799	33215037	chr10:33214799:33215037:-	.	-
chr10	332213	332287	chr10:332213:332287:-	.	-
chr10	33240603	33240686	chr10:33240603:33240686:-	.	-
chr10	334304	334361	chr10:334304:334361:-	.	-
chr10	33471626	33471676	chr10:33471626:33471676:-	.	-
chr10	33510647	33510791	chr10:33510647:33510791:-	.	-
chr10	33542956	33543122	chr10:33542956:33543122:-	.	-
chr10	33545244	33545399	chr10:33545244:33545399:-	.	-
chr10	33559603	33559784	chr10:33559603:33559784:-	.	-
chr10	33619636	33619810	chr10:33619636:33619810:-	.	-
chr10	34408541	34408668	chr10:34408541:34408668:-	.	-
chr10	34606035	34606266	chr10:34606035:34606266:-	.	-
chr10	34620045	34620272	chr10:34620045:34620272:-	.	-
chr10	34625127	34625171	chr10:34625127:34625171:-	.	-
chr10	34626203	34626354	chr10:34626203:34626354:-	.	-
chr10	34663802	34663930	chr10:34663802:34663930:-	.	-
chr10	34666895	34667034	chr10:34666895:34667034:-	.	-
chr10	34671468	34671850	chr10:34671468:34671850:-	.	-
chr10	34673057	34673182	chr10:34673057:34673182:-	.	-
chr10	34688258	34688341	chr10:34688258:34688341:-	.	-
chr10	34690754	34690845	chr10:34690754:34690845:-	.	-
chr10	34759013	34759191	chr10:34759013:34759191:-	.	-
chr10	34805907	34806087	chr10:34805907:34806087:-	.	-
chr10	34985246	34985347	chr10:34985246:34985347:-	.	-
chr10	35300776	35300892	chr10:35300776:35300892:-	.	-
chr10	35302627	35302728	chr10:35302627:35302728:-	.	-
chr10	35305120	35305322	chr10:35305120:35305322:-	.	-
chr10	35314060	35314126	chr10:35314060:35314126:-	.	-
chr10	35324100	35324224	chr10:35324100:35324224:-	.	-
chr10	35327848	35328010	chr10:35327848:35328010:-	.	-
chr10	35338611	35338693	chr10:35338611:35338693:-	.	-
chr10	35343362	35343467	chr10:35343362:35343467:-	.	-
chr10	35349802	35349896	chr10:35349802:35349896:-	.	-
chr10	35351888	35351990	chr10:35351888:35351990:-	.	-
chr10	35490379	35490414	chr10:35490379:35490414:+	.	+
chr10	35495823	35495979	chr10:35495823:35495979:+	.	+
chr10	35772332	35772406	chr10:35772332:35772406:+	.	+
chr10	35790429	35790463	chr10:35790429:35790463:+	.	+
chr10	35805451	35805551	chr10:35805451:35805551:+	.	+
chr10	35814892	35814927	chr10:35814892:35814927:+	.	+
chr10	35841947	35842113	chr10:35841947:35842113:+	.	+
chr10	35854951	35855113	chr10:35854951:35855113:+	.	+
chr10	372946	373116	chr10:372946:373116:-	.	-
chr10	37421168	37421274	chr10:37421168:37421274:+	.	+
chr10	37430646	37431218	chr10:37430646:37431218:+	.	+
chr10	37433923	37433984	chr10:37433923:37433984:+	.	+
chr10	37436298	37436385	chr10:37436298:37436385:+	.	+
chr10	37440988	37441049	chr10:37440988:37441049:+	.	+
chr10	37442500	37442590	chr10:37442500:37442590:+	.	+
chr10	37454022	37454083	chr10:37454022:37454083:+	.	+
chr10	37455533	37455623	chr10:37455533:37455623:+	.	+
chr10	37465085	37465146	chr10:37465085:37465146:+	.	+
chr10	37478395	37478485	chr10:37478395:37478485:+	.	+
chr10	37488655	37488716	chr10:37488655:37488716:+	.	+
chr10	37490163	37490253	chr10:37490163:37490253:+	.	+
chr10	37505109	37505322	chr10:37505109:37505322:+	.	+
chr10	37506623	37506806	chr10:37506623:37506806:+	.	+
chr10	37507908	37508825	chr10:37507908:37508825:+	.	+
chr10	38256845	38256867	chr10:38256845:38256867:-	.	-
chr10	38260636	38260735	chr10:38260636:38260735:-	.	-
chr10	38679769	38679846	chr10:38679769:38679846:-	.	-
chr10	387139	387269	chr10:387139:387269:-	.	-
chr10	403768	403877	chr10:403768:403877:-	.	-
chr10	412215	412351	chr10:412215:412351:-	.	-
chr10	415434	415573	chr10:415434:415573:-	.	-
chr10	42907147	42907309	chr10:42907147:42907309:-	.	-
chr10	42916211	42916377	chr10:42916211:42916377:-	.	-
chr10	42920766	42920885	chr10:42920766:42920885:-	.	-
chr10	42922645	42922701	chr10:42922645:42922701:-	.	-
chr10	42924564	42924599	chr10:42924564:42924599:-	.	-
chr10	42928701	42928802	chr10:42928701:42928802:-	.	-
chr10	42941621	42941652	chr10:42941621:42941652:-	.	-
chr10	43132368	43132420	chr10:43132368:43132420:-	.	-
chr10	43230156	43230274	chr10:43230156:43230274:+	.	+
chr10	43282616	43282695	chr10:43282616:43282695:+	.	+
chr10	43285771	43285959	chr10:43285771:43285959:+	.	+
chr10	43595907	43596170	chr10:43595907:43596170:+	.	+
chr10	43604479	43604678	chr10:43604479:43604678:+	.	+
chr10	43612032	43612179	chr10:43612032:43612179:+	.	+
chr10	43613821	43613928	chr10:43613821:43613928:+	.	+
chr10	43617394	43617464	chr10:43617394:43617464:+	.	+
chr10	43619119	43619256	chr10:43619119:43619256:+	.	+
chr10	43620331	43620430	chr10:43620331:43620430:+	.	+
chr10	43650345	43651258	chr10:43650345:43651258:+	.	+
chr10	43654163	43654379	chr10:43654163:43654379:+	.	+
chr10	43655942	43656043	chr10:43655942:43656043:+	.	+
chr10	43662452	43662546	chr10:43662452:43662546:+	.	+
chr10	43671399	43671480	chr10:43671399:43671480:+	.	+
chr10	43698746	43698868	chr10:43698746:43698868:-	.	-
chr10	43890078	43890136	chr10:43890078:43890136:-	.	-
chr10	44141512	44141650	chr10:44141512:44141650:-	.	-
chr10	445049	445159	chr10:445049:445159:-	.	-
chr10	454866	454957	chr10:454866:454957:-	.	-
chr10	45877931	45878129	chr10:45877931:45878129:+	.	+
chr10	45891303	45891384	chr10:45891303:45891384:+	.	+
chr10	45907639	45907761	chr10:45907639:45907761:+	.	+
chr10	45924066	45924212	chr10:45924066:45924212:+	.	+
chr10	45984815	45984865	chr10:45984815:45984865:-	.	-
chr10	459853	460050	chr10:459853:460050:-	.	-
chr10	46113588	46113708	chr10:46113588:46113708:-	.	-
chr10	46120031	46120085	chr10:46120031:46120085:-	.	-
chr10	46143742	46143982	chr10:46143742:46143982:-	.	-
chr10	461709	461828	chr10:461709:461828:-	.	-
chr10	46235521	46235694	chr10:46235521:46235694:+	.	+
chr10	46238838	46238931	chr10:46238838:46238931:+	.	+
chr10	46240269	46240330	chr10:46240269:46240330:+	.	+
chr10	46242048	46242095	chr10:46242048:46242095:+	.	+
chr10	46254763	46254849	chr10:46254763:46254849:+	.	+
chr10	46258836	46258937	chr10:46258836:46258937:+	.	+
chr10	46261127	46261258	chr10:46261127:46261258:+	.	+
chr10	46264897	46265066	chr10:46264897:46265066:+	.	+
chr10	46268704	46268806	chr10:46268704:46268806:+	.	+
chr10	46272721	46272873	chr10:46272721:46272873:+	.	+
chr10	46326842	46326877	chr10:46326842:46326877:-	.	-
chr10	46329464	46329564	chr10:46329464:46329564:-	.	-
chr10	46337101	46337135	chr10:46337101:46337135:-	.	-
chr10	46339774	46339842	chr10:46339774:46339842:-	.	-
chr10	465005	465139	chr10:465005:465139:-	.	-
chr10	46564914	46565129	chr10:46564914:46565129:-	.	-
chr10	46584432	46584522	chr10:46584432:46584522:-	.	-
chr10	46587344	46587495	chr10:46587344:46587495:-	.	-
chr10	468764	468973	chr10:468764:468973:-	.	-
chr10	46923604	46923810	chr10:46923604:46923810:+	.	+
chr10	46927783	46928011	chr10:46927783:46928011:+	.	+
chr10	47168522	47168730	chr10:47168522:47168730:-	.	-
chr10	47169787	47169877	chr10:47169787:47169877:-	.	-
chr10	47179574	47179636	chr10:47179574:47179636:-	.	-
chr10	47197538	47197573	chr10:47197538:47197573:-	.	-
chr10	47200161	47200261	chr10:47200161:47200261:-	.	-
chr10	47207812	47207846	chr10:47207812:47207846:-	.	-
chr10	47210487	47210555	chr10:47210487:47210555:-	.	-
chr10	47235421	47235609	chr10:47235421:47235609:-	.	-
chr10	47751145	47751235	chr10:47751145:47751235:+	.	+
chr10	47752291	47752499	chr10:47752291:47752499:+	.	+
chr10	47896656	47896829	chr10:47896656:47896829:+	.	+
chr10	47899951	47900044	chr10:47899951:47900044:+	.	+
chr10	47901381	47901442	chr10:47901381:47901442:+	.	+
chr10	47903159	47903206	chr10:47903159:47903206:+	.	+
chr10	47913576	47913703	chr10:47913576:47913703:+	.	+
chr10	47915878	47915964	chr10:47915878:47915964:+	.	+
chr10	47919942	47920043	chr10:47919942:47920043:+	.	+
chr10	47922235	47922366	chr10:47922235:47922366:+	.	+
chr10	47926003	47926172	chr10:47926003:47926172:+	.	+
chr10	47929795	47929897	chr10:47929795:47929897:+	.	+
chr10	47933807	47933959	chr10:47933807:47933959:+	.	+
chr10	47935488	47935670	chr10:47935488:47935670:+	.	+
chr10	48003968	48004056	chr10:48003968:48004056:-	.	-
chr10	48007124	48007183	chr10:48007124:48007183:-	.	-
chr10	48011243	48011389	chr10:48011243:48011389:-	.	-
chr10	48013519	48013614	chr10:48013519:48013614:-	.	-
chr10	48019329	48019423	chr10:48019329:48019423:-	.	-
chr10	48020450	48020565	chr10:48020450:48020565:-	.	-
chr10	48027449	48027535	chr10:48027449:48027535:-	.	-
chr10	48029220	48029345	chr10:48029220:48029345:-	.	-
chr10	48032985	48033105	chr10:48032985:48033105:-	.	-
chr10	48047653	48047730	chr10:48047653:48047730:-	.	-
chr10	48048894	48049021	chr10:48048894:48049021:-	.	-
chr10	48193742	48193930	chr10:48193742:48193930:+	.	+
chr10	48218795	48218863	chr10:48218795:48218863:+	.	+
chr10	48221505	48221539	chr10:48221505:48221539:+	.	+
chr10	48229091	48229191	chr10:48229091:48229191:+	.	+
chr10	48231779	48231814	chr10:48231779:48231814:+	.	+
chr10	48249714	48249776	chr10:48249714:48249776:+	.	+
chr10	48259474	48259564	chr10:48259474:48259564:+	.	+
chr10	48260621	48260829	chr10:48260621:48260829:+	.	+
chr10	48383844	48383986	chr10:48383844:48383986:-	.	-
chr10	48385847	48386037	chr10:48385847:48386037:-	.	-
chr10	48428641	48429566	chr10:48428641:48429566:-	.	-
chr10	4872867	4873034	chr10:4872867:4873034:+	.	+
chr10	48751807	48752022	chr10:48751807:48752022:-	.	-
chr10	48771315	48771405	chr10:48771315:48771405:-	.	-
chr10	48774225	48774376	chr10:48774225:48774376:-	.	-
chr10	4877867	4878001	chr10:4877867:4878001:+	.	+
chr10	4879651	4879773	chr10:4879651:4879773:+	.	+
chr10	4881921	4882018	chr10:4881921:4882018:+	.	+
chr10	49205711	49205773	chr10:49205711:49205773:-	.	-
chr10	49275334	49275668	chr10:49275334:49275668:-	.	-
chr10	49291847	49291937	chr10:49291847:49291937:-	.	-
chr10	49294757	49294908	chr10:49294757:49294908:-	.	-
chr10	49315860	49315957	chr10:49315860:49315957:-	.	-
chr10	49371371	49371714	chr10:49371371:49371714:-	.	-
chr10	49376638	49376736	chr10:49376638:49376736:-	.	-
chr10	49379037	49379251	chr10:49379037:49379251:-	.	-
chr10	49380989	49381136	chr10:49380989:49381136:-	.	-
chr10	49388846	49389051	chr10:49388846:49389051:-	.	-
chr10	49395235	49395335	chr10:49395235:49395335:-	.	-
chr10	49400727	49400937	chr10:49400727:49400937:-	.	-
chr10	49409271	49409427	chr10:49409271:49409427:-	.	-
chr10	49414791	49414976	chr10:49414791:49414976:-	.	-
chr10	49419997	49420152	chr10:49419997:49420152:-	.	-
chr10	49440158	49440332	chr10:49440158:49440332:-	.	-
chr10	49444525	49444596	chr10:49444525:49444596:-	.	-
chr10	49446034	49446166	chr10:49446034:49446166:-	.	-
chr10	4950543	4950612	chr10:4950543:4950612:+	.	+
chr10	4951725	4951798	chr10:4951725:4951798:+	.	+
chr10	49533940	49534008	chr10:49533940:49534008:+	.	+
chr10	49612895	49613024	chr10:49612895:49613024:+	.	+
chr10	49639236	49639313	chr10:49639236:49639313:+	.	+
chr10	49658304	49659183	chr10:49658304:49659183:-	.	-
chr10	49667727	49667934	chr10:49667727:49667934:-	.	-
chr10	4975429	4975522	chr10:4975429:4975522:+	.	+
chr10	49928056	49928170	chr10:49928056:49928170:+	.	+
chr10	49929306	49929412	chr10:49929306:49929412:+	.	+
chr10	49931478	49931612	chr10:49931478:49931612:+	.	+
chr10	49933926	49934115	chr10:49933926:49934115:+	.	+
chr10	49935515	49935704	chr10:49935515:49935704:+	.	+
chr10	49937477	49937634	chr10:49937477:49937634:+	.	+
chr10	49939155	49939607	chr10:49939155:49939607:+	.	+
chr10	49941976	49942080	chr10:49941976:49942080:+	.	+
chr10	49968392	49968485	chr10:49968392:49968485:+	.	+
chr10	49986656	49986877	chr10:49986656:49986877:+	.	+
chr10	49987986	49988164	chr10:49987986:49988164:+	.	+
chr10	49994684	49994915	chr10:49994684:49994915:+	.	+
chr10	49996575	49996720	chr10:49996575:49996720:+	.	+
chr10	50022002	50022127	chr10:50022002:50022127:+	.	+
chr10	50025290	50025454	chr10:50025290:50025454:+	.	+
chr10	50036823	50036941	chr10:50036823:50036941:+	.	+
chr10	50038745	50038930	chr10:50038745:50038930:+	.	+
chr10	50040618	50040754	chr10:50040618:50040754:+	.	+
chr10	50075310	50075387	chr10:50075310:50075387:+	.	+
chr10	50081536	50081742	chr10:50081536:50081742:+	.	+
chr10	50083134	50083185	chr10:50083134:50083185:+	.	+
chr10	50085078	50085244	chr10:50085078:50085244:+	.	+
chr10	50098624	50098772	chr10:50098624:50098772:+	.	+
chr10	50105499	50105619	chr10:50105499:50105619:+	.	+
chr10	50108266	50108351	chr10:50108266:50108351:+	.	+
chr10	50149851	50149893	chr10:50149851:50149893:+	.	+
chr10	50151375	50151494	chr10:50151375:50151494:+	.	+
chr10	50165174	50165327	chr10:50165174:50165327:+	.	+
chr10	50167767	50167858	chr10:50167767:50167858:+	.	+
chr10	50171887	50172099	chr10:50171887:50172099:+	.	+
chr10	50174571	50174718	chr10:50174571:50174718:+	.	+
chr10	5018043	5018125	chr10:5018043:5018125:+	.	+
chr10	50182907	50183086	chr10:50182907:50183086:+	.	+
chr10	50184842	50185024	chr10:50184842:50185024:+	.	+
chr10	50186354	50186438	chr10:50186354:50186438:+	.	+
chr10	50189412	50189523	chr10:50189412:50189523:+	.	+
chr10	50255028	50255089	chr10:50255028:50255089:-	.	-
chr10	50256523	50256629	chr10:50256523:50256629:-	.	-
chr10	50272748	50272781	chr10:50272748:50272781:-	.	-
chr10	50285264	50285371	chr10:50285264:50285371:-	.	-
chr10	50315639	50316040	chr10:50315639:50316040:-	.	-
chr10	5034023	5034105	chr10:5034023:5034105:-	.	-
chr10	50524190	50524292	chr10:50524190:50524292:+	.	+
chr10	50686400	50686516	chr10:50686400:50686516:-	.	-
chr10	50708584	50708742	chr10:50708584:50708742:-	.	-
chr10	50736463	50736571	chr10:50736463:50736571:-	.	-
chr10	50740589	50741024	chr10:50740589:50741024:-	.	-
chr10	50830143	50830196	chr10:50830143:50830196:+	.	+
chr10	50833519	50833699	chr10:50833519:50833699:+	.	+
chr10	50835654	50835831	chr10:50835654:50835831:+	.	+
chr10	50854551	50854720	chr10:50854551:50854720:+	.	+
chr10	50859930	50860052	chr10:50859930:50860052:+	.	+
chr10	50870691	50870828	chr10:50870691:50870828:+	.	+
chr10	50950874	50951024	chr10:50950874:50951024:-	.	-
chr10	50957772	50957862	chr10:50957772:50957862:-	.	-
chr10	50964822	50964992	chr10:50964822:50964992:-	.	-
chr10	50966435	50966639	chr10:50966435:50966639:-	.	-
chr10	51040849	51040954	chr10:51040849:51040954:-	.	-
chr10	51049996	51050104	chr10:51049996:51050104:-	.	-
chr10	51065352	51065499	chr10:51065352:51065499:-	.	-
chr10	51069634	51069709	chr10:51069634:51069709:-	.	-
chr10	51073367	51073427	chr10:51073367:51073427:-	.	-
chr10	51077522	51077601	chr10:51077522:51077601:-	.	-
chr10	51087719	51087876	chr10:51087719:51087876:-	.	-
chr10	51093249	51093341	chr10:51093249:51093341:-	.	-
chr10	51123963	51124037	chr10:51123963:51124037:-	.	-
chr10	51230459	51230494	chr10:51230459:51230494:-	.	-
chr10	51233081	51233181	chr10:51233081:51233181:-	.	-
chr10	51240710	51240744	chr10:51240710:51240744:-	.	-
chr10	51243388	51243456	chr10:51243388:51243456:-	.	-
chr10	51374370	51374428	chr10:51374370:51374428:+	.	+
chr10	51469923	51469958	chr10:51469923:51469958:-	.	-
chr10	51472552	51472652	chr10:51472552:51472652:-	.	-
chr10	5147787	5147869	chr10:5147787:5147869:+	.	+
chr10	51480493	51480527	chr10:51480493:51480527:-	.	-
chr10	51483174	51483242	chr10:51483174:51483242:-	.	-
chr10	51579128	51579282	chr10:51579128:51579282:+	.	+
chr10	51605133	51605164	chr10:51605133:51605164:-	.	-
chr10	51606988	51607098	chr10:51606988:51607098:-	.	-
chr10	51620324	51620382	chr10:51620324:51620382:-	.	-
chr10	51751436	51751504	chr10:51751436:51751504:+	.	+
chr10	51754155	51754189	chr10:51754155:51754189:+	.	+
chr10	51761756	51761856	chr10:51761756:51761856:+	.	+
chr10	51764445	51764480	chr10:51764445:51764480:+	.	+
chr10	518379	518489	chr10:518379:518489:-	.	-
chr10	51840518	51840691	chr10:51840518:51840691:+	.	+
chr10	51843832	51843925	chr10:51843832:51843925:+	.	+
chr10	51845257	51845318	chr10:51845257:51845318:+	.	+
chr10	51847035	51847082	chr10:51847035:51847082:+	.	+
chr10	51857435	51857562	chr10:51857435:51857562:+	.	+
chr10	51859738	51859824	chr10:51859738:51859824:+	.	+
chr10	51863802	51863903	chr10:51863802:51863903:+	.	+
chr10	51866094	51866225	chr10:51866094:51866225:+	.	+
chr10	51869861	51870030	chr10:51869861:51870030:+	.	+
chr10	51873655	51873757	chr10:51873655:51873757:+	.	+
chr10	51877666	51877818	chr10:51877666:51877818:+	.	+
chr10	51949259	51949347	chr10:51949259:51949347:-	.	-
chr10	51952413	51952472	chr10:51952413:51952472:-	.	-
chr10	51956533	51956679	chr10:51956533:51956679:-	.	-
chr10	51958811	51958906	chr10:51958811:51958906:-	.	-
chr10	51964621	51964715	chr10:51964621:51964715:-	.	-
chr10	51965742	51965857	chr10:51965742:51965857:-	.	-
chr10	51972732	51972818	chr10:51972732:51972818:-	.	-
chr10	51974503	51974628	chr10:51974503:51974628:-	.	-
chr10	51978270	51978390	chr10:51978270:51978390:-	.	-
chr10	5197879	5197952	chr10:5197879:5197952:-	.	-
chr10	51992944	51993021	chr10:51992944:51993021:-	.	-
chr10	51994185	51994312	chr10:51994185:51994312:-	.	-
chr10	51995648	51995824	chr10:51995648:51995824:-	.	-
chr10	52004982	52005214	chr10:52004982:52005214:-	.	-
chr10	52071022	52071175	chr10:52071022:52071175:-	.	-
chr10	52193236	52193316	chr10:52193236:52193316:-	.	-
chr10	52220433	52220574	chr10:52220433:52220574:-	.	-
chr10	52226650	52226692	chr10:52226650:52226692:-	.	-
chr10	52502675	52502770	chr10:52502675:52502770:+	.	+
chr10	52504888	52505034	chr10:52504888:52505034:+	.	+
chr10	52509103	52509162	chr10:52509103:52509162:+	.	+
chr10	52512228	52512316	chr10:52512228:52512316:+	.	+
chr10	52573617	52573822	chr10:52573617:52573822:-	.	-
chr10	52575766	52576039	chr10:52575766:52576039:-	.	-
chr10	52580312	52580409	chr10:52580312:52580409:-	.	-
chr10	5258674	5258756	chr10:5258674:5258756:+	.	+
chr10	52587891	52588055	chr10:52587891:52588055:-	.	-
chr10	52601622	52601752	chr10:52601622:52601752:-	.	-
chr10	52603748	52603882	chr10:52603748:52603882:-	.	-
chr10	52622649	52622741	chr10:52622649:52622741:-	.	-
chr10	52623793	52623840	chr10:52623793:52623840:-	.	-
chr10	530721	530888	chr10:530721:530888:-	.	-
chr10	532399	532470	chr10:532399:532470:-	.	-
chr10	53814244	53814321	chr10:53814244:53814321:+	.	+
chr10	53893600	53893665	chr10:53893600:53893665:+	.	+
chr10	53921649	53921723	chr10:53921649:53921723:+	.	+
chr10	54011330	54011426	chr10:54011330:54011426:+	.	+
chr10	54040549	54040690	chr10:54040549:54040690:+	.	+
chr10	54041913	54042076	chr10:54041913:54042076:+	.	+
chr10	54049984	54050050	chr10:54049984:54050050:+	.	+
chr10	5442807	5443050	chr10:5442807:5443050:-	.	-
chr10	5468618	5468684	chr10:5468618:5468684:+	.	+
chr10	55575999	55576037	chr10:55575999:55576037:-	.	-
chr10	55587153	55587308	chr10:55587153:55587308:-	.	-
chr10	55600080	55600256	chr10:55600080:55600256:-	.	-
chr10	55616935	55617023	chr10:55616935:55617023:-	.	-
chr10	55626402	55626617	chr10:55626402:55626617:-	.	-
chr10	55663003	55663130	chr10:55663003:55663130:-	.	-
chr10	55698575	55698715	chr10:55698575:55698715:-	.	-
chr10	55700626	55700735	chr10:55700626:55700735:-	.	-
chr10	55719492	55719604	chr10:55719492:55719604:-	.	-
chr10	55779952	55780176	chr10:55779952:55780176:-	.	-
chr10	55782652	55782957	chr10:55782652:55782957:-	.	-
chr10	55826517	55826645	chr10:55826517:55826645:-	.	-
chr10	55839091	55839184	chr10:55839091:55839184:-	.	-
chr10	55849744	55849823	chr10:55849744:55849823:-	.	-
chr10	55892635	55892767	chr10:55892635:55892767:-	.	-
chr10	55912860	55913053	chr10:55912860:55913053:-	.	-
chr10	55943204	55943353	chr10:55943204:55943353:-	.	-
chr10	55944894	55945028	chr10:55944894:55945028:-	.	-
chr10	55949124	55949144	chr10:55949124:55949144:-	.	-
chr10	55955443	55955649	chr10:55955443:55955649:-	.	-
chr10	55973696	55973808	chr10:55973696:55973808:-	.	-
chr10	55996583	55996691	chr10:55996583:55996691:-	.	-
chr10	56077031	56077201	chr10:56077031:56077201:-	.	-
chr10	56089356	56089466	chr10:56089356:56089466:-	.	-
chr10	56106125	56106244	chr10:56106125:56106244:-	.	-
chr10	56128880	56129035	chr10:56128880:56129035:-	.	-
chr10	56423932	56424050	chr10:56423932:56424050:-	.	-
chr10	5690933	5691067	chr10:5690933:5691067:-	.	-
chr10	56926336	56926411	chr10:56926336:56926411:-	.	-
chr10	5693176	5693326	chr10:5693176:5693326:-	.	-
chr10	5694826	5695013	chr10:5694826:5695013:-	.	-
chr10	5754786	5754881	chr10:5754786:5754881:+	.	+
chr10	5777267	5777509	chr10:5777267:5777509:+	.	+
chr10	5784060	5784489	chr10:5784060:5784489:+	.	+
chr10	5788142	5791990	chr10:5788142:5791990:+	.	+
chr10	5810176	5810347	chr10:5810176:5810347:-	.	-
chr10	5836848	5836982	chr10:5836848:5836982:-	.	-
chr10	5838726	5838825	chr10:5838726:5838825:-	.	-
chr10	5842561	5842668	chr10:5842561:5842668:-	.	-
chr10	5853837	5853919	chr10:5853837:5853919:-	.	-
chr10	5944983	5945138	chr10:5944983:5945138:+	.	+
chr10	5952901	5953091	chr10:5952901:5953091:+	.	+
chr10	5969398	5969504	chr10:5969398:5969504:+	.	+
chr10	59959001	59959082	chr10:59959001:59959082:-	.	-
chr10	59975906	59976078	chr10:59975906:59976078:-	.	-
chr10	5998342	5998417	chr10:5998342:5998417:-	.	-
chr10	59986804	59986900	chr10:59986804:59986900:-	.	-
chr10	60036877	60037082	chr10:60036877:60037082:+	.	+
chr10	6005706	6005804	chr10:6005706:6005804:-	.	-
chr10	6008108	6008302	chr10:6008108:6008302:-	.	-
chr10	60123369	60123446	chr10:60123369:60123446:+	.	+
chr10	60124531	60124636	chr10:60124531:60124636:+	.	+
chr10	60150525	60150620	chr10:60150525:60150620:+	.	+
chr10	60380615	60380661	chr10:60380615:60380661:+	.	+
chr10	60461834	60461903	chr10:60461834:60461903:+	.	+
chr10	60544761	60544840	chr10:60544761:60544840:+	.	+
chr10	60546683	60546841	chr10:60546683:60546841:+	.	+
chr10	60556100	60556286	chr10:60556100:60556286:+	.	+
chr10	60562837	60563002	chr10:60562837:60563002:+	.	+
chr10	60580129	60580228	chr10:60580129:60580228:+	.	+
chr10	6063441	6063656	chr10:6063441:6063656:-	.	-
chr10	6066207	6066317	chr10:6066207:6066317:-	.	-
chr10	60994064	60994260	chr10:60994064:60994260:+	.	+
chr10	60996243	60996417	chr10:60996243:60996417:+	.	+
chr10	60998348	60998465	chr10:60998348:60998465:+	.	+
chr10	61022194	61022405	chr10:61022194:61022405:-	.	-
chr10	61023845	61023926	chr10:61023845:61023926:-	.	-
chr10	61087385	61087473	chr10:61087385:61087473:-	.	-
chr10	61115647	61115703	chr10:61115647:61115703:-	.	-
chr10	61120786	61120870	chr10:61120786:61120870:-	.	-
chr10	61423985	61424080	chr10:61423985:61424080:-	.	-
chr10	6143234	6143350	chr10:6143234:6143350:+	.	+
chr10	61432528	61432671	chr10:61432528:61432671:-	.	-
chr10	6148104	6148201	chr10:6148104:6148201:+	.	+
chr10	6150649	6150705	chr10:6150649:6150705:+	.	+
chr10	61554231	61554355	chr10:61554231:61554355:-	.	-
chr10	61574410	61574513	chr10:61574410:61574513:-	.	-
chr10	61592283	61592411	chr10:61592283:61592411:-	.	-
chr10	61612311	61612460	chr10:61612311:61612460:-	.	-
chr10	61871492	61871524	chr10:61871492:61871524:-	.	-
chr10	61894029	61894131	chr10:61894029:61894131:-	.	-
chr10	61898722	61898845	chr10:61898722:61898845:-	.	-
chr10	61941087	61941185	chr10:61941087:61941185:-	.	-
chr10	61958098	61958295	chr10:61958098:61958295:-	.	-
chr10	61962760	61962858	chr10:61962760:61962858:-	.	-
chr10	61965550	61965648	chr10:61965550:61965648:-	.	-
chr10	61973170	61973268	chr10:61973170:61973268:-	.	-
chr10	62021617	62021715	chr10:62021617:62021715:-	.	-
chr10	62023593	62023778	chr10:62023593:62023778:-	.	-
chr10	62029889	62029987	chr10:62029889:62029987:-	.	-
chr10	6255586	6255711	chr10:6255586:6255711:+	.	+
chr10	62634712	62634800	chr10:62634712:62634800:-	.	-
chr10	62637666	62637816	chr10:62637666:62637816:-	.	-
chr10	62645870	62645988	chr10:62645870:62645988:-	.	-
chr10	62647970	62648943	chr10:62647970:62648943:-	.	-
chr10	63188684	63188904	chr10:63188684:63188904:-	.	-
chr10	63190977	63191090	chr10:63190977:63191090:-	.	-
chr10	63195928	63196006	chr10:63195928:63196006:-	.	-
chr10	63440901	63441070	chr10:63440901:63441070:+	.	+
chr10	63445799	63445943	chr10:63445799:63445943:+	.	+
chr10	6368509	6368605	chr10:6368509:6368605:+	.	+
chr10	6369894	6371772	chr10:6369894:6371772:+	.	+
chr10	63810647	63810759	chr10:63810647:63810759:+	.	+
chr10	63816876	63817077	chr10:63816876:63817077:+	.	+
chr10	63819002	63819054	chr10:63819002:63819054:+	.	+
chr10	63829459	63829556	chr10:63829459:63829556:+	.	+
chr10	63845461	63845659	chr10:63845461:63845659:+	.	+
chr10	63959513	63959620	chr10:63959513:63959620:-	.	-
chr10	63964616	63964781	chr10:63964616:63964781:-	.	-
chr10	63974788	63974850	chr10:63974788:63974850:-	.	-
chr10	63982997	63983091	chr10:63982997:63983091:-	.	-
chr10	64000901	64000954	chr10:64000901:64000954:-	.	-
chr10	64005758	64005816	chr10:64005758:64005816:-	.	-
chr10	64022384	64022580	chr10:64022384:64022580:-	.	-
chr10	64112697	64112780	chr10:64112697:64112780:-	.	-
chr10	64148155	64148335	chr10:64148155:64148335:+	.	+
chr10	64425889	64425962	chr10:64425889:64425962:+	.	+
chr10	6472772	6472900	chr10:6472772:6472900:-	.	-
chr10	6483855	6484043	chr10:6483855:6484043:-	.	-
chr10	64905969	64906053	chr10:64905969:64906053:+	.	+
chr10	64911910	64911950	chr10:64911910:64911950:+	.	+
chr10	64943207	64943329	chr10:64943207:64943329:-	.	-
chr10	64948928	64949206	chr10:64948928:64949206:-	.	-
chr10	64950654	64950868	chr10:64950654:64950868:-	.	-
chr10	64960236	64960437	chr10:64960236:64960437:-	.	-
chr10	64976967	64977091	chr10:64976967:64977091:-	.	-
chr10	64979638	64979743	chr10:64979638:64979743:-	.	-
chr10	6498636	6498774	chr10:6498636:6498774:-	.	-
chr10	65024411	65024524	chr10:65024411:65024524:-	.	-
chr10	6504265	6504327	chr10:6504265:6504327:-	.	-
chr10	6506275	6506366	chr10:6506275:6506366:-	.	-
chr10	6520954	6521127	chr10:6520954:6521127:-	.	-
chr10	6525402	6525562	chr10:6525402:6525562:-	.	-
chr10	65326098	65326170	chr10:65326098:65326170:+	.	+
chr10	65354538	65354614	chr10:65354538:65354614:+	.	+
chr10	65357784	65357904	chr10:65357784:65357904:+	.	+
chr10	65358930	65359043	chr10:65358930:65359043:+	.	+
chr10	65369947	65370094	chr10:65369947:65370094:+	.	+
chr10	65379415	65379560	chr10:65379415:65379560:+	.	+
chr10	6540358	6540520	chr10:6540358:6540520:-	.	-
chr10	6549398	6549458	chr10:6549398:6549458:-	.	-
chr10	6552957	6553156	chr10:6552957:6553156:-	.	-
chr10	6556980	6557106	chr10:6556980:6557106:-	.	-
chr10	67726370	67726504	chr10:67726370:67726504:-	.	-
chr10	67748450	67748555	chr10:67748450:67748555:-	.	-
chr10	67829066	67829247	chr10:67829066:67829247:-	.	-
chr10	68040228	68040379	chr10:68040228:68040379:-	.	-
chr10	68526022	68526174	chr10:68526022:68526174:-	.	-
chr10	68940075	68940278	chr10:68940075:68940278:-	.	-
chr10	69299261	69299427	chr10:69299261:69299427:-	.	-
chr10	69366615	69366807	chr10:69366615:69366807:-	.	-
chr10	69408498	69408574	chr10:69408498:69408574:-	.	-
chr10	69583072	69583150	chr10:69583072:69583150:-	.	-
chr10	69647175	69647291	chr10:69647175:69647291:+	.	+
chr10	69648640	69648881	chr10:69648640:69648881:+	.	+
chr10	69667803	69667882	chr10:69667803:69667882:+	.	+
chr10	69669013	69669199	chr10:69669013:69669199:+	.	+
chr10	69672231	69672788	chr10:69672231:69672788:+	.	+
chr10	69684842	69684944	chr10:69684842:69684944:-	.	-
chr10	69692354	69692537	chr10:69692354:69692537:-	.	-
chr10	69695910	69695992	chr10:69695910:69695992:-	.	-
chr10	69699345	69699411	chr10:69699345:69699411:-	.	-
chr10	69700696	69700862	chr10:69700696:69700862:-	.	-
chr10	69716635	69716733	chr10:69716635:69716733:-	.	-
chr10	69773783	69773943	chr10:69773783:69773943:-	.	-
chr10	69785303	69785433	chr10:69785303:69785433:-	.	-
chr10	69792535	69792626	chr10:69792535:69792626:-	.	-
chr10	69797850	69797926	chr10:69797850:69797926:-	.	-
chr10	69881195	69882097	chr10:69881195:69882097:+	.	+
chr10	69902697	69902872	chr10:69902697:69902872:+	.	+
chr10	69905232	69905283	chr10:69905232:69905283:+	.	+
chr10	69908110	69908224	chr10:69908110:69908224:+	.	+
chr10	69948662	69948883	chr10:69948662:69948883:+	.	+
chr10	69957109	69957235	chr10:69957109:69957235:+	.	+
chr10	69959125	69959332	chr10:69959125:69959332:+	.	+
chr10	69961586	69961751	chr10:69961586:69961751:+	.	+
chr10	69966527	69966660	chr10:69966527:69966660:+	.	+
chr10	70115110	70115158	chr10:70115110:70115158:-	.	-
chr10	70140989	70141156	chr10:70140989:70141156:-	.	-
chr10	70145816	70145885	chr10:70145816:70145885:-	.	-
chr10	70156537	70156638	chr10:70156537:70156638:-	.	-
chr10	70161377	70161494	chr10:70161377:70161494:-	.	-
chr10	70164428	70164601	chr10:70164428:70164601:-	.	-
chr10	70196768	70196998	chr10:70196768:70196998:-	.	-
chr10	70202674	70202868	chr10:70202674:70202868:-	.	-
chr10	70204678	70204840	chr10:70204678:70204840:-	.	-
chr10	70206053	70206170	chr10:70206053:70206170:-	.	-
chr10	70209785	70210004	chr10:70209785:70210004:-	.	-
chr10	70227880	70228063	chr10:70227880:70228063:-	.	-
chr10	70229738	70229920	chr10:70229738:70229920:-	.	-
chr10	70246901	70246969	chr10:70246901:70246969:-	.	-
chr10	70248224	70248386	chr10:70248224:70248386:-	.	-
chr10	70266342	70266475	chr10:70266342:70266475:-	.	-
chr10	70331974	70334009	chr10:70331974:70334009:+	.	+
chr10	70360738	70360791	chr10:70360738:70360791:+	.	+
chr10	70426802	70427013	chr10:70426802:70427013:+	.	+
chr10	70442593	70442730	chr10:70442593:70442730:+	.	+
chr10	70446113	70446464	chr10:70446113:70446464:+	.	+
chr10	70500386	70500418	chr10:70500386:70500418:+	.	+
chr10	70644016	70646374	chr10:70644016:70646374:+	.	+
chr10	70666467	70666763	chr10:70666467:70666763:+	.	+
chr10	70679588	70679737	chr10:70679588:70679737:+	.	+
chr10	70700816	70700950	chr10:70700816:70700950:+	.	+
chr10	70702969	70703013	chr10:70702969:70703013:+	.	+
chr10	70719562	70720005	chr10:70719562:70720005:+	.	+
chr10	70721838	70721913	chr10:70721838:70721913:+	.	+
chr10	70726774	70726959	chr10:70726774:70726959:+	.	+
chr10	70728732	70728877	chr10:70728732:70728877:+	.	+
chr10	70729957	70730106	chr10:70729957:70730106:+	.	+
chr10	70731647	70731808	chr10:70731647:70731808:+	.	+
chr10	70733301	70733420	chr10:70733301:70733420:+	.	+
chr10	70734426	70734499	chr10:70734426:70734499:+	.	+
chr10	70737285	70737444	chr10:70737285:70737444:+	.	+
chr10	70738598	70738732	chr10:70738598:70738732:+	.	+
chr10	70760180	70760278	chr10:70760180:70760278:+	.	+
chr10	70768597	70768681	chr10:70768597:70768681:+	.	+
chr10	70770656	70770771	chr10:70770656:70770771:+	.	+
chr10	70856840	70856987	chr10:70856840:70856987:+	.	+
chr10	70915568	70915643	chr10:70915568:70915643:+	.	+
chr10	70922162	70922268	chr10:70922162:70922268:+	.	+
chr10	70925798	70925866	chr10:70925798:70925866:+	.	+
chr10	70928245	70928387	chr10:70928245:70928387:+	.	+
chr10	70947398	70947512	chr10:70947398:70947512:+	.	+
chr10	70949023	70949191	chr10:70949023:70949191:+	.	+
chr10	70956748	70956839	chr10:70956748:70956839:+	.	+
chr10	70986963	70987125	chr10:70986963:70987125:+	.	+
chr10	70998798	70998893	chr10:70998798:70998893:+	.	+
chr10	71000408	71000507	chr10:71000408:71000507:+	.	+
chr10	71002938	71003121	chr10:71002938:71003121:+	.	+
chr10	71005835	71005990	chr10:71005835:71005990:+	.	+
chr10	71018532	71018715	chr10:71018532:71018715:+	.	+
chr10	71052014	71052106	chr10:71052014:71052106:+	.	+
chr10	71055389	71055436	chr10:71055389:71055436:+	.	+
chr10	71103583	71103745	chr10:71103583:71103745:+	.	+
chr10	71136690	71136845	chr10:71136690:71136845:+	.	+
chr10	71139618	71139851	chr10:71139618:71139851:+	.	+
chr10	71142243	71142547	chr10:71142243:71142547:+	.	+
chr10	71146079	71146174	chr10:71146079:71146174:+	.	+
chr10	71148953	71149052	chr10:71148953:71149052:+	.	+
chr10	71151881	71152064	chr10:71151881:71152064:+	.	+
chr10	71154706	71154861	chr10:71154706:71154861:+	.	+
chr10	71158351	71158584	chr10:71158351:71158584:+	.	+
chr10	71166840	71167036	chr10:71166840:71167036:-	.	-
chr10	71255350	71255445	chr10:71255350:71255445:+	.	+
chr10	71258036	71258152	chr10:71258036:71258152:+	.	+
chr10	71582125	71582194	chr10:71582125:71582194:+	.	+
chr10	71634884	71634919	chr10:71634884:71634919:+	.	+
chr10	71637795	71637821	chr10:71637795:71637821:+	.	+
chr10	71640259	71640309	chr10:71640259:71640309:+	.	+
chr10	71649170	71649196	chr10:71649170:71649196:+	.	+
chr10	71657231	71657287	chr10:71657231:71657287:+	.	+
chr10	71658453	71658518	chr10:71658453:71658518:+	.	+
chr10	71662504	71662611	chr10:71662504:71662611:+	.	+
chr10	71683558	71683611	chr10:71683558:71683611:+	.	+
chr10	71688693	71688755	chr10:71688693:71688755:+	.	+
chr10	71692316	71692360	chr10:71692316:71692360:+	.	+
chr10	71695106	71695147	chr10:71695106:71695147:+	.	+
chr10	71700744	71700779	chr10:71700744:71700779:+	.	+
chr10	71703881	71703934	chr10:71703881:71703934:+	.	+
chr10	71707063	71707098	chr10:71707063:71707098:+	.	+
chr10	71835356	71835586	chr10:71835356:71835586:+	.	+
chr10	71849816	71849922	chr10:71849816:71849922:+	.	+
chr10	71851513	71851710	chr10:71851513:71851710:+	.	+
chr10	71853491	71853601	chr10:71853491:71853601:+	.	+
chr10	71876378	71876539	chr10:71876378:71876539:-	.	-
chr10	71877568	71877676	chr10:71877568:71877676:-	.	-
chr10	71913594	71913725	chr10:71913594:71913725:-	.	-
chr10	71964629	71964671	chr10:71964629:71964671:-	.	-
chr10	71966020	71966089	chr10:71966020:71966089:-	.	-
chr10	71990097	71990155	chr10:71990097:71990155:-	.	-
chr10	72020396	72020495	chr10:72020396:72020495:-	.	-
chr10	72083619	72083786	chr10:72083619:72083786:-	.	-
chr10	72100309	72100458	chr10:72100309:72100458:-	.	-
chr10	72136208	72136352	chr10:72136208:72136352:-	.	-
chr10	7217952	7218127	chr10:7217952:7218127:-	.	-
chr10	72179670	72179855	chr10:72179670:72179855:+	.	+
chr10	72285679	72285892	chr10:72285679:72285892:+	.	+
chr10	72291046	72291210	chr10:72291046:72291210:+	.	+
chr10	7230586	7230695	chr10:7230586:7230695:-	.	-
chr10	72307062	72307202	chr10:72307062:72307202:+	.	+
chr10	72324120	72324275	chr10:72324120:72324275:+	.	+
chr10	72360120	72360688	chr10:72360120:72360688:-	.	-
chr10	7239510	7239649	chr10:7239510:7239649:-	.	-
chr10	72412068	72412186	chr10:72412068:72412186:+	.	+
chr10	7242376	7242446	chr10:7242376:7242446:-	.	-
chr10	72434312	72434751	chr10:72434312:72434751:+	.	+
chr10	7244442	7244484	chr10:7244442:7244484:-	.	-
chr10	72462068	72462224	chr10:72462068:72462224:+	.	+
chr10	72468344	72468534	chr10:72468344:72468534:+	.	+
chr10	7247777	7247890	chr10:7247777:7247890:-	.	-
chr10	72492010	72492115	chr10:72492010:72492115:+	.	+
chr10	72493641	72493784	chr10:72493641:72493784:+	.	+
chr10	72494925	72495057	chr10:72494925:72495057:+	.	+
chr10	72496436	72496549	chr10:72496436:72496549:+	.	+
chr10	72498598	72498746	chr10:72498598:72498746:+	.	+
chr10	72500743	72500918	chr10:72500743:72500918:+	.	+
chr10	72504982	72505062	chr10:72504982:72505062:+	.	+
chr10	72509578	72509741	chr10:72509578:72509741:+	.	+
chr10	72513556	72513763	chr10:72513556:72513763:+	.	+
chr10	72617371	72617447	chr10:72617371:72617447:+	.	+
chr10	7262373	7262499	chr10:7262373:7262499:-	.	-
chr10	72629549	72629654	chr10:72629549:72629654:+	.	+
chr10	72633108	72633346	chr10:72633108:72633346:+	.	+
chr10	7269817	7269899	chr10:7269817:7269899:-	.	-
chr10	7285520	7285667	chr10:7285520:7285667:-	.	-
chr10	7290510	7290611	chr10:7290510:7290611:-	.	-
chr10	73057666	73057847	chr10:73057666:73057847:+	.	+
chr10	73111319	73111545	chr10:73111319:73111545:+	.	+
chr10	73115838	73116000	chr10:73115838:73116000:+	.	+
chr10	7318854	7318951	chr10:7318854:7318951:-	.	-
chr10	73199584	73199655	chr10:73199584:73199655:+	.	+
chr10	73206075	73206152	chr10:73206075:73206152:+	.	+
chr10	73326499	73326693	chr10:73326499:73326693:+	.	+
chr10	73330547	73330675	chr10:73330547:73330675:+	.	+
chr10	73337671	73337749	chr10:73337671:73337749:+	.	+
chr10	73375255	73375373	chr10:73375255:73375373:+	.	+
chr10	73376962	73377150	chr10:73376962:73377150:+	.	+
chr10	73437213	73437450	chr10:73437213:73437450:+	.	+
chr10	73439144	73439249	chr10:73439144:73439249:+	.	+
chr10	73442202	73442329	chr10:73442202:73442329:+	.	+
chr10	73447404	73447476	chr10:73447404:73447476:+	.	+
chr10	73450225	73450341	chr10:73450225:73450341:+	.	+
chr10	73453904	73454016	chr10:73453904:73454016:+	.	+
chr10	73455175	73455282	chr10:73455175:73455282:+	.	+
chr10	73464668	73464887	chr10:73464668:73464887:+	.	+
chr10	73485129	73485277	chr10:73485129:73485277:+	.	+
chr10	73490226	73490361	chr10:73490226:73490361:+	.	+
chr10	73491744	73492132	chr10:73491744:73492132:+	.	+
chr10	73548697	73548799	chr10:73548697:73548799:+	.	+
chr10	73556861	73556977	chr10:73556861:73556977:+	.	+
chr10	73560393	73560512	chr10:73560393:73560512:+	.	+
chr10	73765494	73765740	chr10:73765494:73765740:+	.	+
chr10	73823936	73823998	chr10:73823936:73823998:-	.	-
chr10	73830070	73830184	chr10:73830070:73830184:-	.	-
chr10	73958207	73958423	chr10:73958207:73958423:-	.	-
chr10	73990124	73990198	chr10:73990124:73990198:+	.	+
chr10	7409611	7409851	chr10:7409611:7409851:-	.	-
chr10	74103124	74103269	chr10:74103124:74103269:-	.	-
chr10	74104708	74104885	chr10:74104708:74104885:-	.	-
chr10	7412243	7412337	chr10:7412243:7412337:-	.	-
chr10	74135541	74135630	chr10:74135541:74135630:-	.	-
chr10	74182992	74183129	chr10:74182992:74183129:-	.	-
chr10	7423761	7423911	chr10:7423761:7423911:-	.	-
chr10	74267913	74268027	chr10:74267913:74268027:-	.	-
chr10	74310937	74311099	chr10:74310937:74311099:-	.	-
chr10	74322653	74322821	chr10:74322653:74322821:-	.	-
chr10	74594117	74594186	chr10:74594117:74594186:+	.	+
chr10	74618935	74619105	chr10:74618935:74619105:+	.	+
chr10	74620181	74620285	chr10:74620181:74620285:+	.	+
chr10	74631135	74631338	chr10:74631135:74631338:+	.	+
chr10	74644024	74644140	chr10:74644024:74644140:+	.	+
chr10	74658422	74658796	chr10:74658422:74658796:+	.	+
chr10	74660135	74660242	chr10:74660135:74660242:+	.	+
chr10	74666354	74666476	chr10:74666354:74666476:+	.	+
chr10	74671475	74671597	chr10:74671475:74671597:+	.	+
chr10	74690296	74690395	chr10:74690296:74690395:+	.	+
chr10	74700927	74701092	chr10:74700927:74701092:-	.	-
chr10	74702410	74702498	chr10:74702410:74702498:-	.	-
chr10	74769565	74769661	chr10:74769565:74769661:-	.	-
chr10	74770727	74770795	chr10:74770727:74770795:-	.	-
chr10	74773982	74774047	chr10:74773982:74774047:-	.	-
chr10	74806683	74806859	chr10:74806683:74806859:-	.	-
chr10	74810811	74811007	chr10:74810811:74811007:-	.	-
chr10	74813109	74813348	chr10:74813109:74813348:-	.	-
chr10	74828604	74828741	chr10:74828604:74828741:-	.	-
chr10	74831787	74831938	chr10:74831787:74831938:-	.	-
chr10	74874115	74874206	chr10:74874115:74874206:+	.	+
chr10	74881933	74882067	chr10:74881933:74882067:+	.	+
chr10	74896462	74896676	chr10:74896462:74896676:-	.	-
chr10	74897761	74897828	chr10:74897761:74897828:-	.	-
chr10	74901145	74901243	chr10:74901145:74901243:-	.	-
[truncated: 47,614 more rows]
