# Supplementary material for: A Quantitative Profiling Tool for Diverse Genomic Data Types Reveals Potential Associations between Chromatin and Pre-mRNA Processing
Source: PLoS One. 2015 Jul 24;10(7):e0132448. doi: 10.1371/journal.pone.0132448 (PMC4514851; doi:10.1371/journal.pone.0132448)
Supplement: S6 Table — Human internal exon coordinates. Same format as S5 Table. Internal exons that do not contain an internal exon in the 1 kb flanking intronic regions from the same transcript, but that overlap with an internal exon from another transcript. (BED) [file pone.0132448.s026.bed]

chr10	100182126	100182266	chr10:100182126:100182266:-	.	-
chr10	100186972	100187021	chr10:100186972:100187021:-	.	-
chr10	100205057	100205161	chr10:100205057:100205161:-	.	-
chr10	101147577	101147760	chr10:101147577:101147760:+	.	+
chr10	101556854	101557088	chr10:101556854:101557088:+	.	+
chr10	101558964	101559127	chr10:101558964:101559127:+	.	+
chr10	101659676	101659823	chr10:101659676:101659823:-	.	-
chr10	101808515	101808633	chr10:101808515:101808633:-	.	-
chr10	101829471	101829626	chr10:101829471:101829626:-	.	-
chr10	101914617	101914696	chr10:101914617:101914696:-	.	-
chr10	101997779	101997988	chr10:101997779:101997988:-	.	-
chr10	102116289	102116521	chr10:102116289:102116521:+	.	+
chr10	102546700	102546768	chr10:102546700:102546768:+	.	+
chr10	102719185	102719253	chr10:102719185:102719253:+	.	+
chr10	103239125	103239214	chr10:103239125:103239214:+	.	+
chr10	103285770	103285956	chr10:103285770:103285956:+	.	+
chr10	103427643	103427737	chr10:103427643:103427737:-	.	-
chr10	103436098	103436193	chr10:103436098:103436193:-	.	-
chr10	103552596	103552658	chr10:103552596:103552658:-	.	-
chr10	103553670	103553755	chr10:103553670:103553755:-	.	-
chr10	103569941	103569973	chr10:103569941:103569973:-	.	-
chr10	103569941	103570071	chr10:103569941:103570071:-	.	-
chr10	103750308	103750368	chr10:103750308:103750368:-	.	-
chr10	103753295	103753360	chr10:103753295:103753360:-	.	-
chr10	103784913	103785005	chr10:103784913:103785005:-	.	-
chr10	103789395	103789502	chr10:103789395:103789502:-	.	-
chr10	103904007	103904064	chr10:103904007:103904064:+	.	+
chr10	104247907	104248032	chr10:104247907:104248032:-	.	-
chr10	104268926	104269060	chr10:104268926:104269060:+	.	+
chr10	104814086	104814208	chr10:104814086:104814208:+	.	+
chr10	104816534	104816721	chr10:104816534:104816721:+	.	+
chr10	104816552	104816721	chr10:104816552:104816721:+	.	+
chr10	104857048	104857131	chr10:104857048:104857131:-	.	-
chr10	104865463	104865558	chr10:104865463:104865558:-	.	-
chr10	104871502	104871562	chr10:104871502:104871562:-	.	-
chr10	105191886	105191958	chr10:105191886:105191958:+	.	+
chr10	105344293	105344982	chr10:105344293:105344982:+	.	+
chr10	105484028	105484119	chr10:105484028:105484119:-	.	-
chr10	105495490	105495566	chr10:105495490:105495566:-	.	-
chr10	105830184	105830327	chr10:105830184:105830327:-	.	-
chr10	105832968	105833003	chr10:105832968:105833003:-	.	-
chr10	105905234	105905322	chr10:105905234:105905322:-	.	-
chr10	105951957	105952060	chr10:105951957:105952060:-	.	-
chr10	105953624	105953772	chr10:105953624:105953772:-	.	-
chr10	105965721	105965788	chr10:105965721:105965788:-	.	-
chr10	106927016	106927107	chr10:106927016:106927107:+	.	+
chr10	106970895	106971008	chr10:106970895:106971008:+	.	+
chr10	106976694	106976880	chr10:106976694:106976880:+	.	+
chr10	107006977	107007089	chr10:107006977:107007089:+	.	+
chr10	107012533	107012664	chr10:107012533:107012664:+	.	+
chr10	108339127	108339232	chr10:108339127:108339232:-	.	-
chr10	111646004	111646099	chr10:111646004:111646099:-	.	-
chr10	112063226	112063345	chr10:112063226:112063345:-	.	-
chr10	112581033	112581693	chr10:112581033:112581693:+	.	+
chr10	112583238	112583372	chr10:112583238:112583372:+	.	+
chr10	112647423	112647644	chr10:112647423:112647644:+	.	+
chr10	11370889	11371060	chr10:11370889:11371060:+	.	+
chr10	113915622	113915811	chr10:113915622:113915811:-	.	-
chr10	1142110	1142186	chr10:1142110:1142186:+	.	+
chr10	114676809	114676827	chr10:114676809:114676827:+	.	+
chr10	1149542	1149776	chr10:1149542:1149776:+	.	+
chr10	115364368	115364679	chr10:115364368:115364679:-	.	-
chr10	11551594	11551675	chr10:11551594:11551675:-	.	-
chr10	11560535	11560573	chr10:11560535:11560573:-	.	-
chr10	115917313	115917439	chr10:115917313:115917439:-	.	-
chr10	115964481	115964652	chr10:115964481:115964652:+	.	+
chr10	115977304	115977414	chr10:115977304:115977414:+	.	+
chr10	115985808	115985975	chr10:115985808:115985975:+	.	+
chr10	116070113	116070202	chr10:116070113:116070202:-	.	-
chr10	116198935	116199012	chr10:116198935:116199012:-	.	-
chr10	116211383	116211430	chr10:116211383:116211430:-	.	-
chr10	116232736	116232891	chr10:116232736:116232891:-	.	-
chr10	116304764	116304857	chr10:116304764:116304857:-	.	-
chr10	116592992	116593161	chr10:116592992:116593161:+	.	+
chr10	116856402	116856596	chr10:116856402:116856596:+	.	+
chr10	116887357	116887485	chr10:116887357:116887485:+	.	+
chr10	116889089	116889297	chr10:116889089:116889297:+	.	+
chr10	116930795	116931050	chr10:116930795:116931050:+	.	+
chr10	116975455	116975638	chr10:116975455:116975638:+	.	+
chr10	117221451	117221545	chr10:117221451:117221545:+	.	+
chr10	11797407	11797607	chr10:11797407:11797607:+	.	+
chr10	118355726	118355834	chr10:118355726:118355834:+	.	+
chr10	118360584	118360713	chr10:118360584:118360713:+	.	+
chr10	118645885	118646077	chr10:118645885:118646077:-	.	-
chr10	118807956	118808021	chr10:118807956:118808021:-	.	-
chr10	11908530	11908782	chr10:11908530:11908782:+	.	+
chr10	11973640	11973781	chr10:11973640:11973781:-	.	-
chr10	120453214	120453261	chr10:120453214:120453261:-	.	-
chr10	120905748	120905865	chr10:120905748:120905865:-	.	-
chr10	120914574	120914689	chr10:120914574:120914689:-	.	-
chr10	120920427	120920481	chr10:120920427:120920481:-	.	-
chr10	120936552	120936665	chr10:120936552:120936665:-	.	-
chr10	121196163	121196276	chr10:121196163:121196276:+	.	+
chr10	121207677	121207772	chr10:121207677:121207772:+	.	+
chr10	12133512	12133683	chr10:12133512:12133683:+	.	+
chr10	121510588	121510668	chr10:121510588:121510668:+	.	+
chr10	121563685	121563809	chr10:121563685:121563809:+	.	+
chr10	121571269	121571467	chr10:121571269:121571467:+	.	+
chr10	12209752	12209892	chr10:12209752:12209892:+	.	+
chr10	122630747	122630858	chr10:122630747:122630858:+	.	+
chr10	12279143	12279265	chr10:12279143:12279265:+	.	+
chr10	123658356	123658484	chr10:123658356:123658484:-	.	-
chr10	123661906	123662135	chr10:123661906:123662135:-	.	-
chr10	123976142	123976436	chr10:123976142:123976436:+	.	+
chr10	123985881	123985996	chr10:123985881:123985996:+	.	+
chr10	123987352	123987523	chr10:123987352:123987523:+	.	+
chr10	124166092	124166189	chr10:124166092:124166189:+	.	+
chr10	124343838	124343867	chr10:124343838:124343867:+	.	+
chr10	124598533	124598747	chr10:124598533:124598747:-	.	-
chr10	124615161	124615302	chr10:124615161:124615302:-	.	-
chr10	124915174	124915243	chr10:124915174:124915243:+	.	+
chr10	125780772	125780928	chr10:125780772:125780928:-	.	-
chr10	126205749	126205840	chr10:126205749:126205840:+	.	+
chr10	1262891	1263059	chr10:1262891:1263059:-	.	-
chr10	127431627	127431845	chr10:127431627:127431845:+	.	+
chr10	127449797	127449883	chr10:127449797:127449883:+	.	+
chr10	127483449	127483547	chr10:127483449:127483547:-	.	-
chr10	127486634	127486714	chr10:127486634:127486714:-	.	-
chr10	127519989	127520176	chr10:127519989:127520176:+	.	+
chr10	127529824	127529899	chr10:127529824:127529899:+	.	+
chr10	127548172	127548544	chr10:127548172:127548544:-	.	-
chr10	127555559	127555752	chr10:127555559:127555752:-	.	-
chr10	127685119	127685193	chr10:127685119:127685193:+	.	+
chr10	127731609	127731717	chr10:127731609:127731717:-	.	-
chr10	127789641	127789810	chr10:127789641:127789810:-	.	-
chr10	127824153	127824229	chr10:127824153:127824229:-	.	-
chr10	127843796	127843874	chr10:127843796:127843874:-	.	-
chr10	128335134	128335206	chr10:128335134:128335206:-	.	-
chr10	12867572	12867689	chr10:12867572:12867689:+	.	+
chr10	128925933	128926028	chr10:128925933:128926028:+	.	+
chr10	129046272	129046373	chr10:129046272:129046373:+	.	+
chr10	129845654	129845753	chr10:129845654:129845753:+	.	+
chr10	129847794	129847930	chr10:129847794:129847930:+	.	+
chr10	129854387	129854477	chr10:129854387:129854477:+	.	+
chr10	129866387	129866550	chr10:129866387:129866550:+	.	+
chr10	129881096	129881204	chr10:129881096:129881204:+	.	+
chr10	129914755	129914800	chr10:129914755:129914800:-	.	-
chr10	13091674	13091941	chr10:13091674:13091941:-	.	-
chr10	1313150	1313264	chr10:1313150:1313264:-	.	-
chr10	13160906	13161040	chr10:13160906:13161040:+	.	+
chr10	13165995	13166110	chr10:13165995:13166110:+	.	+
chr10	13325690	13325839	chr10:13325690:13325839:-	.	-
chr10	13330360	13330541	chr10:13330360:13330541:-	.	-
chr10	13333831	13333912	chr10:13333831:13333912:-	.	-
chr10	133757472	133757649	chr10:133757472:133757649:+	.	+
chr10	133757599	133757649	chr10:133757599:133757649:+	.	+
chr10	13375817	13375971	chr10:13375817:13375971:-	.	-
chr10	134040299	134040472	chr10:134040299:134040472:-	.	-
chr10	134161488	134161860	chr10:134161488:134161860:+	.	+
chr10	134169294	134169390	chr10:134169294:134169390:+	.	+
chr10	134218130	134219490	chr10:134218130:134219490:+	.	+
chr10	134521817	134521869	chr10:134521817:134521869:+	.	+
chr10	134682778	134682876	chr10:134682778:134682876:-	.	-
chr10	134686180	134686328	chr10:134686180:134686328:-	.	-
chr10	134740072	134740170	chr10:134740072:134740170:-	.	-
chr10	134743209	134743308	chr10:134743209:134743308:-	.	-
chr10	134898313	134898537	chr10:134898313:134898537:+	.	+
chr10	134902381	134902554	chr10:134902381:134902554:+	.	+
chr10	134912144	134912204	chr10:134912144:134912204:+	.	+
chr10	134940737	134940832	chr10:134940737:134940832:+	.	+
chr10	135304726	135304823	chr10:135304726:135304823:+	.	+
chr10	135311333	135311509	chr10:135311333:135311509:+	.	+
chr10	13653615	13653683	chr10:13653615:13653683:+	.	+
chr10	13693903	13693974	chr10:13693903:13693974:-	.	-
chr10	13708097	13708325	chr10:13708097:13708325:-	.	-
chr10	13716911	13717044	chr10:13716911:13717044:-	.	-
chr10	13735898	13736039	chr10:13735898:13736039:-	.	-
chr10	1405223	1406112	chr10:1405223:1406112:-	.	-
chr10	14878250	14878293	chr10:14878250:14878293:-	.	-
chr10	14938845	14939516	chr10:14938845:14939516:+	.	+
chr10	14941538	14941684	chr10:14941538:14941684:+	.	+
chr10	14968842	14968896	chr10:14968842:14968896:-	.	-
chr10	14970015	14970151	chr10:14970015:14970151:-	.	-
chr10	14978537	14978592	chr10:14978537:14978592:-	.	-
chr10	14984113	14984239	chr10:14984113:14984239:-	.	-
chr10	15098823	15098981	chr10:15098823:15098981:+	.	+
chr10	15107583	15107752	chr10:15107583:15107752:+	.	+
chr10	15151701	15151838	chr10:15151701:15151838:-	.	-
chr10	15290638	15290814	chr10:15290638:15290814:-	.	-
chr10	15828560	15828647	chr10:15828560:15828647:-	.	-
chr10	15831246	15831318	chr10:15831246:15831318:-	.	-
chr10	15838099	15838171	chr10:15838099:15838171:-	.	-
chr10	15863655	15863725	chr10:15863655:15863725:-	.	-
chr10	17061832	17061982	chr10:17061832:17061982:-	.	-
chr10	17083032	17083219	chr10:17083032:17083219:-	.	-
chr10	17157470	17157596	chr10:17157470:17157596:-	.	-
chr10	17199440	17199783	chr10:17199440:17199783:-	.	-
chr10	17201145	17201228	chr10:17201145:17201228:-	.	-
chr10	17735221	17735311	chr10:17735221:17735311:+	.	+
chr10	17742190	17742278	chr10:17742190:17742278:+	.	+
chr10	17837920	17838200	chr10:17837920:17838200:+	.	+
chr10	17837920	17839376	chr10:17837920:17839376:+	.	+
chr10	17898252	17898362	chr10:17898252:17898362:+	.	+
chr10	18084907	18085187	chr10:18084907:18085187:+	.	+
chr10	18084907	18086362	chr10:18084907:18086362:+	.	+
chr10	21098735	21098827	chr10:21098735:21098827:-	.	-
chr10	21169723	21169833	chr10:21169723:21169833:-	.	-
chr10	21461312	21461406	chr10:21461312:21461406:-	.	-
chr10	21884260	21884369	chr10:21884260:21884369:+	.	+
chr10	22002701	22002879	chr10:22002701:22002879:+	.	+
chr10	22019829	22019983	chr10:22019829:22019983:+	.	+
chr10	22636946	22637062	chr10:22636946:22637062:+	.	+
chr10	22690090	22690206	chr10:22690090:22690206:+	.	+
chr10	22839588	22839701	chr10:22839588:22839701:-	.	-
chr10	22896856	22896952	chr10:22896856:22896952:-	.	-
chr10	23247999	23248067	chr10:23247999:23248067:+	.	+
chr10	23592233	23592388	chr10:23592233:23592388:-	.	-
chr10	24727315	24727408	chr10:24727315:24727408:+	.	+
chr10	24816865	24817048	chr10:24816865:24817048:+	.	+
chr10	24820759	24820922	chr10:24820759:24820922:+	.	+
chr10	24820762	24820922	chr10:24820762:24820922:+	.	+
chr10	25145842	25145942	chr10:25145842:25145942:-	.	-
chr10	26310432	26310577	chr10:26310432:26310577:+	.	+
chr10	26312951	26313016	chr10:26312951:26313016:+	.	+
chr10	26518591	26518706	chr10:26518591:26518706:+	.	+
chr10	26589717	26589924	chr10:26589717:26589924:+	.	+
chr10	26789748	26790040	chr10:26789748:26790040:+	.	+
chr10	26802468	26802558	chr10:26802468:26802558:+	.	+
chr10	27283970	27284076	chr10:27283970:27284076:-	.	-
chr10	27294552	27294652	chr10:27294552:27294652:-	.	-
chr10	27420788	27420870	chr10:27420788:27420870:-	.	-
chr10	27470409	27470510	chr10:27470409:27470510:+	.	+
chr10	27506909	27507112	chr10:27506909:27507112:-	.	-
chr10	27512267	27512381	chr10:27512267:27512381:-	.	-
chr10	28032157	28032423	chr10:28032157:28032423:-	.	-
chr10	28347424	28347532	chr10:28347424:28347532:-	.	-
chr10	28543703	28543805	chr10:28543703:28543805:-	.	-
chr10	28827189	28827297	chr10:28827189:28827297:+	.	+
chr10	29599039	29599117	chr10:29599039:29599117:+	.	+
chr10	29762767	29762918	chr10:29762767:29762918:-	.	-
chr10	29839526	29840192	chr10:29839526:29840192:-	.	-
chr10	29946898	29946997	chr10:29946898:29946997:-	.	-
chr10	30615353	30615564	chr10:30615353:30615564:-	.	-
chr10	30629155	30629379	chr10:30629155:30629379:-	.	-
chr10	30739187	30739448	chr10:30739187:30739448:+	.	+
chr10	30740567	30740673	chr10:30740567:30740673:+	.	+
chr10	3145971	3146136	chr10:3145971:3146136:+	.	+
chr10	3177928	3178030	chr10:3177928:3178030:+	.	+
chr10	31809054	31810492	chr10:31809054:31810492:+	.	+
chr10	31809054	31810864	chr10:31809054:31810864:+	.	+
chr10	31815600	31815979	chr10:31815600:31815979:+	.	+
chr10	3193439	3193555	chr10:3193439:3193555:-	.	-
chr10	3205917	3206073	chr10:3205917:3206073:-	.	-
chr10	32109315	32109416	chr10:32109315:32109416:-	.	-
chr10	32745179	32745287	chr10:32745179:32745287:+	.	+
chr10	32751934	32751977	chr10:32751934:32751977:+	.	+
chr10	33165275	33165508	chr10:33165275:33165508:+	.	+
chr10	33195393	33195508	chr10:33195393:33195508:-	.	-
chr10	33217022	33217192	chr10:33217022:33217192:-	.	-
chr10	33218750	33218972	chr10:33218750:33218972:-	.	-
chr10	33481209	33481346	chr10:33481209:33481346:-	.	-
chr10	35349802	35349852	chr10:35349802:35349852:-	.	-
chr10	355971	356032	chr10:355971:356032:-	.	-
chr10	38121953	38122044	chr10:38121953:38122044:-	.	-
chr10	402366	402446	chr10:402366:402446:-	.	-
chr10	410314	410522	chr10:410314:410522:-	.	-
chr10	428587	428701	chr10:428587:428701:-	.	-
chr10	43601824	43602019	chr10:43601824:43602019:+	.	+
chr10	43606655	43606680	chr10:43606655:43606680:+	.	+
chr10	43622023	43622170	chr10:43622023:43622170:+	.	+
chr10	43659314	43659492	chr10:43659314:43659492:+	.	+
chr10	45956679	45956859	chr10:45956679:45956859:-	.	-
chr10	46048560	46048652	chr10:46048560:46048652:-	.	-
chr10	46252458	46252587	chr10:46252458:46252587:+	.	+
chr10	46252460	46252587	chr10:46252460:46252587:+	.	+
chr10	46264903	46265066	chr10:46264903:46265066:+	.	+
chr10	46608423	46608520	chr10:46608423:46608520:-	.	-
chr10	46904334	46904441	chr10:46904334:46904441:+	.	+
chr10	46959944	46960018	chr10:46959944:46960018:-	.	-
chr10	46961605	46962112	chr10:46961605:46962112:-	.	-
chr10	47945324	47945689	chr10:47945324:47945689:+	.	+
chr10	486811	486936	chr10:486811:486936:-	.	-
chr10	48795347	48795444	chr10:48795347:48795444:-	.	-
chr10	49313200	49313312	chr10:49313200:49313312:-	.	-
chr10	49386090	49386194	chr10:49386090:49386194:-	.	-
chr10	49419997	49420149	chr10:49419997:49420149:-	.	-
chr10	49628198	49628363	chr10:49628198:49628363:+	.	+
chr10	49943925	49944115	chr10:49943925:49944115:+	.	+
chr10	4994989	4995183	chr10:4994989:4995183:+	.	+
chr10	49951013	49951593	chr10:49951013:49951593:+	.	+
chr10	50004343	50004495	chr10:50004343:50004495:+	.	+
chr10	50011331	50011404	chr10:50011331:50011404:+	.	+
chr10	50034716	50034954	chr10:50034716:50034954:+	.	+
chr10	50109846	50109908	chr10:50109846:50109908:+	.	+
chr10	50294000	50294068	chr10:50294000:50294068:-	.	-
chr10	5040817	5040939	chr10:5040817:5040939:-	.	-
chr10	5049599	5049698	chr10:5049599:5049698:-	.	-
chr10	50530447	50532664	chr10:50530447:50532664:+	.	+
chr10	50738766	50738886	chr10:50738766:50738886:-	.	-
chr10	51384325	51384357	chr10:51384325:51384357:+	.	+
chr10	51845259	51845318	chr10:51845259:51845318:+	.	+
chr10	52504962	52505034	chr10:52504962:52505034:+	.	+
chr10	52573617	52573798	chr10:52573617:52573798:-	.	-
chr10	52595834	52596072	chr10:52595834:52596072:-	.	-
chr10	53667267	53667330	chr10:53667267:53667330:+	.	+
chr10	5471133	5471192	chr10:5471133:5471192:+	.	+
chr10	5493793	5493871	chr10:5493793:5493871:+	.	+
chr10	56657210	56657260	chr10:56657210:56657260:-	.	-
chr10	5759622	5759713	chr10:5759622:5759713:+	.	+
chr10	5781581	5782460	chr10:5781581:5782460:+	.	+
chr10	5815805	5815904	chr10:5815805:5815904:-	.	-
chr10	5836848	5836952	chr10:5836848:5836952:-	.	-
chr10	5856504	5856550	chr10:5856504:5856550:-	.	-
chr10	5920060	5920250	chr10:5920060:5920250:-	.	-
chr10	5927672	5927728	chr10:5927672:5927728:-	.	-
chr10	60573590	60573746	chr10:60573590:60573746:+	.	+
chr10	60577322	60577482	chr10:60577322:60577482:+	.	+
chr10	6061391	6061462	chr10:6061391:6061462:-	.	-
chr10	61011335	61011436	chr10:61011335:61011436:-	.	-
chr10	61028313	61028451	chr10:61028313:61028451:-	.	-
chr10	61112030	61112234	chr10:61112030:61112234:-	.	-
chr10	6148107	6148201	chr10:6148107:6148201:+	.	+
chr10	6151949	6152090	chr10:6151949:6152090:+	.	+
chr10	61566680	61566836	chr10:61566680:61566836:-	.	-
chr10	61894029	61894116	chr10:61894029:61894116:-	.	-
chr10	61894029	61894128	chr10:61894029:61894128:-	.	-
chr10	61894029	61894129	chr10:61894029:61894129:-	.	-
chr10	61994446	61994544	chr10:61994446:61994544:-	.	-
chr10	62652568	62652753	chr10:62652568:62652753:-	.	-
chr10	6265921	6265983	chr10:6265921:6265983:+	.	+
chr10	62745603	62745703	chr10:62745603:62745703:-	.	-
chr10	63169207	63170504	chr10:63169207:63170504:-	.	-
chr10	63450307	63450379	chr10:63450307:63450379:+	.	+
chr10	63759850	63760080	chr10:63759850:63760080:+	.	+
chr10	63999407	63999524	chr10:63999407:63999524:-	.	-
chr10	64114209	64114406	chr10:64114209:64114406:-	.	-
chr10	64135940	64136695	chr10:64135940:64136695:+	.	+
chr10	64382863	64383010	chr10:64382863:64383010:+	.	+
chr10	64937477	64937616	chr10:64937477:64937616:-	.	-
chr10	64957171	64957323	chr10:64957171:64957323:-	.	-
chr10	67862915	67863007	chr10:67862915:67863007:-	.	-
chr10	68535202	68535282	chr10:68535202:68535282:-	.	-
chr10	69565341	69565545	chr10:69565341:69565545:-	.	-
chr10	69571282	69571421	chr10:69571282:69571421:-	.	-
chr10	69666547	69666694	chr10:69666547:69666694:+	.	+
chr10	69793722	69793943	chr10:69793722:69793943:-	.	-
chr10	70139181	70139278	chr10:70139181:70139278:-	.	-
chr10	70276508	70276600	chr10:70276508:70276600:-	.	-
chr10	70502133	70502326	chr10:70502133:70502326:+	.	+
chr10	70525645	70525836	chr10:70525645:70525836:+	.	+
chr10	70530963	70531202	chr10:70530963:70531202:+	.	+
chr10	70549467	70549672	chr10:70549467:70549672:+	.	+
chr10	70644016	70644215	chr10:70644016:70644215:+	.	+
chr10	70652345	70652529	chr10:70652345:70652529:+	.	+
chr10	70719562	70719702	chr10:70719562:70719702:+	.	+
chr10	70954944	70955021	chr10:70954944:70955021:+	.	+
chr10	70960036	70960255	chr10:70960036:70960255:+	.	+
chr10	71705427	71705480	chr10:71705427:71705480:+	.	+
chr10	71855410	71855509	chr10:71855410:71855509:+	.	+
chr10	71868789	71868963	chr10:71868789:71868963:+	.	+
chr10	71880263	71880355	chr10:71880263:71880355:-	.	-
chr10	72360120	72360658	chr10:72360120:72360658:-	.	-
chr10	72360120	72360662	chr10:72360120:72360662:-	.	-
chr10	72619128	72619256	chr10:72619128:72619256:+	.	+
chr10	72628102	72628190	chr10:72628102:72628190:+	.	+
chr10	7325866	7326112	chr10:7325866:7326112:-	.	-
chr10	7327828	7327916	chr10:7327828:7327916:-	.	-
chr10	73326499	73326689	chr10:73326499:73326689:+	.	+
chr10	73375261	73375373	chr10:73375261:73375373:+	.	+
chr10	73466654	73466806	chr10:73466654:73466806:+	.	+
chr10	73468855	73468968	chr10:73468855:73468968:+	.	+
chr10	73515116	73515223	chr10:73515116:73515223:-	.	-
chr10	73552939	73553397	chr10:73552939:73553397:+	.	+
chr10	73581633	73581764	chr10:73581633:73581764:-	.	-
chr10	73887840	73887925	chr10:73887840:73887925:-	.	-
chr10	73970490	73970589	chr10:73970490:73970589:-	.	-
chr10	74234858	74235055	chr10:74234858:74235055:-	.	-
chr10	74621437	74621534	chr10:74621437:74621534:+	.	+
chr10	74776604	74776653	chr10:74776604:74776653:-	.	-
chr10	74790025	74790128	chr10:74790025:74790128:-	.	-
chr10	74879776	74879915	chr10:74879776:74879915:+	.	+
chr10	74906034	74906119	chr10:74906034:74906119:-	.	-
chr10	74912051	74912179	chr10:74912051:74912179:-	.	-
chr10	74914014	74914206	chr10:74914014:74914206:-	.	-
chr10	74987818	74987918	chr10:74987818:74987918:+	.	+
chr10	74994575	74994698	chr10:74994575:74994698:+	.	+
chr10	75101302	75101339	chr10:75101302:75101339:-	.	-
chr10	75156277	75156341	chr10:75156277:75156341:-	.	-
chr10	75206250	75206331	chr10:75206250:75206331:-	.	-
chr10	75208422	75208448	chr10:75208422:75208448:-	.	-
chr10	75265066	75265184	chr10:75265066:75265184:-	.	-
chr10	75286405	75286538	chr10:75286405:75286538:-	.	-
chr10	75299202	75299351	chr10:75299202:75299351:-	.	-
chr10	75331179	75331271	chr10:75331179:75331271:-	.	-
chr10	75366127	75366226	chr10:75366127:75366226:-	.	-
chr10	75897865	75898140	chr10:75897865:75898140:-	.	-
chr10	7611631	7611747	chr10:7611631:7611747:-	.	-
chr10	7618416	7618975	chr10:7618416:7618975:-	.	-
chr10	76735157	76735212	chr10:76735157:76735212:+	.	+
chr10	76737074	76737195	chr10:76737074:76737195:+	.	+
chr10	7679191	7679441	chr10:7679191:7679441:-	.	-
chr10	76928299	76928416	chr10:76928299:76928416:+	.	+
chr10	76971988	76972056	chr10:76971988:76972056:+	.	+
chr10	76980501	76980728	chr10:76980501:76980728:+	.	+
chr10	7839010	7839141	chr10:7839010:7839141:+	.	+
chr10	78943179	78943290	chr10:78943179:78943290:-	.	-
chr10	79606470	79606482	chr10:79606470:79606482:-	.	-
chr10	81067164	81067328	chr10:81067164:81067328:+	.	+
chr10	81111243	81111339	chr10:81111243:81111339:+	.	+
chr10	81928725	81929114	chr10:81928725:81929114:-	.	-
chr10	82036132	82036350	chr10:82036132:82036350:-	.	-
chr10	82102025	82102117	chr10:82102025:82102117:-	.	-
chr10	82348386	82348533	chr10:82348386:82348533:+	.	+
chr10	84738727	84738876	chr10:84738727:84738876:+	.	+
chr10	86007397	86007503	chr10:86007397:86007503:+	.	+
chr10	86177527	86177617	chr10:86177527:86177617:+	.	+
chr10	86185487	86185649	chr10:86185487:86185649:+	.	+
chr10	87614253	87614372	chr10:87614253:87614372:-	.	-
chr10	88827820	88827914	chr10:88827820:88827914:-	.	-
chr10	88856691	88856746	chr10:88856691:88856746:+	.	+
chr10	90670673	90670768	chr10:90670673:90670768:+	.	+
chr10	90707015	90707142	chr10:90707015:90707142:-	.	-
chr10	90749226	90749336	chr10:90749226:90749336:+	.	+
chr10	90982268	90982285	chr10:90982268:90982285:-	.	-
chr10	90982268	90982339	chr10:90982268:90982339:-	.	-
chr10	90984849	90984985	chr10:90984849:90984985:-	.	-
chr10	90988000	90988155	chr10:90988000:90988155:-	.	-
chr10	91222136	91222381	chr10:91222136:91222381:-	.	-
chr10	91488885	91489004	chr10:91488885:91489004:+	.	+
chr10	91492660	91492904	chr10:91492660:91492904:+	.	+
chr10	92660327	92660425	chr10:92660327:92660425:+	.	+
chr10	93000241	93000337	chr10:93000241:93000337:+	.	+
chr10	93757360	93757508	chr10:93757360:93757508:+	.	+
chr10	93904702	93904842	chr10:93904702:93904842:-	.	-
chr10	94264551	94264654	chr10:94264551:94264654:-	.	-
chr10	94269807	94269919	chr10:94269807:94269919:-	.	-
chr10	94659356	94659401	chr10:94659356:94659401:+	.	+
chr10	94669184	94669388	chr10:94669184:94669388:+	.	+
chr10	94773951	94774024	chr10:94773951:94774024:+	.	+
chr10	95097572	95097670	chr10:95097572:95097670:-	.	-
chr10	95185828	95185915	chr10:95185828:95185915:-	.	-
chr10	96073011	96073139	chr10:96073011:96073139:+	.	+
chr10	96076304	96076513	chr10:96076304:96076513:+	.	+
chr10	96094391	96094475	chr10:96094391:96094475:-	.	-
chr10	96317896	96317952	chr10:96317896:96317952:+	.	+
chr10	96322448	96322484	chr10:96322448:96322484:+	.	+
chr10	96361285	96361368	chr10:96361285:96361368:+	.	+
chr10	96367667	96367783	chr10:96367667:96367783:+	.	+
chr10	96745790	96745917	chr10:96745790:96745917:+	.	+
chr10	96985047	96985148	chr10:96985047:96985148:+	.	+
chr10	970323	970373	chr10:970323:970373:-	.	-
chr10	97117388	97117560	chr10:97117388:97117560:-	.	-
chr10	97146748	97146876	chr10:97146748:97146876:-	.	-
chr10	97607203	97607463	chr10:97607203:97607463:+	.	+
chr10	98311002	98311168	chr10:98311002:98311168:-	.	-
chr10	98405230	98405419	chr10:98405230:98405419:-	.	-
chr10	98469324	98469740	chr10:98469324:98469740:-	.	-
chr10	98703870	98704002	chr10:98703870:98704002:+	.	+
chr10	98714710	98715591	chr10:98714710:98715591:+	.	+
chr10	98797455	98797523	chr10:98797455:98797523:-	.	-
chr10	99153441	99153517	chr10:99153441:99153517:-	.	-
chr10	99198427	99198460	chr10:99198427:99198460:-	.	-
chr10	99207951	99208107	chr10:99207951:99208107:+	.	+
chr10	99517022	99517033	chr10:99517022:99517033:+	.	+
chr10	99967858	99969656	chr10:99967858:99969656:+	.	+
chr1	100480858	100480976	chr1:100480858:100480976:+	.	+
chr1	100527391	100527505	chr1:100527391:100527505:+	.	+
chr1	100617941	100618080	chr1:100617941:100618080:-	.	-
chr1	100633960	100634150	chr1:100633960:100634150:-	.	-
chr1	100633960	100634190	chr1:100633960:100634190:-	.	-
chr1	100638887	100638926	chr1:100638887:100638926:-	.	-
chr1	100661539	100661978	chr1:100661539:100661978:-	.	-
chr1	100676250	100676327	chr1:100676250:100676327:-	.	-
chr1	100733708	100733851	chr1:100733708:100733851:+	.	+
chr1	100928207	100928437	chr1:100928207:100928437:+	.	+
chr1	100949848	100950007	chr1:100949848:100950007:+	.	+
chr1	100960374	100960486	chr1:100960374:100960486:+	.	+
chr1	100970370	100970493	chr1:100970370:100970493:+	.	+
chr1	101197974	101198240	chr1:101197974:101198240:+	.	+
chr1	101354309	101354384	chr1:101354309:101354384:-	.	-
chr1	101467023	101467105	chr1:101467023:101467105:-	.	-
chr1	101467023	101467143	chr1:101467023:101467143:-	.	-
chr1	101487203	101487321	chr1:101487203:101487321:-	.	-
chr1	10155519	10155654	chr1:10155519:10155654:+	.	+
chr1	1021258	1021392	chr1:1021258:1021392:-	.	-
chr1	102277966	102278702	chr1:102277966:102278702:-	.	-
chr1	10338044	10338186	chr1:10338044:10338186:+	.	+
chr1	10342458	10342591	chr1:10342458:10342591:+	.	+
chr1	103474019	103474072	chr1:103474019:103474072:-	.	-
chr1	10706185	10706383	chr1:10706185:10706383:-	.	-
chr1	108160189	108160254	chr1:108160189:108160254:-	.	-
chr1	108784780	108784795	chr1:108784780:108784795:-	.	-
chr1	109007810	109008046	chr1:109007810:109008046:+	.	+
chr1	109336204	109336269	chr1:109336204:109336269:+	.	+
chr1	109363167	109363248	chr1:109363167:109363248:-	.	-
chr1	109385756	109385889	chr1:109385756:109385889:-	.	-
chr1	109477247	109477564	chr1:109477247:109477564:-	.	-
chr1	109517158	109517372	chr1:109517158:109517372:-	.	-
chr1	109547214	109547337	chr1:109547214:109547337:-	.	-
chr1	109553538	109554340	chr1:109553538:109554340:-	.	-
chr1	109556442	109556547	chr1:109556442:109556547:-	.	-
chr1	109607055	109607315	chr1:109607055:109607315:-	.	-
chr1	109707121	109707278	chr1:109707121:109707278:+	.	+
chr1	109707121	109707313	chr1:109707121:109707313:+	.	+
chr1	110089350	110089554	chr1:110089350:110089554:+	.	+
chr11	100962491	100962607	chr11:100962491:100962607:-	.	-
chr11	101765610	101765795	chr11:101765610:101765795:-	.	-
chr11	101793372	101793491	chr11:101793372:101793491:+	.	+
chr11	101946604	101946776	chr11:101946604:101946776:+	.	+
chr11	101951946	101952012	chr11:101951946:101952012:+	.	+
chr11	102076624	102076805	chr11:102076624:102076805:+	.	+
chr11	102076624	102076817	chr11:102076624:102076817:+	.	+
chr11	102192568	102192631	chr11:102192568:102192631:+	.	+
chr11	102201730	102201972	chr11:102201730:102201972:+	.	+
chr11	102477266	102477407	chr11:102477266:102477407:-	.	-
chr11	102935004	102935106	chr11:102935004:102935106:-	.	-
chr11	103818390	103818452	chr11:103818390:103818452:-	.	-
chr1	110459915	110460085	chr1:110459915:110460085:+	.	+
chr11	104763058	104763230	chr11:104763058:104763230:-	.	-
chr11	104879534	104879707	chr11:104879534:104879707:-	.	-
chr11	10506367	10506586	chr11:10506367:10506586:+	.	+
chr11	10518359	10518485	chr11:10518359:10518485:+	.	+
chr11	10524330	10524441	chr11:10524330:10524441:+	.	+
chr11	10526127	10526206	chr11:10526127:10526206:+	.	+
chr11	10546739	10546920	chr11:10546739:10546920:-	.	-
chr11	105789438	105789644	chr11:105789438:105789644:+	.	+
chr11	105842641	105842755	chr11:105842641:105842755:+	.	+
chr11	10603414	10603533	chr11:10603414:10603533:-	.	-
chr11	10613095	10613159	chr11:10613095:10613159:-	.	-
chr11	10631275	10631398	chr11:10631275:10631398:-	.	-
chr11	107403026	107403132	chr11:107403026:107403132:-	.	-
chr11	107521061	107521129	chr11:107521061:107521129:+	.	+
chr11	107526659	107526792	chr11:107526659:107526792:+	.	+
chr11	107676085	107676241	chr11:107676085:107676241:-	.	-
chr11	107677443	107677602	chr11:107677443:107677602:-	.	-
chr11	107920617	107920793	chr11:107920617:107920793:+	.	+
chr11	107974917	107975629	chr11:107974917:107975629:+	.	+
chr11	108014710	108014774	chr11:108014710:108014774:+	.	+
chr11	108061187	108061227	chr11:108061187:108061227:-	.	-
chr11	108150218	108150335	chr11:108150218:108150335:+	.	+
chr11	108165654	108165786	chr11:108165654:108165786:+	.	+
chr11	108205947	108206019	chr11:108205947:108206019:-	.	-
chr11	108253747	108253902	chr11:108253747:108253902:-	.	-
chr11	108263935	108264105	chr11:108263935:108264105:-	.	-
chr11	108277490	108277690	chr11:108277490:108277690:-	.	-
chr11	108384137	108385602	chr11:108384137:108385602:-	.	-
chr11	108409751	108409913	chr11:108409751:108409913:-	.	-
chr11	108546323	108546453	chr11:108546323:108546453:+	.	+
chr11	108546323	108546457	chr11:108546323:108546457:+	.	+
chr11	108547812	108547970	chr11:108547812:108547970:+	.	+
chr11	108712042	108712203	chr11:108712042:108712203:+	.	+
chr11	110070306	110070403	chr11:110070306:110070403:-	.	-
chr11	110102598	110102758	chr11:110102598:110102758:-	.	-
chr11	110118428	110118558	chr11:110118428:110118558:-	.	-
chr11	110124671	110124834	chr11:110124671:110124834:-	.	-
chr11	110450116	110451949	chr11:110450116:110451949:-	.	-
chr11	110461372	110461533	chr11:110461372:110461533:-	.	-
chr1	11105465	11105596	chr1:11105465:11105596:-	.	-
chr11	111171252	111171346	chr11:111171252:111171346:+	.	+
chr11	111177119	111177348	chr11:111177119:111177348:+	.	+
chr11	111389734	111389913	chr11:111389734:111389913:+	.	+
chr11	111395608	111395688	chr11:111395608:111395688:+	.	+
chr11	111630528	111630675	chr11:111630528:111630675:-	.	-
chr11	111631843	111632015	chr11:111631843:111632015:-	.	-
chr11	111668818	111668919	chr11:111668818:111668919:-	.	-
chr11	111711378	111711532	chr11:111711378:111711532:-	.	-
chr11	111781051	111781173	chr11:111781051:111781173:-	.	-
chr11	111921958	111922073	chr11:111921958:111922073:+	.	+
chr11	112025698	112025784	chr11:112025698:112025784:-	.	-
chr11	112039968	112040054	chr11:112039968:112040054:+	.	+
chr11	112072746	112072913	chr11:112072746:112072913:+	.	+
chr11	112088484	112088612	chr11:112088484:112088612:+	.	+
chr11	112106572	112106757	chr11:112106572:112106757:+	.	+
chr11	112108176	112108229	chr11:112108176:112108229:+	.	+
chr11	112123071	112123132	chr11:112123071:112123132:-	.	-
chr11	113209496	113209549	chr11:113209496:113209549:+	.	+
chr11	113287585	113287721	chr11:113287585:113287721:-	.	-
chr11	113682998	113683226	chr11:113682998:113683226:-	.	-
chr11	113685896	113686104	chr11:113685896:113686104:-	.	-
chr11	114133570	114133656	chr11:114133570:114133656:+	.	+
chr11	114276431	114276521	chr11:114276431:114276521:+	.	+
chr1	111436949	111437023	chr1:111436949:111437023:+	.	+
chr11	114574713	114574768	chr11:114574713:114574768:+	.	+
chr11	115102073	115102210	chr11:115102073:115102210:-	.	-
chr11	115547404	115547499	chr11:115547404:115547499:+	.	+
chr11	116633671	116633982	chr11:116633671:116633982:-	.	-
chr11	116717099	116717173	chr11:116717099:116717173:-	.	-
chr11	116718192	116718324	chr11:116718192:116718324:-	.	-
chr11	117109317	117109362	chr11:117109317:117109362:+	.	+
chr11	117109317	117110576	chr11:117109317:117110576:+	.	+
chr11	117110517	117110576	chr11:117110517:117110576:+	.	+
chr11	117222506	117222704	chr11:117222506:117222704:+	.	+
chr11	117267926	117268029	chr11:117267926:117268029:+	.	+
chr11	117403091	117403237	chr11:117403091:117403237:-	.	-
chr11	117647506	117647652	chr11:117647506:117647652:-	.	-
chr1	111768566	111768650	chr1:111768566:111768650:+	.	+
chr1	11177061	11177143	chr1:11177061:11177143:-	.	-
chr11	117776353	117776451	chr11:117776353:117776451:-	.	-
chr11	117779327	117779499	chr11:117779327:117779499:-	.	-
chr1	111781372	111781554	chr1:111781372:111781554:+	.	+
chr11	117982456	117982615	chr11:117982456:117982615:+	.	+
chr11	118067450	118068806	chr11:118067450:118068806:-	.	-
chr11	118110926	118111056	chr11:118110926:118111056:-	.	-
chr11	118179142	118179156	chr11:118179142:118179156:+	.	+
chr11	118247289	118247409	chr11:118247289:118247409:+	.	+
chr11	118250161	118250465	chr11:118250161:118250465:+	.	+
chr11	118309739	118309837	chr11:118309739:118309837:+	.	+
chr11	118344894	118345030	chr11:118344894:118345030:+	.	+
chr11	118350889	118350953	chr11:118350889:118350953:+	.	+
chr11	118382666	118382740	chr11:118382666:118382740:+	.	+
chr11	11913537	11913653	chr11:11913537:11913653:+	.	+
chr1	11193137	11193254	chr1:11193137:11193254:-	.	-
chr11	11944271	11944438	chr11:11944271:11944438:+	.	+
chr1	111966218	111966330	chr1:111966218:111966330:-	.	-
chr11	119988931	119989029	chr11:119988931:119989029:-	.	-
chr11	120278447	120278532	chr11:120278447:120278532:+	.	+
chr11	120337903	120338017	chr11:120337903:120338017:+	.	+
chr11	120343759	120343836	chr11:120343759:120343836:+	.	+
chr11	120707500	120707553	chr11:120707500:120707553:+	.	+
chr11	122659808	122660016	chr11:122659808:122660016:+	.	+
chr11	122726403	122726564	chr11:122726403:122726564:+	.	+
chr11	12313690	12313844	chr11:12313690:12313844:+	.	+
chr11	123485453	123485543	chr11:123485453:123485543:+	.	+
chr11	123504829	123504914	chr11:123504829:123504914:-	.	-
chr11	123993667	123993699	chr11:123993667:123993699:+	.	+
chr11	124005627	124005741	chr11:124005627:124005741:+	.	+
chr11	124628245	124628423	chr11:124628245:124628423:-	.	-
chr11	124756360	124757736	chr11:124756360:124757736:-	.	-
chr11	12530131	12530189	chr11:12530131:12530189:+	.	+
chr11	125318398	125318463	chr11:125318398:125318463:-	.	-
chr11	125449989	125450100	chr11:125449989:125450100:+	.	+
chr11	125452242	125452315	chr11:125452242:125452315:+	.	+
chr11	125761318	125761367	chr11:125761318:125761367:+	.	+
chr11	125873797	125873971	chr11:125873797:125873971:-	.	-
chr11	125875654	125875952	chr11:125875654:125875952:-	.	-
chr11	126299074	126299183	chr11:126299074:126299183:-	.	-
chr11	126306706	126306904	chr11:126306706:126306904:-	.	-
chr11	126314874	126315000	chr11:126314874:126315000:-	.	-
chr11	128426186	128426330	chr11:128426186:128426330:-	.	-
chr11	128781159	128782105	chr11:128781159:128782105:+	.	+
chr11	128842348	128844897	chr11:128842348:128844897:-	.	-
chr11	128994698	128994789	chr11:128994698:128994789:-	.	-
chr11	12901255	12901389	chr11:12901255:12901389:+	.	+
chr11	129034214	129034322	chr11:129034214:129034322:-	.	-
chr11	12946459	12946599	chr11:12946459:12946599:+	.	+
chr11	129782019	129782120	chr11:129782019:129782120:-	.	-
chr11	129990601	129990616	chr11:129990601:129990616:+	.	+
chr11	129999962	130000061	chr11:129999962:130000061:+	.	+
chr11	130101534	130101610	chr11:130101534:130101610:-	.	-
chr11	130193809	130193956	chr11:130193809:130193956:+	.	+
chr1	113033633	113033703	chr1:113033633:113033703:+	.	+
chr1	113083401	113083494	chr1:113083401:113083494:-	.	-
chr1	113093223	113093315	chr1:113093223:113093315:-	.	-
chr1	113126594	113126748	chr1:113126594:113126748:-	.	-
chr1	113229588	113229728	chr1:113229588:113229728:+	.	+
chr11	13379981	13380138	chr11:13379981:13380138:+	.	+
chr11	13391165	13391314	chr11:13391165:13391314:+	.	+
chr11	134153631	134153739	chr11:134153631:134153739:+	.	+
chr11	13427206	13427403	chr11:13427206:13427403:-	.	-
chr11	13443189	13443362	chr11:13443189:13443362:-	.	-
chr11	13443189	13443385	chr11:13443189:13443385:-	.	-
chr1	114240884	114241009	chr1:114240884:114241009:-	.	-
chr1	114281352	114281421	chr1:114281352:114281421:-	.	-
chr1	114375733	114375760	chr1:114375733:114375760:-	.	-
chr1	114442526	114443022	chr1:114442526:114443022:-	.	-
chr1	114504939	114505060	chr1:114504939:114505060:+	.	+
chr1	114508755	114508894	chr1:114508755:114508894:+	.	+
chr11	14520384	14520531	chr11:14520384:14520531:-	.	-
chr11	14632512	14632697	chr11:14632512:14632697:-	.	-
chr1	114636357	114636425	chr1:114636357:114636425:-	.	-
chr11	14901926	14902314	chr11:14901926:14902314:-	.	-
chr1	114964058	114964258	chr1:114964058:114964258:-	.	-
chr11	15098832	15099016	chr11:15098832:15099016:+	.	+
chr1	115141895	115141918	chr1:115141895:115141918:-	.	-
chr1	115188069	115188180	chr1:115188069:115188180:-	.	-
chr1	115279379	115279476	chr1:115279379:115279476:-	.	-
chr1	115280584	115280693	chr1:115280584:115280693:-	.	-
chr1	115282313	115282511	chr1:115282313:115282511:-	.	-
chr1	115520178	115520237	chr1:115520178:115520237:+	.	+
chr1	115523957	115524133	chr1:115523957:115524133:+	.	+
chr11	16010543	16010716	chr11:16010543:16010716:-	.	-
chr1	116202262	116202388	chr1:116202262:116202388:+	.	+
chr1	116269650	116269743	chr1:116269650:116269743:-	.	-
chr1	116573987	116574202	chr1:116573987:116574202:+	.	+
chr1	116577808	116577948	chr1:116577808:116577948:+	.	+
chr11	16757886	16758019	chr11:16757886:16758019:-	.	-
chr1	116939220	116939299	chr1:116939220:116939299:+	.	+
chr11	17158029	17158172	chr11:17158029:17158172:-	.	-
chr11	17169064	17169175	chr11:17169064:17169175:-	.	-
chr11	17169786	17170334	chr11:17169786:17170334:-	.	-
chr11	17170214	17170334	chr11:17170214:17170334:-	.	-
chr1	117303024	117303254	chr1:117303024:117303254:+	.	+
chr11	17312787	17312912	chr11:17312787:17312912:+	.	+
chr11	17323291	17323417	chr11:17323291:17323417:+	.	+
chr11	17438477	17438509	chr11:17438477:17438509:-	.	-
chr1	117487369	117487714	chr1:117487369:117487714:+	.	+
chr11	17537788	17537837	chr11:17537788:17537837:-	.	-
chr11	17573550	17573622	chr11:17573550:17573622:+	.	+
chr1	117660710	117661389	chr1:117660710:117661389:-	.	-
chr11	18014478	18014540	chr11:18014478:18014540:-	.	-
chr11	18042562	18042712	chr11:18042562:18042712:-	.	-
chr11	18051059	18051126	chr11:18051059:18051126:-	.	-
chr11	18113792	18113871	chr11:18113792:18113871:-	.	-
chr11	18124804	18124893	chr11:18124804:18124893:-	.	-
chr11	18267457	18267595	chr11:18267457:18267595:-	.	-
chr11	18357301	18357493	chr11:18357301:18357493:+	.	+
chr1	118420631	118420774	chr1:118420631:118420774:-	.	-
chr1	118509232	118509376	chr1:118509232:118509376:-	.	-
chr1	11876672	11876737	chr1:11876672:11876737:+	.	+
chr11	18793486	18793573	chr11:18793486:18793573:-	.	-
chr1	11879545	11879611	chr1:11879545:11879611:+	.	+
chr11	19187849	19187932	chr11:19187849:19187932:+	.	+
chr11	19187849	19192115	chr11:19187849:19192115:+	.	+
chr11	19191958	19192115	chr11:19191958:19192115:+	.	+
chr11	19253796	19253918	chr11:19253796:19253918:-	.	-
chr1	11982693	11983546	chr1:11982693:11983546:-	.	-
chr1	119927474	119927676	chr1:119927474:119927676:+	.	+
chr1	119929245	119929454	chr1:119929245:119929454:+	.	+
chr11	20005671	20005793	chr11:20005671:20005793:+	.	+
chr11	20077315	20077503	chr11:20077315:20077503:+	.	+
chr11	20101610	20101755	chr11:20101610:20101755:+	.	+
chr11	20104553	20104725	chr11:20104553:20104725:+	.	+
chr1	12012680	12012792	chr1:12012680:12012792:+	.	+
chr1	120301741	120301905	chr1:120301741:120301905:-	.	-
chr1	120302487	120302612	chr1:120302487:120302612:-	.	-
chr11	20414443	20414545	chr11:20414443:20414545:+	.	+
chr11	20419123	20419267	chr11:20419123:20419267:+	.	+
chr1	120493347	120493460	chr1:120493347:120493460:-	.	-
chr1	12052612	12052747	chr1:12052612:12052747:+	.	+
chr1	120529583	120529705	chr1:120529583:120529705:-	.	-
chr1	120539620	120539955	chr1:120539620:120539955:-	.	-
chr1	120572529	120572610	chr1:120572529:120572610:-	.	-
chr1	120930037	120930291	chr1:120930037:120930291:-	.	-
chr1	12198289	12198493	chr1:12198289:12198493:+	.	+
chr1	1220951	1220987	chr1:1220951:1220987:+	.	+
chr11	22363074	22363326	chr11:22363074:22363326:+	.	+
chr11	22382443	22382530	chr11:22382443:22382530:+	.	+
chr1	12248853	12248952	chr1:12248853:12248952:+	.	+
chr11	22759251	22759314	chr11:22759251:22759314:+	.	+
chr11	22770666	22770807	chr11:22770666:22770807:+	.	+
chr1	12401840	12401942	chr1:12401840:12401942:+	.	+
chr11	25004672	25004839	chr11:25004672:25004839:+	.	+
chr1	12520256	12520451	chr1:12520256:12520451:+	.	+
chr11	26331192	26331266	chr11:26331192:26331266:+	.	+
chr11	26574796	26574892	chr11:26574796:26574892:+	.	+
chr11	27371879	27371986	chr11:27371879:27371986:-	.	-
chr1	1275839	1275883	chr1:1275839:1275883:-	.	-
chr11	27712653	27712687	chr11:27712653:27712687:+	.	+
chr11	28143689	28143727	chr11:28143689:28143727:+	.	+
chr11	28351943	28352307	chr11:28351943:28352307:+	.	+
chr11	3033425	3033506	chr11:3033425:3033506:-	.	-
chr11	3076107	3076269	chr11:3076107:3076269:-	.	-
chr11	30902705	30902855	chr11:30902705:30902855:-	.	-
chr11	30953318	30953499	chr11:30953318:30953499:-	.	-
chr11	31262997	31263163	chr11:31262997:31263163:-	.	-
chr11	31395650	31395752	chr11:31395650:31395752:+	.	+
chr11	31671663	31671769	chr11:31671663:31671769:+	.	+
chr11	32473567	32473677	chr11:32473567:32473677:+	.	+
chr11	32632678	32632811	chr11:32632678:32632811:-	.	-
chr1	1328776	1328840	chr1:1328776:1328840:-	.	-
chr11	32953289	32956981	chr11:32953289:32956981:+	.	+
chr11	32990592	32990689	chr11:32990592:32990689:+	.	+
chr11	33094020	33094199	chr11:33094020:33094199:+	.	+
chr11	33102661	33102770	chr11:33102661:33102770:+	.	+
chr11	33106496	33106744	chr11:33106496:33106744:+	.	+
chr11	33307959	33309057	chr11:33307959:33309057:+	.	+
chr11	33620366	33620493	chr11:33620366:33620493:+	.	+
chr11	33628187	33628368	chr11:33628187:33628368:+	.	+
chr11	33777317	33777521	chr11:33777317:33777521:-	.	-
chr11	33792287	33792361	chr11:33792287:33792361:-	.	-
chr11	3398847	3399032	chr11:3398847:3399032:-	.	-
chr11	3398847	3399130	chr11:3398847:3399130:-	.	-
chr11	34112076	34112225	chr11:34112076:34112225:+	.	+
chr11	34673089	34673157	chr11:34673089:34673157:+	.	+
chr11	34981967	34982065	chr11:34981967:34982065:+	.	+
chr11	35231512	35231601	chr11:35231512:35231601:+	.	+
chr11	35243201	35243279	chr11:35243201:35243279:+	.	+
chr11	35287074	35287305	chr11:35287074:35287305:-	.	-
chr11	35456060	35456352	chr11:35456060:35456352:-	.	-
chr11	35463029	35463241	chr11:35463029:35463241:-	.	-
chr11	36422547	36422835	chr11:36422547:36422835:+	.	+
chr11	36424848	36424928	chr11:36424848:36424928:+	.	+
chr11	36440805	36440853	chr11:36440805:36440853:+	.	+
chr11	36522770	36523087	chr11:36522770:36523087:-	.	-
chr11	36619194	36619280	chr11:36619194:36619280:+	.	+
chr11	36654834	36654988	chr11:36654834:36654988:+	.	+
chr11	36657601	36657667	chr11:36657601:36657667:+	.	+
chr11	3724002	3724122	chr11:3724002:3724122:-	.	-
chr11	3733794	3733958	chr11:3733794:3733958:-	.	-
chr11	3797112	3797251	chr11:3797112:3797251:-	.	-
chr1	13933668	13933801	chr1:13933668:13933801:+	.	+
chr1	14059274	14059350	chr1:14059274:14059350:+	.	+
chr11	4141075	4141158	chr11:4141075:4141158:+	.	+
chr11	4159425	4159675	chr11:4159425:4159675:+	.	+
chr1	1416247	1416296	chr1:1416247:1416296:+	.	+
chr11	4201862	4201941	chr11:4201862:4201941:+	.	+
chr11	43436140	43436326	chr11:43436140:43436326:+	.	+
chr11	43908159	43908203	chr11:43908159:43908203:+	.	+
chr11	43938219	43938471	chr11:43938219:43938471:-	.	-
chr11	44089178	44089465	chr11:44089178:44089465:+	.	+
chr11	44125257	44125295	chr11:44125257:44125295:+	.	+
chr1	144156972	144157055	chr1:144156972:144157055:+	.	+
chr11	44165797	44165889	chr11:44165797:44165889:+	.	+
chr11	44626608	44626732	chr11:44626608:44626732:+	.	+
chr11	44626608	44626979	chr11:44626608:44626979:+	.	+
chr1	144825783	144825788	chr1:144825783:144825788:+	.	+
chr1	144854518	144854656	chr1:144854518:144854656:-	.	-
chr11	44881879	44882020	chr11:44881879:44882020:+	.	+
chr1	144882776	144882881	chr1:144882776:144882881:-	.	-
chr1	144892501	144892589	chr1:144892501:144892589:-	.	-
chr11	45273972	45274273	chr11:45273972:45274273:-	.	-
chr1	145557082	145557112	chr1:145557082:145557112:+	.	+
chr1	145663159	145663367	chr1:145663159:145663367:+	.	+
chr1	145698953	145699090	chr1:145698953:145699090:-	.	-
chr1	145710179	145710284	chr1:145710179:145710284:-	.	-
chr1	145753955	145754150	chr1:145753955:145754150:+	.	+
chr1	145816637	145816740	chr1:145816637:145816740:-	.	-
chr11	45832327	45832523	chr11:45832327:45832523:+	.	+
chr1	145897085	145897194	chr1:145897085:145897194:+	.	+
chr1	145916725	145916820	chr1:145916725:145916820:+	.	+
chr11	45967627	45967649	chr11:45967627:45967649:-	.	-
chr1	146040970	146041053	chr1:146040970:146041053:-	.	-
chr11	46098305	46098370	chr11:46098305:46098370:-	.	-
chr11	46100685	46100717	chr11:46100685:46100717:-	.	-
chr11	46105717	46105853	chr11:46105717:46105853:-	.	-
chr1	1461841	1461911	chr1:1461841:1461911:+	.	+
chr1	146234384	146234547	chr1:146234384:146234547:-	.	-
chr1	146244508	146244717	chr1:146244508:146244717:-	.	-
chr1	1463075	1463242	chr1:1463075:1463242:+	.	+
chr1	146398293	146398507	chr1:146398293:146398507:+	.	+
chr11	46456399	46456587	chr11:46456399:46456587:-	.	-
chr1	1464603	1464711	chr1:1464603:1464711:+	.	+
chr11	46569961	46570050	chr11:46569961:46570050:-	.	-
chr1	146672734	146672925	chr1:146672734:146672925:-	.	-
chr1	146724278	146724390	chr1:146724278:146724390:+	.	+
chr1	146737587	146737746	chr1:146737587:146737746:-	.	-
chr1	146739085	146739177	chr1:146739085:146739177:+	.	+
chr1	146740441	146740537	chr1:146740441:146740537:-	.	-
chr1	146742593	146742666	chr1:146742593:146742666:+	.	+
chr1	146743832	146743942	chr1:146743832:146743942:+	.	+
chr1	146751699	146751864	chr1:146751699:146751864:+	.	+
chr1	146751703	146751864	chr1:146751703:146751864:+	.	+
chr11	46837749	46837955	chr11:46837749:46837955:-	.	-
chr11	46893076	46893184	chr11:46893076:46893184:-	.	-
chr11	46905422	46905527	chr11:46905422:46905527:-	.	-
chr1	147124252	147124352	chr1:147124252:147124352:-	.	-
chr11	47205871	47206048	chr11:47205871:47206048:-	.	-
chr11	47237887	47238023	chr11:47237887:47238023:+	.	+
chr11	47272017	47272102	chr11:47272017:47272102:+	.	+
chr11	47348289	47348358	chr11:47348289:47348358:+	.	+
chr11	47496888	47497073	chr11:47496888:47497073:-	.	-
chr11	47522413	47522484	chr11:47522413:47522484:-	.	-
chr1	147582745	147582828	chr1:147582745:147582828:-	.	-
chr11	47711628	47712410	chr11:47711628:47712410:-	.	-
chr11	47726095	47726280	chr11:47726095:47726280:-	.	-
chr11	47829948	47830081	chr11:47829948:47830081:-	.	-
chr11	47848627	47848746	chr11:47848627:47848746:-	.	-
chr1	148010113	148010164	chr1:148010113:148010164:-	.	-
chr11	48142555	48142818	chr11:48142555:48142818:+	.	+
chr11	48145165	48145422	chr11:48145165:48145422:+	.	+
chr11	48152011	48152268	chr11:48152011:48152268:+	.	+
chr1	148330124	148330287	chr1:148330124:148330287:-	.	-
chr11	49221807	49221993	chr11:49221807:49221993:-	.	-
chr1	149919152	149919236	chr1:149919152:149919236:-	.	-
chr1	149949361	149949505	chr1:149949361:149949505:-	.	-
chr1	150040687	150040821	chr1:150040687:150040821:+	.	+
chr1	150048311	150048390	chr1:150048311:150048390:+	.	+
chr1	150049747	150049857	chr1:150049747:150049857:+	.	+
chr1	150123102	150123248	chr1:150123102:150123248:+	.	+
chr1	150201405	150201570	chr1:150201405:150201570:-	.	-
chr1	150300779	150300925	chr1:150300779:150300925:+	.	+
chr1	150312879	150312953	chr1:150312879:150312953:+	.	+
chr1	150413399	150413499	chr1:150413399:150413499:+	.	+
chr1	150679029	150679285	chr1:150679029:150679285:-	.	-
chr1	150776497	150776715	chr1:150776497:150776715:-	.	-
chr1	150913805	150913904	chr1:150913805:150913904:+	.	+
chr1	150919362	150919488	chr1:150919362:150919488:+	.	+
chr1	151079513	151079521	chr1:151079513:151079521:+	.	+
chr1	151214914	151215043	chr1:151214914:151215043:+	.	+
chr1	151288049	151288985	chr1:151288049:151288985:-	.	-
chr1	151678338	151678342	chr1:151678338:151678342:-	.	-
chr1	151692072	151692164	chr1:151692072:151692164:+	.	+
chr1	15382587	15382776	chr1:15382587:15382776:+	.	+
chr1	15392126	15392249	chr1:15392126:15392249:+	.	+
chr1	153967552	153967656	chr1:153967552:153967656:-	.	-
chr1	154215693	154215778	chr1:154215693:154215778:+	.	+
chr1	154218680	154218851	chr1:154218680:154218851:+	.	+
chr1	154221715	154221913	chr1:154221715:154221913:+	.	+
chr1	154309824	154310020	chr1:154309824:154310020:+	.	+
chr1	154313330	154313538	chr1:154313330:154313538:+	.	+
chr1	154402959	154403071	chr1:154402959:154403071:+	.	+
chr1	154422387	154422456	chr1:154422387:154422456:+	.	+
chr1	154557471	154557489	chr1:154557471:154557489:-	.	-
chr1	154923708	154923732	chr1:154923708:154923732:-	.	-
chr1	155194668	155194850	chr1:155194668:155194850:-	.	-
chr1	155209677	155209868	chr1:155209677:155209868:-	.	-
chr1	155239279	155239507	chr1:155239279:155239507:-	.	-
chr1	155269889	155270071	chr1:155269889:155270071:-	.	-
chr1	155279855	155279996	chr1:155279855:155279996:+	.	+
chr1	155638418	155638508	chr1:155638418:155638508:-	.	-
chr1	155638418	155638568	chr1:155638418:155638568:-	.	-
chr1	155734791	155735141	chr1:155734791:155735141:-	.	-
chr1	155742857	155743001	chr1:155742857:155743001:-	.	-
chr1	155744793	155744964	chr1:155744793:155744964:-	.	-
chr1	155952898	155952991	chr1:155952898:155952991:-	.	-
chr1	156060262	156060373	chr1:156060262:156060373:+	.	+
chr1	156169626	156169977	chr1:156169626:156169977:+	.	+
chr1	156195348	156195459	chr1:156195348:156195459:+	.	+
chr1	15623180	15623289	chr1:15623180:15623289:+	.	+
chr1	156288659	156288808	chr1:156288659:156288808:-	.	-
chr1	156290630	156290816	chr1:156290630:156290816:-	.	-
chr1	156294763	156294877	chr1:156294763:156294877:-	.	-
chr1	156340973	156341045	chr1:156340973:156341045:+	.	+
chr1	156449082	156449138	chr1:156449082:156449138:-	.	-
chr11	5647831	5648084	chr11:5647831:5648084:-	.	-
chr1	156619697	156619706	chr1:156619697:156619706:+	.	+
chr1	15668232	15668384	chr1:15668232:15668384:+	.	+
chr1	156921365	156921491	chr1:156921365:156921491:-	.	-
chr1	157103904	157104019	chr1:157103904:157104019:-	.	-
chr11	57254568	57254691	chr11:57254568:57254691:-	.	-
chr11	57265226	57265318	chr11:57265226:57265318:-	.	-
chr11	57367337	57367850	chr11:57367337:57367850:+	.	+
chr1	157494069	157494347	chr1:157494069:157494347:-	.	-
chr1	157504404	157504682	chr1:157504404:157504682:-	.	-
chr1	15753646	15753780	chr1:15753646:15753780:+	.	+
chr11	57578871	57578958	chr11:57578871:57578958:+	.	+
chr1	157719440	157719467	chr1:157719440:157719467:-	.	-
chr1	157736645	157736761	chr1:157736645:157736761:-	.	-
chr1	157744228	157744248	chr1:157744228:157744248:-	.	-
chr1	15788056	15788153	chr1:15788056:15788153:+	.	+
chr1	15821768	15821947	chr1:15821768:15821947:-	.	-
chr1	15831106	15831253	chr1:15831106:15831253:-	.	-
chr11	58322314	58322413	chr11:58322314:58322413:-	.	-
chr11	587259	588497	chr11:587259:588497:+	.	+
chr11	5882395	5882591	chr11:5882395:5882591:-	.	-
chr1	158911767	158912189	chr1:158911767:158912189:+	.	+
chr1	15901252	15901336	chr1:15901252:15901336:-	.	-
chr1	159035700	159036119	chr1:159035700:159036119:-	.	-
chr1	159092029	159092167	chr1:159092029:159092167:-	.	-
chr1	159102033	159102146	chr1:159102033:159102146:-	.	-
chr11	592035	592674	chr11:592035:592674:+	.	+
chr11	59348924	59349027	chr11:59348924:59349027:-	.	-
chr11	59361483	59361728	chr11:59361483:59361728:-	.	-
chr11	59416935	59417083	chr11:59416935:59417083:-	.	-
chr11	59495987	59496163	chr11:59495987:59496163:+	.	+
chr1	159807707	159807817	chr1:159807707:159807817:-	.	-
chr11	60064670	60064798	chr11:60064670:60064798:+	.	+
chr1	160090696	160090794	chr1:160090696:160090794:+	.	+
chr1	160163530	160163637	chr1:160163530:160163637:+	.	+
chr11	60173362	60173460	chr11:60173362:60173460:+	.	+
chr11	60198372	60198397	chr11:60198372:60198397:+	.	+
chr11	60202880	60202988	chr11:60202880:60202988:+	.	+
chr11	60269456	60269512	chr11:60269456:60269512:+	.	+
chr1	160458878	160458957	chr1:160458878:160458957:-	.	-
chr11	60476123	60476201	chr11:60476123:60476201:+	.	+
chr11	60476123	60476254	chr11:60476123:60476254:+	.	+
chr11	60535040	60535128	chr11:60535040:60535128:+	.	+
chr1	160650992	160651258	chr1:160650992:160651258:-	.	-
chr1	160654677	160654979	chr1:160654677:160654979:-	.	-
chr11	60698001	60698131	chr11:60698001:60698131:+	.	+
chr1	160802309	160802509	chr1:160802309:160802509:-	.	-
chr1	160992540	160992617	chr1:160992540:160992617:-	.	-
chr1	16101113	16101291	chr1:16101113:16101291:+	.	+
chr11	61102783	61102907	chr11:61102783:61102907:-	.	-
chr11	61103312	61103409	chr11:61103312:61103409:+	.	+
chr11	61295387	61295657	chr11:61295387:61295657:-	.	-
chr1	161480713	161480746	chr1:161480713:161480746:+	.	+
chr11	61574136	61574196	chr11:61574136:61574196:-	.	-
chr1	161595935	161596192	chr1:161595935:161596192:-	.	-
chr1	161967615	161968139	chr1:161967615:161968139:-	.	-
chr1	16199311	16199631	chr1:16199311:16199631:+	.	+
chr1	162313625	162313766	chr1:162313625:162313766:+	.	+
chr11	62334278	62334323	chr11:62334278:62334323:-	.	-
chr11	62346033	62346502	chr11:62346033:62346502:-	.	-
chr11	62462036	62462183	chr11:62462036:62462183:-	.	-
chr1	16247365	16247478	chr1:16247365:16247478:+	.	+
chr11	62505760	62505962	chr11:62505760:62505962:+	.	+
chr1	162549218	162549393	chr1:162549218:162549393:+	.	+
chr11	62744656	62744859	chr11:62744656:62744859:-	.	-
chr1	162775184	162775282	chr1:162775184:162775282:+	.	+
chr1	162829250	162829448	chr1:162829250:162829448:-	.	-
chr11	62933516	62935532	chr11:62933516:62935532:-	.	-
chr11	62987381	62987493	chr11:62987381:62987493:-	.	-
chr1	163122328	163122506	chr1:163122328:163122506:-	.	-
chr11	63129852	63129975	chr11:63129852:63129975:+	.	+
chr11	63279224	63279312	chr11:63279224:63279312:+	.	+
chr1	163313523	163313660	chr1:163313523:163313660:+	.	+
chr1	163317553	163317728	chr1:163317553:163317728:+	.	+
chr1	16350295	16350423	chr1:16350295:16350423:+	.	+
chr11	63782724	63782753	chr11:63782724:63782753:-	.	-
chr1	16380134	16380185	chr1:16380134:16380185:+	.	+
chr11	64135604	64135648	chr11:64135604:64135648:+	.	+
chr11	64337256	64337330	chr11:64337256:64337330:+	.	+
chr11	64559866	64559894	chr11:64559866:64559894:-	.	-
chr11	64641893	64641990	chr11:64641893:64641990:-	.	-
chr11	64761920	64762021	chr11:64761920:64762021:-	.	-
chr1	1647785	1647917	chr1:1647785:1647917:-	.	-
chr1	164790774	164790863	chr1:164790774:164790863:+	.	+
chr11	651162	651407	chr11:651162:651407:-	.	-
chr11	65164270	65164491	chr11:65164270:65164491:+	.	+
chr11	6559842	6560040	chr11:6559842:6560040:+	.	+
chr1	165728772	165728821	chr1:165728772:165728821:-	.	-
chr11	65731545	65731594	chr11:65731545:65731594:+	.	+
chr11	65824309	65824342	chr11:65824309:65824342:+	.	+
chr11	66008898	66009124	chr11:66008898:66009124:+	.	+
chr11	66264869	66264948	chr11:66264869:66264948:+	.	+
chr11	66294407	66294477	chr11:66294407:66294477:-	.	-
chr11	66789340	66789384	chr11:66789340:66789384:+	.	+
chr1	166818175	166819660	chr1:166818175:166819660:+	.	+
chr11	66974981	66975159	chr11:66974981:66975159:+	.	+
chr1	166987064	166987196	chr1:166987064:166987196:+	.	+
chr11	66999037	66999431	chr11:66999037:66999431:+	.	+
chr11	67017557	67017817	chr11:67017557:67017817:+	.	+
chr11	67017557	67017955	chr11:67017557:67017955:+	.	+
chr1	167032819	167032974	chr1:167032819:167032974:-	.	-
chr11	67072244	67072478	chr11:67072244:67072478:+	.	+
chr11	67077775	67077810	chr11:67077775:67077810:+	.	+
chr11	67186879	67187068	chr11:67186879:67187068:-	.	-
chr1	16719723	16719977	chr1:16719723:16719977:+	.	+
chr1	167341154	167341273	chr1:167341154:167341273:+	.	+
chr1	167365523	167365664	chr1:167365523:167365664:+	.	+
chr1	167666336	167667079	chr1:167666336:167667079:+	.	+
chr1	167921038	167921099	chr1:167921038:167921099:+	.	+
chr1	167985019	167985189	chr1:167985019:167985189:+	.	+
chr1	168059802	168059906	chr1:168059802:168059906:-	.	-
chr1	168083694	168083787	chr1:168083694:168083787:-	.	-
chr1	168160607	168160738	chr1:168160607:168160738:+	.	+
chr1	168165785	168165880	chr1:168165785:168165880:+	.	+
chr11	68173992	68174281	chr11:68173992:68174281:+	.	+
chr1	168208369	168208398	chr1:168208369:168208398:+	.	+
chr11	68363565	68363686	chr11:68363565:68363686:+	.	+
chr11	68483305	68483407	chr11:68483305:68483407:-	.	-
chr11	68506168	68506256	chr11:68506168:68506256:-	.	-
chr11	68678908	68679071	chr11:68678908:68679071:+	.	+
chr11	68682291	68682491	chr11:68682291:68682491:+	.	+
chr1	169256541	169256646	chr1:169256541:169256646:-	.	-
chr1	169293631	169293707	chr1:169293631:169293707:-	.	-
chr1	169338720	169338788	chr1:169338720:169338788:+	.	+
chr1	169345778	169346217	chr1:169345778:169346217:+	.	+
chr1	169349719	169349847	chr1:169349719:169349847:+	.	+
chr1	169356235	169356447	chr1:169356235:169356447:+	.	+
chr1	169390601	169391551	chr1:169390601:169391551:-	.	-
chr1	169394049	169394168	chr1:169394049:169394168:-	.	-
chr11	69458735	69458759	chr11:69458735:69458759:+	.	+
chr1	169515680	169515830	chr1:169515680:169515830:-	.	-
chr1	169563930	169564115	chr1:169563930:169564115:-	.	-
chr1	169580730	169580915	chr1:169580730:169580915:-	.	-
chr11	6976921	6977013	chr11:6976921:6977013:+	.	+
chr1	169796192	169796340	chr1:169796192:169796340:+	.	+
chr11	69978025	69978185	chr11:69978025:69978185:+	.	+
chr1	170001027	170001125	chr1:170001027:170001125:-	.	-
chr11	70003053	70003127	chr11:70003053:70003127:+	.	+
chr11	70009389	70009446	chr11:70009389:70009446:+	.	+
chr11	70026110	70026162	chr11:70026110:70026162:+	.	+
chr11	70224136	70224301	chr11:70224136:70224301:+	.	+
chr11	7023940	7024082	chr11:7023940:7024082:-	.	-
chr11	7023940	7024086	chr11:7023940:7024086:-	.	-
chr11	70261769	70261823	chr11:70261769:70261823:+	.	+
chr11	70271438	70271507	chr11:70271438:70271507:+	.	+
chr11	70336408	70336492	chr11:70336408:70336492:-	.	-
chr1	170508351	170508502	chr1:170508351:170508502:+	.	+
chr11	70653107	70653276	chr11:70653107:70653276:-	.	-
chr1	170967295	170967415	chr1:170967295:170967415:+	.	+
chr1	170983258	170983395	chr1:170983258:170983395:+	.	+
chr1	170985304	170985477	chr1:170985304:170985477:+	.	+
chr1	171072926	171073114	chr1:171072926:171073114:+	.	+
chr1	171112310	171112498	chr1:171112310:171112498:+	.	+
chr1	171115617	171115658	chr1:171115617:171115658:+	.	+
chr11	71195358	71196694	chr11:71195358:71196694:+	.	+
chr11	71212348	71212472	chr11:71212348:71212472:+	.	+
chr11	71214136	71214349	chr11:71214136:71214349:+	.	+
chr11	71234103	71234167	chr11:71234103:71234167:+	.	+
chr1	171247868	171248010	chr1:171247868:171248010:+	.	+
chr11	71310043	71310371	chr11:71310043:71310371:-	.	-
chr1	171484873	171484998	chr1:171484873:171484998:+	.	+
chr1	171486730	171486953	chr1:171486730:171486953:+	.	+
chr11	71507063	71507212	chr11:71507063:71507212:+	.	+
chr11	71629931	71630072	chr11:71629931:71630072:-	.	-
chr1	171688311	171688358	chr1:171688311:171688358:-	.	-
chr11	71804542	71804747	chr11:71804542:71804747:+	.	+
chr11	72006536	72006692	chr11:72006536:72006692:-	.	-
chr11	72040751	72040848	chr11:72040751:72040848:-	.	-
chr1	172061964	172062015	chr1:172061964:172062015:+	.	+
chr1	172222713	172222822	chr1:172222713:172222822:+	.	+
chr1	172368959	172369056	chr1:172368959:172369056:-	.	-
chr11	72413950	72414124	chr11:72413950:72414124:-	.	-
chr11	72416850	72416935	chr11:72416850:72416935:-	.	-
chr11	72501382	72501435	chr11:72501382:72501435:-	.	-
chr11	72560800	72560924	chr11:72560800:72560924:-	.	-
chr11	73390699	73390765	chr11:73390699:73390765:-	.	-
chr11	73418465	73418558	chr11:73418465:73418558:-	.	-
chr1	173502748	173502936	chr1:173502748:173502936:-	.	-
chr1	173506081	173506178	chr1:173506081:173506178:-	.	-
chr11	73574217	73574306	chr11:73574217:73574306:+	.	+
chr11	73598399	73598502	chr11:73598399:73598502:+	.	+
chr1	173615985	173616152	chr1:173615985:173616152:-	.	-
chr11	73625458	73625549	chr11:73625458:73625549:+	.	+
chr11	73627590	73627705	chr11:73627590:73627705:+	.	+
chr1	173628230	173628572	chr1:173628230:173628572:-	.	-
chr1	173636825	173636870	chr1:173636825:173636870:-	.	-
chr1	173638591	173638603	chr1:173638591:173638603:-	.	-
chr1	173683681	173683698	chr1:173683681:173683698:-	.	-
chr1	173854774	173855710	chr1:173854774:173855710:+	.	+
chr11	73872444	73872601	chr11:73872444:73872601:-	.	-
chr1	173876588	173876631	chr1:173876588:173876631:-	.	-
chr1	173881002	173881152	chr1:173881002:173881152:-	.	-
chr1	173949947	173950147	chr1:173949947:173950147:-	.	-
chr1	17405759	17405910	chr1:17405759:17405910:-	.	-
chr1	17410221	17410332	chr1:17410221:17410332:-	.	-
chr1	174200283	174200493	chr1:174200283:174200493:+	.	+
chr1	174221618	174221728	chr1:174221618:174221728:+	.	+
chr11	74336453	74336618	chr11:74336453:74336618:+	.	+
chr11	74500671	74500744	chr11:74500671:74500744:+	.	+
chr11	74521229	74521375	chr11:74521229:74521375:+	.	+
chr1	174606513	174606626	chr1:174606513:174606626:+	.	+
chr11	74644870	74644917	chr11:74644870:74644917:-	.	-
chr1	174668663	174668788	chr1:174668663:174668788:+	.	+
chr1	174721451	174721492	chr1:174721451:174721492:+	.	+
chr11	74876832	74876994	chr11:74876832:74876994:+	.	+
chr11	74904263	74904620	chr11:74904263:74904620:+	.	+
chr1	174938414	174938524	chr1:174938414:174938524:+	.	+
chr1	174951971	174952042	chr1:174951971:174952042:+	.	+
chr1	174977745	174977842	chr1:174977745:174977842:+	.	+
chr11	7509358	7509381	chr11:7509358:7509381:+	.	+
chr11	75150924	75151006	chr11:75150924:75151006:-	.	-
chr11	75173831	75173934	chr11:75173831:75173934:-	.	-
chr11	75277361	75278016	chr11:75277361:75278016:+	.	+
chr1	175290118	175290257	chr1:175290118:175290257:+	.	+
chr1	175299210	175299371	chr1:175299210:175299371:-	.	-
chr1	175299513	175299721	chr1:175299513:175299721:+	.	+
chr1	175335011	175335274	chr1:175335011:175335274:-	.	-
chr1	175362916	175363031	chr1:175362916:175363031:-	.	-
chr1	17559314	17559465	chr1:17559314:17559465:+	.	+
chr1	175625741	175625751	chr1:175625741:175625751:-	.	-
chr11	75776754	75776832	chr11:75776754:75776832:+	.	+
chr11	759009	759057	chr11:759009:759057:+	.	+
chr11	760122	760253	chr11:760122:760253:+	.	+
chr1	176085760	176085817	chr1:176085760:176085817:-	.	-
chr11	76227186	76227356	chr11:76227186:76227356:+	.	+
chr11	76370627	76372552	chr11:76370627:76372552:-	.	-
chr1	17660438	17660504	chr1:17660438:17660504:+	.	+
chr1	17662654	17662721	chr1:17662654:17662721:+	.	+
chr1	176659273	176659566	chr1:176659273:176659566:+	.	+
chr1	176661262	176661454	chr1:176661262:176661454:+	.	+
chr11	76726060	76726161	chr11:76726060:76726161:+	.	+
chr11	7674368	7674431	chr11:7674368:7674431:+	.	+
chr11	7676664	7676729	chr11:7676664:7676729:+	.	+
chr11	76782656	76782728	chr11:76782656:76782728:+	.	+
chr11	76873166	76873376	chr11:76873166:76873376:+	.	+
chr11	76877104	76877208	chr11:76877104:76877208:+	.	+
chr11	76905399	76905569	chr11:76905399:76905569:+	.	+
chr11	77043775	77043912	chr11:77043775:77043912:-	.	-
chr11	77047131	77047327	chr11:77047131:77047327:-	.	-
chr1	177225055	177225245	chr1:177225055:177225245:+	.	+
chr11	77386081	77386301	chr11:77386081:77386301:-	.	-
chr11	77394755	77394864	chr11:77394755:77394864:-	.	-
chr11	77605336	77605395	chr11:77605336:77605395:-	.	-
chr11	77612467	77612597	chr11:77612467:77612597:-	.	-
chr11	77692505	77692622	chr11:77692505:77692622:-	.	-
chr11	77784044	77784118	chr11:77784044:77784118:-	.	-
chr11	77823696	77823816	chr11:77823696:77823816:-	.	-
chr1	177915555	177915666	chr1:177915555:177915666:-	.	-
chr11	77916888	77917081	chr11:77916888:77917081:+	.	+
chr1	177923414	177923507	chr1:177923414:177923507:-	.	-
chr11	78075062	78075149	chr11:78075062:78075149:-	.	-
chr1	178269127	178269253	chr1:178269127:178269253:+	.	+
chr11	78279678	78279798	chr11:78279678:78279798:-	.	-
chr11	78482037	78482183	chr11:78482037:78482183:-	.	-
chr1	178494506	178494603	chr1:178494506:178494603:+	.	+
chr1	178500667	178500914	chr1:178500667:178500914:+	.	+
chr1	178511022	178511113	chr1:178511022:178511113:+	.	+
chr11	78780767	78781054	chr11:78780767:78781054:-	.	-
chr1	178834089	178834937	chr1:178834089:178834937:-	.	-
chr1	178875911	178876002	chr1:178875911:178876002:+	.	+
chr1	179019414	179019500	chr1:179019414:179019500:+	.	+
chr1	179057046	179057224	chr1:179057046:179057224:+	.	+
chr1	17945834	17945940	chr1:17945834:17945940:+	.	+
chr1	179460673	179460872	chr1:179460673:179460872:+	.	+
chr1	179523611	179523666	chr1:179523611:179523666:-	.	-
chr1	179526162	179526365	chr1:179526162:179526365:-	.	-
chr1	17961330	17961511	chr1:17961330:17961511:+	.	+
chr1	17966697	17966797	chr1:17966697:17966797:+	.	+
chr1	179711490	179711647	chr1:179711490:179711647:+	.	+
chr1	179821767	179821946	chr1:179821767:179821946:-	.	-
chr1	179870415	179870523	chr1:179870415:179870523:+	.	+
chr1	179876958	179877003	chr1:179876958:179877003:+	.	+
chr1	179961197	179961356	chr1:179961197:179961356:+	.	+
chr1	179965688	179966310	chr1:179965688:179966310:+	.	+
chr1	180013186	180013308	chr1:180013186:180013308:+	.	+
chr1	180017671	180017840	chr1:180017671:180017840:+	.	+
chr11	8003217	8003330	chr11:8003217:8003330:+	.	+
chr1	180053153	180053313	chr1:180053153:180053313:+	.	+
chr1	180056713	180056852	chr1:180056713:180056852:+	.	+
chr1	180080132	180080330	chr1:180080132:180080330:+	.	+
chr11	8148206	8148351	chr11:8148206:8148351:-	.	-
chr1	181714484	181714495	chr1:181714484:181714495:+	.	+
chr1	181721279	181721375	chr1:181721279:181721375:+	.	+
chr1	181748579	181748675	chr1:181748579:181748675:+	.	+
chr11	82642774	82642891	chr11:82642774:82642891:+	.	+
chr11	82698629	82698812	chr11:82698629:82698812:-	.	-
chr11	82909521	82909600	chr11:82909521:82909600:+	.	+
chr11	82958985	82959129	chr11:82958985:82959129:+	.	+
chr11	83180244	83180416	chr11:83180244:83180416:-	.	-
chr11	83243751	83243826	chr11:83243751:83243826:-	.	-
chr1	183486823	183486955	chr1:183486823:183486955:+	.	+
chr1	183495731	183495902	chr1:183495731:183495902:+	.	+
chr1	183539904	183539974	chr1:183539904:183539974:-	.	-
chr11	83770358	83770527	chr11:83770358:83770527:-	.	-
chr1	183881216	183881401	chr1:183881216:183881401:+	.	+
chr1	183920141	183920247	chr1:183920141:183920247:-	.	-
chr1	183938403	183938607	chr1:183938403:183938607:-	.	-
chr11	840262	840480	chr11:840262:840480:-	.	-
chr1	184476722	184476816	chr1:184476722:184476816:+	.	+
chr11	84822705	84822779	chr11:84822705:84822779:-	.	-
chr11	8483352	8483456	chr11:8483352:8483456:-	.	-
chr1	185060711	185060871	chr1:185060711:185060871:+	.	+
chr1	185092989	185093051	chr1:185092989:185093051:-	.	-
chr1	185094076	185094242	chr1:185094076:185094242:-	.	-
chr1	185143504	185144245	chr1:185143504:185144245:+	.	+
chr1	185200709	185200840	chr1:185200709:185200840:+	.	+
chr1	185240455	185240521	chr1:185240455:185240521:+	.	+
chr11	85345130	85345323	chr11:85345130:85345323:+	.	+
chr11	85420374	85420543	chr11:85420374:85420543:-	.	-
chr11	85685751	85685855	chr11:85685751:85685855:-	.	-
chr11	85701293	85701421	chr11:85701293:85701421:-	.	-
chr11	85722073	85722179	chr11:85722073:85722179:-	.	-
chr11	85723324	85723435	chr11:85723324:85723435:-	.	-
chr11	85967429	85967456	chr11:85967429:85967456:+	.	+
chr11	85968572	85968638	chr11:85968572:85968638:+	.	+
chr11	86168408	86168801	chr11:86168408:86168801:-	.	-
chr11	86267595	86267744	chr11:86267595:86267744:-	.	-
chr1	186275450	186276057	chr1:186275450:186276057:+	.	+
chr1	186342491	186342595	chr1:186342491:186342595:-	.	-
chr11	8675981	8676125	chr11:8675981:8676125:-	.	-
chr11	8684676	8684795	chr11:8684676:8684795:-	.	-
chr11	8772168	8772272	chr11:8772168:8772272:-	.	-
chr11	87882843	87883123	chr11:87882843:87883123:-	.	-
chr11	893427	893473	chr11:893427:893473:-	.	-
chr11	89532884	89532995	chr11:89532884:89532995:-	.	-
chr1	18962737	18962865	chr1:18962737:18962865:+	.	+
chr11	89880498	89880684	chr11:89880498:89880684:+	.	+
chr11	89891313	89891406	chr11:89891313:89891406:+	.	+
chr11	9007258	9007397	chr11:9007258:9007397:-	.	-
chr1	190250690	190250880	chr1:190250690:190250880:-	.	-
chr1	19062126	19062372	chr1:19062126:19062372:+	.	+
chr11	9075184	9075306	chr11:9075184:9075306:-	.	-
chr1	19180707	19181480	chr1:19180707:19181480:-	.	-
chr1	19183825	19184125	chr1:19183825:19184125:-	.	-
chr1	19199298	19199451	chr1:19199298:19199451:-	.	-
chr1	19208194	19208381	chr1:19208194:19208381:-	.	-
chr1	19235033	19235160	chr1:19235033:19235160:-	.	-
chr1	192997215	192997278	chr1:192997215:192997278:-	.	-
chr1	193053709	193053787	chr1:193053709:193053787:+	.	+
chr11	93122186	93122291	chr11:93122186:93122291:+	.	+
chr11	93148166	93148280	chr11:93148166:93148280:+	.	+
chr1	193202123	193202284	chr1:193202123:193202284:+	.	+
chr11	93435626	93435803	chr11:93435626:93435803:+	.	+
chr1	19410998	19411192	chr1:19410998:19411192:-	.	-
chr11	94170343	94170401	chr11:94170343:94170401:-	.	-
chr11	9424837	9424918	chr11:9424837:9424918:+	.	+
chr11	94349659	94349729	chr11:94349659:94349729:+	.	+
chr11	94351120	94351273	chr11:94351120:94351273:+	.	+
chr11	9494224	9494316	chr11:9494224:9494316:+	.	+
chr11	95578117	95578323	chr11:95578117:95578323:-	.	-
chr1	19570108	19570201	chr1:19570108:19570201:-	.	-
chr11	96121859	96121993	chr11:96121859:96121993:-	.	-
chr1	196227324	196227624	chr1:196227324:196227624:-	.	-
chr1	196436833	196436916	chr1:196436833:196436916:-	.	-
chr1	19669246	19669358	chr1:19669246:19669358:-	.	-
chr1	196709749	196709922	chr1:196709749:196709922:+	.	+
chr1	196709749	196711181	chr1:196709749:196711181:+	.	+
chr1	196711005	196711181	chr1:196711005:196711181:+	.	+
chr1	19671681	19671746	chr1:19671681:19671746:-	.	-
chr1	196797200	196797376	chr1:196797200:196797376:+	.	+
chr1	197057386	197057562	chr1:197057386:197057562:-	.	-
chr1	197069561	197071778	chr1:197069561:197071778:-	.	-
chr1	197271570	197271601	chr1:197271570:197271601:+	.	+
chr1	197404730	197404742	chr1:197404730:197404742:+	.	+
chr11	9749600	9749746	chr11:9749600:9749746:+	.	+
chr11	9761728	9761889	chr11:9761728:9761889:+	.	+
chr11	9817378	9817504	chr11:9817378:9817504:-	.	-
chr1	198222170	198222310	chr1:198222170:198222310:+	.	+
chr1	198231705	198231767	chr1:198231705:198231767:+	.	+
chr1	198677262	198677390	chr1:198677262:198677390:+	.	+
chr1	198687223	198687431	chr1:198687223:198687431:+	.	+
chr1	198711447	198711496	chr1:198711447:198711496:+	.	+
chr1	200014571	200014712	chr1:200014571:200014712:+	.	+
chr1	200017300	200017946	chr1:200017300:200017946:+	.	+
chr1	200080330	200080449	chr1:200080330:200080449:+	.	+
chr1	200659437	200659558	chr1:200659437:200659558:+	.	+
chr1	200816338	200816420	chr1:200816338:200816420:+	.	+
chr1	201115868	201115997	chr1:201115868:201115997:-	.	-
chr1	20124630	20124708	chr1:20124630:20124708:-	.	-
chr1	201289395	201289509	chr1:201289395:201289509:+	.	+
chr1	201297890	201297996	chr1:201297890:201297996:+	.	+
chr1	201396303	201396421	chr1:201396303:201396421:-	.	-
chr1	201598532	201598635	chr1:201598532:201598635:+	.	+
chr1	201687518	201687883	chr1:201687518:201687883:+	.	+
chr1	201757596	201757766	chr1:201757596:201757766:+	.	+
chr1	202122853	202122938	chr1:202122853:202122938:-	.	-
chr1	202124661	202124737	chr1:202124661:202124737:-	.	-
chr1	202403784	202403896	chr1:202403784:202403896:+	.	+
chr1	202406949	202407152	chr1:202406949:202407152:+	.	+
chr1	202409834	202409916	chr1:202409834:202409916:+	.	+
chr1	202418117	202418299	chr1:202418117:202418299:+	.	+
chr1	202536906	202536959	chr1:202536906:202536959:+	.	+
chr1	203006302	203006330	chr1:203006302:203006330:+	.	+
chr1	203007738	203008370	chr1:203007738:203008370:+	.	+
chr1	203008075	203008370	chr1:203008075:203008370:+	.	+
chr1	203194797	203194998	chr1:203194797:203194998:-	.	-
chr1	203276232	203276816	chr1:203276232:203276816:+	.	+
chr1	203787698	203787817	chr1:203787698:203787817:+	.	+
chr1	203834169	203834247	chr1:203834169:203834247:+	.	+
chr1	204082043	204082262	chr1:204082043:204082262:+	.	+
chr1	204103643	204103822	chr1:204103643:204103822:-	.	-
chr1	204398044	204398044	chr1:204398044:204398044:-	.	-
chr1	204423797	204423919	chr1:204423797:204423919:-	.	-
chr1	204437998	204439014	chr1:204437998:204439014:-	.	-
chr1	204651998	204652125	chr1:204651998:204652125:-	.	-
chr1	204945799	204945923	chr1:204945799:204945923:+	.	+
chr1	205119808	205119898	chr1:205119808:205119898:-	.	-
chr1	205133055	205133083	chr1:205133055:205133083:-	.	-
chr1	205238078	205239012	chr1:205238078:205239012:+	.	+
chr1	205312357	205312921	chr1:205312357:205312921:-	.	-
chr1	205572329	205572481	chr1:205572329:205572481:-	.	-
chr1	205585606	205585772	chr1:205585606:205585772:-	.	-
chr1	205696828	205696933	chr1:205696828:205696933:-	.	-
chr1	20639329	20639481	chr1:20639329:20639481:+	.	+
chr1	20640815	20641085	chr1:20640815:20641085:+	.	+
chr1	20640871	20641085	chr1:20640871:20641085:+	.	+
chr1	206574783	206575004	chr1:206574783:206575004:+	.	+
chr1	20664139	20664329	chr1:20664139:20664329:+	.	+
chr1	206711501	206711622	chr1:206711501:206711622:+	.	+
chr1	206757719	206758016	chr1:206757719:206758016:+	.	+
chr1	20677350	20677419	chr1:20677350:20677419:+	.	+
chr1	207139060	207139203	chr1:207139060:207139203:-	.	-
chr1	207139060	207139261	chr1:207139060:207139261:-	.	-
chr1	207271495	207271609	chr1:207271495:207271609:+	.	+
chr1	207498967	207499066	chr1:207498967:207499066:+	.	+
chr1	207510038	207510754	chr1:207510038:207510754:+	.	+
chr1	2077466	2077547	chr1:2077466:2077547:+	.	+
chr1	207782635	207783033	chr1:207782635:207783033:+	.	+
chr1	207930885	207930987	chr1:207930885:207930987:+	.	+
chr1	2080311	2080363	chr1:2080311:2080363:+	.	+
chr1	2082229	2082417	chr1:2082229:2082417:+	.	+
chr1	209807792	209807983	chr1:209807792:209807983:-	.	-
chr1	20996914	20996981	chr1:20996914:20996981:-	.	-
chr12	10010073	10010236	chr12:10010073:10010236:-	.	-
chr12	100489445	100489615	chr12:100489445:100489615:-	.	-
chr12	100613786	100613924	chr12:100613786:100613924:+	.	+
chr12	100615448	100615571	chr12:100615448:100615571:-	.	-
chr12	100631746	100631895	chr12:100631746:100631895:-	.	-
chr12	100657275	100657470	chr12:100657275:100657470:-	.	-
chr12	100988653	100988700	chr12:100988653:100988700:+	.	+
chr12	101005778	101005919	chr12:101005778:101005919:+	.	+
chr1	21011302	21011513	chr1:21011302:21011513:-	.	-
chr12	101133632	101133883	chr12:101133632:101133883:+	.	+
chr1	21012539	21012619	chr1:21012539:21012619:-	.	-
chr12	101368623	101368667	chr12:101368623:101368667:+	.	+
chr12	101413812	101413918	chr12:101413812:101413918:+	.	+
chr12	10180514	10180697	chr12:10180514:10180697:-	.	-
chr12	102120072	102120182	chr12:102120072:102120182:+	.	+
chr12	102130815	102131730	chr12:102130815:102131730:-	.	-
chr12	1025510	1025986	chr12:1025510:1025986:-	.	-
chr12	10279170	10280444	chr12:10279170:10280444:-	.	-
chr12	10321673	10321774	chr12:10321673:10321774:-	.	-
chr12	1034616	1034691	chr12:1034616:1034691:-	.	-
chr1	210411289	210411480	chr1:210411289:210411480:+	.	+
chr12	104169267	104169408	chr12:104169267:104169408:-	.	-
chr12	104170822	104171859	chr12:104170822:104171859:-	.	-
chr12	104332154	104332237	chr12:104332154:104332237:+	.	+
chr12	104376577	104377167	chr12:104376577:104377167:+	.	+
chr12	104415135	104415269	chr12:104415135:104415269:-	.	-
chr12	104707023	104707095	chr12:104707023:104707095:+	.	+
chr12	10526634	10526735	chr12:10526634:10526735:+	.	+
chr12	105443686	105443836	chr12:105443686:105443836:-	.	-
chr12	105543393	105543527	chr12:105543393:105543527:+	.	+
chr12	10586390	10586541	chr12:10586390:10586541:-	.	-
chr12	10601836	10601987	chr12:10601836:10601987:-	.	-
chr1	210637849	210637999	chr1:210637849:210637999:+	.	+
chr12	107075771	107075832	chr12:107075771:107075832:+	.	+
chr12	107090092	107090224	chr12:107090092:107090224:+	.	+
chr12	107109178	107109322	chr12:107109178:107109322:+	.	+
chr12	107141215	107141377	chr12:107141215:107141377:+	.	+
chr12	107378893	107378993	chr12:107378893:107378993:-	.	-
chr1	21074037	21074148	chr1:21074037:21074148:-	.	-
chr12	107937712	107937916	chr12:107937712:107937916:+	.	+
chr12	107974929	107975081	chr12:107974929:107975081:+	.	+
chr12	108010866	108010959	chr12:108010866:108010959:+	.	+
chr12	108029062	108029167	chr12:108029062:108029167:+	.	+
chr12	108042983	108043051	chr12:108042983:108043051:+	.	+
chr12	108086796	108086873	chr12:108086796:108086873:+	.	+
chr12	108093150	108093211	chr12:108093150:108093211:+	.	+
chr1	21083659	21083749	chr1:21083659:21083749:-	.	-
chr12	108894324	108894430	chr12:108894324:108894430:-	.	-
chr12	109186062	109186605	chr12:109186062:109186605:-	.	-
chr12	109246414	109246454	chr12:109246414:109246454:-	.	-
chr12	109542901	109543020	chr12:109542901:109543020:+	.	+
chr12	109629706	109629755	chr12:109629706:109629755:+	.	+
chr12	109654508	109654511	chr12:109654508:109654511:+	.	+
chr12	109698285	109698462	chr12:109698285:109698462:+	.	+
chr12	109724453	109724549	chr12:109724453:109724549:-	.	-
chr12	109724453	109724666	chr12:109724453:109724666:-	.	-
chr12	109927724	109927809	chr12:109927724:109927809:+	.	+
chr12	109928850	109928932	chr12:109928850:109928932:+	.	+
chr12	109955722	109955818	chr12:109955722:109955818:+	.	+
chr12	109964163	109964221	chr12:109964163:109964221:+	.	+
chr12	109964163	109964238	chr12:109964163:109964238:+	.	+
chr12	110029046	110029162	chr12:110029046:110029162:+	.	+
chr12	110354396	110354515	chr12:110354396:110354515:+	.	+
chr12	110390345	110390359	chr12:110390345:110390359:-	.	-
chr12	110397652	110397763	chr12:110397652:110397763:-	.	-
chr12	110494994	110495101	chr12:110494994:110495101:-	.	-
chr12	110618227	110618376	chr12:110618227:110618376:+	.	+
chr12	110813871	110814021	chr12:110813871:110814021:-	.	-
chr12	110925666	110925748	chr12:110925666:110925748:+	.	+
chr12	111291209	111291378	chr12:111291209:111291378:+	.	+
chr12	111733137	111733213	chr12:111733137:111733213:+	.	+
chr12	111801043	111801267	chr12:111801043:111801267:-	.	-
chr12	111855923	111856681	chr12:111855923:111856681:+	.	+
chr12	111951161	111951343	chr12:111951161:111951343:-	.	-
chr12	112147330	112147488	chr12:112147330:112147488:+	.	+
chr12	112159475	112159543	chr12:112159475:112159543:+	.	+
chr12	112165766	112165947	chr12:112165766:112165947:+	.	+
chr12	112690228	112690332	chr12:112690228:112690332:-	.	-
chr12	112924279	112924433	chr12:112924279:112924433:+	.	+
chr1	2113271	2113353	chr1:2113271:2113353:+	.	+
chr12	113279775	113279778	chr12:113279775:113279778:+	.	+
chr12	113332383	113332429	chr12:113332383:113332429:+	.	+
chr12	113338144	113338168	chr12:113338144:113338168:+	.	+
chr12	113357292	113357420	chr12:113357292:113357420:+	.	+
chr12	113424843	113425113	chr12:113424843:113425113:+	.	+
chr12	113433101	113433279	chr12:113433101:113433279:+	.	+
chr12	113446892	113447045	chr12:113446892:113447045:+	.	+
chr12	113539694	113539814	chr12:113539694:113539814:-	.	-
chr12	113543519	113543688	chr12:113543519:113543688:-	.	-
chr12	113595407	113595495	chr12:113595407:113595495:+	.	+
chr12	113638385	113638618	chr12:113638385:113638618:-	.	-
chr12	113834970	113835197	chr12:113834970:113835197:-	.	-
chr12	114261014	114261126	chr12:114261014:114261126:-	.	-
chr1	211449599	211449760	chr1:211449599:211449760:+	.	+
chr12	115112267	115112640	chr12:115112267:115112640:-	.	-
chr12	115117310	115117456	chr12:115117310:115117456:-	.	-
chr12	115118684	115118951	chr12:115118684:115118951:-	.	-
chr1	21151593	21151691	chr1:21151593:21151691:-	.	-
chr12	11559632	11559826	chr12:11559632:11559826:-	.	-
chr12	117204619	117204700	chr12:117204619:117204700:+	.	+
chr12	117287119	117287289	chr12:117287119:117287289:+	.	+
chr12	117691443	117691559	chr12:117691443:117691559:-	.	-
chr12	117718530	117718671	chr12:117718530:117718671:-	.	-
chr12	117923400	117923496	chr12:117923400:117923496:-	.	-
chr12	118455800	118455858	chr12:118455800:118455858:+	.	+
chr12	118460091	118460164	chr12:118460091:118460164:+	.	+
chr12	118474143	118474315	chr12:118474143:118474315:-	.	-
chr12	118474190	118474315	chr12:118474190:118474315:-	.	-
chr12	118517151	118517411	chr12:118517151:118517411:-	.	-
chr12	118675878	118675974	chr12:118675878:118675974:-	.	-
chr12	118682699	118682770	chr12:118682699:118682770:-	.	-
chr12	118827732	118827751	chr12:118827732:118827751:+	.	+
chr12	118828931	118829087	chr12:118828931:118829087:+	.	+
chr12	119866488	119866567	chr12:119866488:119866567:+	.	+
chr12	120114342	120114475	chr12:120114342:120114475:+	.	+
chr12	120127956	120128259	chr12:120127956:120128259:-	.	-
chr12	120260624	120260777	chr12:120260624:120260777:-	.	-
chr12	120512247	120512341	chr12:120512247:120512341:+	.	+
chr12	120662062	120662180	chr12:120662062:120662180:-	.	-
chr12	121157723	121159824	chr12:121157723:121159824:+	.	+
chr1	212119949	212119987	chr1:212119949:212119987:-	.	-
chr1	212125953	212126043	chr1:212125953:212126043:-	.	-
chr12	121412288	121412401	chr12:121412288:121412401:-	.	-
chr12	121414602	121414724	chr12:121414602:121414724:-	.	-
chr12	121431967	121432208	chr12:121431967:121432208:+	.	+
chr12	121437071	121437430	chr12:121437071:121437430:+	.	+
chr12	121600074	121600323	chr12:121600074:121600323:+	.	+
chr12	121614950	121615249	chr12:121614950:121615249:+	.	+
chr12	121693353	121693441	chr12:121693353:121693441:-	.	-
chr12	121701609	121701742	chr12:121701609:121701742:-	.	-
chr1	21220010	21220129	chr1:21220010:21220129:-	.	-
chr12	12204730	12204781	chr12:12204730:12204781:+	.	+
chr12	122672248	122672387	chr12:122672248:122672387:+	.	+
chr12	122674677	122674915	chr12:122674677:122674915:+	.	+
chr12	122729116	122729309	chr12:122729116:122729309:-	.	-
chr12	122773036	122773088	chr12:122773036:122773088:-	.	-
chr12	122861936	122862507	chr12:122861936:122862507:-	.	-
chr12	12291259	12291468	chr12:12291259:12291468:-	.	-
chr12	12291770	12291913	chr12:12291770:12291913:+	.	+
chr12	122999652	122999774	chr12:122999652:122999774:-	.	-
chr12	12300300	12300490	chr12:12300300:12300490:-	.	-
chr12	123014569	123014739	chr12:123014569:123014739:+	.	+
chr12	123095369	123095447	chr12:123095369:123095447:+	.	+
chr12	123105026	123105155	chr12:123105026:123105155:+	.	+
chr12	12340239	12340437	chr12:12340239:12340437:+	.	+
chr12	123433171	123433255	chr12:123433171:123433255:-	.	-
chr12	123488941	123489007	chr12:123488941:123489007:-	.	-
chr12	123491972	123491975	chr12:123491972:123491975:-	.	-
chr12	123494397	123494624	chr12:123494397:123494624:-	.	-
chr12	123707585	123707674	chr12:123707585:123707674:-	.	-
chr12	123889431	123889621	chr12:123889431:123889621:+	.	+
chr12	124091979	124092209	chr12:124091979:124092209:+	.	+
chr12	124091979	124093376	chr12:124091979:124093376:+	.	+
chr12	124093227	124093376	chr12:124093227:124093376:+	.	+
chr12	124094486	124094675	chr12:124094486:124094675:+	.	+
chr12	124094550	124094675	chr12:124094550:124094675:+	.	+
chr12	124158162	124158357	chr12:124158162:124158357:+	.	+
chr12	124158165	124158357	chr12:124158165:124158357:+	.	+
chr12	124221606	124221818	chr12:124221606:124221818:+	.	+
chr12	124345559	124345717	chr12:124345559:124345717:+	.	+
chr12	124366172	124366360	chr12:124366172:124366360:+	.	+
chr12	124371689	124371860	chr12:124371689:124371860:+	.	+
chr12	124417878	124418058	chr12:124417878:124418058:+	.	+
chr12	124472590	124472685	chr12:124472590:124472685:+	.	+
chr12	124846672	124846843	chr12:124846672:124846843:-	.	-
chr12	12496026	12496348	chr12:12496026:12496348:-	.	-
chr12	125591667	125591814	chr12:125591667:125591814:+	.	+
chr12	127131916	127131995	chr12:127131916:127131995:-	.	-
chr12	127460384	127460462	chr12:127460384:127460462:-	.	-
chr1	21276496	21276601	chr1:21276496:21276601:-	.	-
chr1	21276496	21276604	chr1:21276496:21276604:-	.	-
chr12	129431883	129432003	chr12:129431883:129432003:+	.	+
chr1	21295967	21296089	chr1:21295967:21296089:-	.	-
chr1	212969859	212969932	chr1:212969859:212969932:+	.	+
chr12	129822179	129822362	chr12:129822179:129822362:-	.	-
chr1	212985569	212985670	chr1:212985569:212985670:+	.	+
chr1	212985593	212985670	chr1:212985593:212985670:+	.	+
chr12	130015604	130015750	chr12:130015604:130015750:-	.	-
chr12	130184355	130185243	chr12:130184355:130185243:-	.	-
chr12	130884224	130884358	chr12:130884224:130884358:-	.	-
chr12	130898670	130898851	chr12:130898670:130898851:-	.	-
chr12	130906998	130907106	chr12:130906998:130907106:-	.	-
chr12	130912724	130912882	chr12:130912724:130912882:-	.	-
chr12	130941041	130941245	chr12:130941041:130941245:-	.	-
chr12	131283070	131283180	chr12:131283070:131283180:-	.	-
chr12	131451008	131451091	chr12:131451008:131451091:+	.	+
chr12	131471640	131471894	chr12:131471640:131471894:+	.	+
chr12	131475559	131475623	chr12:131475559:131475623:+	.	+
chr12	131476782	131476937	chr12:131476782:131476937:+	.	+
chr12	131476894	131477013	chr12:131476894:131477013:-	.	-
chr12	131484928	131484987	chr12:131484928:131484987:+	.	+
chr12	131693801	131694940	chr12:131693801:131694940:+	.	+
chr1	213173668	213173725	chr1:213173668:213173725:-	.	-
chr1	213180471	213180540	chr1:213180471:213180540:-	.	-
chr12	132209950	132210175	chr12:132209950:132210175:+	.	+
chr12	132262610	132262875	chr12:132262610:132262875:+	.	+
chr12	132328542	132328626	chr12:132328542:132328626:+	.	+
chr12	13241796	13241843	chr12:13241796:13241843:-	.	-
chr12	132466638	132467023	chr12:132466638:132467023:+	.	+
chr12	132479412	132479501	chr12:132479412:132479501:+	.	+
chr12	132504594	132504763	chr12:132504594:132504763:+	.	+
chr12	132685669	132685806	chr12:132685669:132685806:-	.	-
chr12	132688050	132688235	chr12:132688050:132688235:-	.	-
chr12	132839045	132839211	chr12:132839045:132839211:-	.	-
chr12	133235881	133236095	chr12:133235881:133236095:-	.	-
chr12	133306265	133306856	chr12:133306265:133306856:-	.	-
chr12	133358882	133359079	chr12:133358882:133359079:-	.	-
chr12	133360750	133360893	chr12:133360750:133360893:-	.	-
chr12	133428204	133428320	chr12:133428204:133428320:-	.	-
chr12	133428204	133428323	chr12:133428204:133428323:-	.	-
chr12	133435654	133435813	chr12:133435654:133435813:-	.	-
chr12	133732089	133732275	chr12:133732089:133732275:+	.	+
chr1	214178508	214178615	chr1:214178508:214178615:+	.	+
chr1	214503511	214503621	chr1:214503511:214503621:+	.	+
chr12	14587274	14587357	chr12:14587274:14587357:+	.	+
chr12	14628824	14628902	chr12:14628824:14628902:+	.	+
chr12	14631251	14631406	chr12:14631251:14631406:+	.	+
chr12	14633937	14634119	chr12:14633937:14634119:+	.	+
chr12	14767801	14767877	chr12:14767801:14767877:-	.	-
chr12	14769567	14769661	chr12:14769567:14769661:-	.	-
chr12	14772145	14772243	chr12:14772145:14772243:-	.	-
chr1	214817900	214820743	chr1:214817900:214820743:+	.	+
chr1	214822018	214822170	chr1:214822018:214822170:+	.	+
chr12	14946665	14946856	chr12:14946665:14946856:-	.	-
chr12	15109110	15109267	chr12:15109110:15109267:-	.	-
chr1	215368296	215368435	chr1:215368296:215368435:+	.	+
chr12	15490311	15490404	chr12:15490311:15490404:-	.	-
chr1	21551743	21551933	chr1:21551743:21551933:-	.	-
chr12	1553728	1553916	chr12:1553728:1553916:+	.	+
chr12	15679076	15679196	chr12:15679076:15679196:+	.	+
chr12	15747871	15747991	chr12:15747871:15747991:+	.	+
chr1	215759838	215760028	chr1:215759838:215760028:+	.	+
chr12	15800061	15800194	chr12:15800061:15800194:-	.	-
chr1	215802156	215802377	chr1:215802156:215802377:-	.	-
chr12	16185476	16185588	chr12:16185476:16185588:+	.	+
chr1	216251431	216251704	chr1:216251431:216251704:-	.	-
chr1	216256798	216256928	chr1:216256798:216256928:-	.	-
chr1	216270425	216270555	chr1:216270425:216270555:-	.	-
chr1	216348594	216348824	chr1:216348594:216348824:-	.	-
chr1	216692494	216692763	chr1:216692494:216692763:-	.	-
chr12	16713347	16713472	chr12:16713347:16713472:-	.	-
chr1	217688164	217688231	chr1:217688164:217688231:-	.	-
chr1	21795181	21795390	chr1:21795181:21795390:+	.	+
chr1	21804562	21804689	chr1:21804562:21804689:+	.	+
chr12	18439788	18439863	chr12:18439788:18439863:+	.	+
chr12	18849084	18849200	chr12:18849084:18849200:-	.	-
chr1	21894597	21894740	chr1:21894597:21894740:+	.	+
chr1	21900158	21900292	chr1:21900158:21900292:+	.	+
chr1	21925987	21926110	chr1:21925987:21926110:-	.	-
chr12	19285327	19285384	chr12:19285327:19285384:+	.	+
chr1	21929297	21929406	chr1:21929297:21929406:-	.	-
chr12	19418684	19418784	chr12:19418684:19418784:+	.	+
chr12	19496257	19496353	chr12:19496257:19496353:+	.	+
chr12	19496257	19496368	chr12:19496257:19496368:+	.	+
chr12	19514516	19514640	chr12:19514516:19514640:+	.	+
chr1	220100370	220100447	chr1:220100370:220100447:-	.	-
chr1	220287656	220287816	chr1:220287656:220287816:+	.	+
chr1	220298579	220298681	chr1:220298579:220298681:+	.	+
chr1	220379249	220379348	chr1:220379249:220379348:-	.	-
chr12	20903609	20903726	chr12:20903609:20903726:+	.	+
chr12	21329710	21329831	chr12:21329710:21329831:+	.	+
chr12	21459816	21459922	chr12:21459816:21459922:-	.	-
chr12	21467483	21467615	chr12:21467483:21467615:-	.	-
chr12	21636310	21636508	chr12:21636310:21636508:-	.	-
chr12	21643133	21643312	chr12:21643133:21643312:-	.	-
chr12	21681939	21682018	chr12:21681939:21682018:+	.	+
chr12	21890631	21890720	chr12:21890631:21890720:-	.	-
chr12	21958932	21958994	chr12:21958932:21958994:-	.	-
chr12	21984013	21984128	chr12:21984013:21984128:+	.	+
chr1	22216474	22216634	chr1:22216474:22216634:-	.	-
chr12	22609905	22610095	chr12:22609905:22610095:-	.	-
chr1	222659399	222659463	chr1:222659399:222659463:-	.	-
chr12	22672049	22672173	chr12:22672049:22672173:-	.	-
chr12	22813997	22814139	chr12:22813997:22814139:+	.	+
chr1	222900510	222900599	chr1:222900510:222900599:+	.	+
chr1	22304862	22304947	chr1:22304862:22304947:+	.	+
chr12	23123770	23124028	chr12:23123770:23124028:+	.	+
chr1	223156422	223156451	chr1:223156422:223156451:+	.	+
chr12	23206925	23207257	chr12:23206925:23207257:+	.	+
chr1	223314990	223315105	chr1:223314990:223315105:-	.	-
chr12	23341061	23342098	chr12:23341061:23342098:+	.	+
chr1	223396591	223396973	chr1:223396591:223396973:-	.	-
chr12	23689387	23689603	chr12:23689387:23689603:-	.	-
chr12	23696178	23696318	chr12:23696178:23696318:-	.	-
chr1	223905464	223905497	chr1:223905464:223905497:+	.	+
chr1	223934699	223934867	chr1:223934699:223934867:+	.	+
chr1	223936814	223936824	chr1:223936814:223936824:+	.	+
chr1	223943182	223943356	chr1:223943182:223943356:+	.	+
chr1	223946965	223947183	chr1:223946965:223947183:+	.	+
chr1	223983517	223984292	chr1:223983517:223984292:-	.	-
chr1	223998133	223998215	chr1:223998133:223998215:-	.	-
chr1	224420903	224420991	chr1:224420903:224420991:-	.	-
chr1	224437914	224438020	chr1:224437914:224438020:-	.	-
chr1	224588652	224588771	chr1:224588652:224588771:-	.	-
chr1	225226396	225226525	chr1:225226396:225226525:+	.	+
chr12	25297299	25297468	chr12:25297299:25297468:-	.	-
chr1	225564958	225565138	chr1:225564958:225565138:+	.	+
chr1	225600156	225600347	chr1:225600156:225600347:-	.	-
chr12	25679703	25679889	chr12:25679703:25679889:-	.	-
chr12	25699308	25699488	chr12:25699308:25699488:-	.	-
chr1	226046896	226047049	chr1:226046896:226047049:-	.	-
chr1	226066920	226067110	chr1:226066920:226067110:-	.	-
chr12	26105691	26106009	chr12:26105691:26106009:-	.	-
chr12	2613602	2613705	chr12:2613602:2613705:+	.	+
chr12	2614008	2614111	chr12:2614008:2614111:+	.	+
chr12	26367650	26367710	chr12:26367650:26367710:-	.	-
chr12	26479317	26479409	chr12:26479317:26479409:-	.	-
chr12	26553061	26553191	chr12:26553061:26553191:-	.	-
chr12	26559396	26559566	chr12:26559396:26559566:+	.	+
chr12	26564253	26564345	chr12:26564253:26564345:-	.	-
chr1	226579900	226580015	chr1:226579900:226580015:-	.	-
chr1	226788367	226788375	chr1:226788367:226788375:+	.	+
chr12	2705040	2705169	chr12:2705040:2705169:+	.	+
chr12	2706603	2706662	chr12:2706603:2706662:+	.	+
chr1	227073239	227073380	chr1:227073239:227073380:+	.	+
chr12	27078694	27078784	chr12:27078694:27078784:-	.	-
chr12	27089512	27089747	chr12:27089512:27089747:-	.	-
chr1	227127109	227127292	chr1:227127109:227127292:+	.	+
chr12	27152459	27152609	chr12:27152459:27152609:-	.	-
chr1	227210964	227211048	chr1:227210964:227211048:-	.	-
chr12	272660	272785	chr12:272660:272785:+	.	+
chr1	227300013	227300123	chr1:227300013:227300123:-	.	-
chr12	2742795	2742878	chr12:2742795:2742878:+	.	+
chr12	27465482	27465605	chr12:27465482:27465605:+	.	+
chr12	27547357	27547556	chr12:27547357:27547556:-	.	-
chr12	2764313	2764404	chr12:2764313:2764404:+	.	+
chr12	27787843	27788048	chr12:27787843:27788048:+	.	+
chr12	27817295	27817370	chr12:27817295:27817370:+	.	+
chr12	27826700	27826760	chr12:27826700:27826760:+	.	+
chr12	27829361	27829532	chr12:27829361:27829532:+	.	+
chr1	22832542	22832734	chr1:22832542:22832734:+	.	+
chr1	228397388	228397465	chr1:228397388:228397465:-	.	-
chr1	228550277	228550456	chr1:228550277:228550456:+	.	+
chr12	28724150	28724196	chr12:28724150:28724196:+	.	+
chr1	22915364	22915699	chr1:22915364:22915699:+	.	+
chr12	29576060	29576231	chr12:29576060:29576231:-	.	-
chr1	229633883	229634053	chr1:229633883:229634053:-	.	-
chr12	29673551	29673653	chr12:29673551:29673653:-	.	-
chr12	29689142	29689250	chr12:29689142:29689250:-	.	-
chr1	229783257	229783499	chr1:229783257:229783499:+	.	+
chr12	29904599	29904805	chr12:29904599:29904805:-	.	-
chr1	230313964	230314021	chr1:230313964:230314021:+	.	+
chr1	230372406	230372471	chr1:230372406:230372471:+	.	+
chr1	2303920	2304030	chr1:2303920:2304030:-	.	-
chr1	230400987	230401090	chr1:230400987:230401090:+	.	+
chr1	230410191	230410310	chr1:230410191:230410310:+	.	+
chr12	306543	306667	chr12:306543:306667:-	.	-
chr1	230796504	230796569	chr1:230796504:230796569:+	.	+
chr1	230810744	230810870	chr1:230810744:230810870:+	.	+
chr1	230814659	230814798	chr1:230814659:230814798:+	.	+
chr12	30815261	30815421	chr12:30815261:30815421:-	.	-
chr12	30816423	30816588	chr12:30816423:30816588:-	.	-
chr12	30833416	30833572	chr12:30833416:30833572:-	.	-
chr12	30867893	30869610	chr12:30867893:30869610:-	.	-
chr12	30869442	30869610	chr12:30869442:30869610:-	.	-
chr12	30872013	30872159	chr12:30872013:30872159:-	.	-
chr12	30873745	30873849	chr12:30873745:30873849:-	.	-
chr1	230979100	230979642	chr1:230979100:230979642:-	.	-
chr12	3103904	3104158	chr12:3103904:3104158:+	.	+
chr1	231051939	231052045	chr1:231051939:231052045:-	.	-
chr1	231069525	231069607	chr1:231069525:231069607:-	.	-
chr1	231132867	231133013	chr1:231132867:231133013:+	.	+
chr12	3129800	3129939	chr12:3129800:3129939:+	.	+
chr12	3131010	3131183	chr12:3131010:3131183:+	.	+
chr1	231337104	231337257	chr1:231337104:231337257:+	.	+
chr1	231349561	231349675	chr1:231349561:231349675:+	.	+
chr1	231353591	231353594	chr1:231353591:231353594:+	.	+
chr1	231361217	231361269	chr1:231361217:231361269:-	.	-
chr1	231364896	231364952	chr1:231364896:231364952:-	.	-
chr1	231396253	231396399	chr1:231396253:231396399:+	.	+
chr12	31440568	31440718	chr12:31440568:31440718:-	.	-
chr1	231696874	231697001	chr1:231696874:231697001:+	.	+
chr12	31841941	31842052	chr12:31841941:31842052:-	.	-
chr1	232600586	232601162	chr1:232600586:232601162:-	.	-
chr12	32760891	32761029	chr12:32760891:32761029:+	.	+
chr12	32793210	32793387	chr12:32793210:32793387:+	.	+
chr12	32795695	32795776	chr12:32795695:32795776:+	.	+
chr1	233121838	233122286	chr1:233121838:233122286:-	.	-
chr1	233152667	233152900	chr1:233152667:233152900:-	.	-
chr1	233334685	233334776	chr1:233334685:233334776:-	.	-
chr1	233344264	233344435	chr1:233344264:233344435:-	.	-
chr1	233507784	233507906	chr1:233507784:233507906:+	.	+
chr12	33559724	33560291	chr12:33559724:33560291:-	.	-
chr12	336731	336834	chr12:336731:336834:-	.	-
chr1	2339891	2340297	chr1:2339891:2340297:-	.	-
chr1	2339895	2340297	chr1:2339895:2340297:-	.	-
chr12	344256	344390	chr12:344256:344390:-	.	-
chr1	235311719	235311762	chr1:235311719:235311762:-	.	-
chr1	235318196	235318427	chr1:235318196:235318427:-	.	-
chr1	235335933	235336079	chr1:235335933:235336079:-	.	-
chr1	235498557	235498649	chr1:235498557:235498649:+	.	+
chr1	235498562	235498649	chr1:235498562:235498649:+	.	+
chr1	235621911	235622094	chr1:235621911:235622094:-	.	-
chr1	235628953	235629031	chr1:235628953:235629031:-	.	-
chr1	235872391	235872608	chr1:235872391:235872608:-	.	-
chr1	235922272	235922899	chr1:235922272:235922899:-	.	-
chr1	236343179	236343328	chr1:236343179:236343328:+	.	+
chr1	236368426	236368550	chr1:236368426:236368550:+	.	+
chr1	236514004	236514139	chr1:236514004:236514139:+	.	+
chr1	23667345	23667510	chr1:23667345:23667510:-	.	-
chr1	236715299	236715407	chr1:236715299:236715407:-	.	-
chr1	236762783	236762924	chr1:236762783:236762924:-	.	-
chr1	236914770	236914952	chr1:236914770:236914952:+	.	+
chr1	237001714	237001818	chr1:237001714:237001818:+	.	+
chr1	237025536	237025643	chr1:237025536:237025643:+	.	+
chr12	3724101	3724605	chr12:3724101:3724605:-	.	-
chr1	237516141	237516155	chr1:237516141:237516155:+	.	+
chr1	237532827	237532908	chr1:237532827:237532908:+	.	+
chr1	237951288	237951435	chr1:237951288:237951435:+	.	+
chr12	39117574	39117635	chr12:39117574:39117635:-	.	-
chr12	3916054	3916269	chr12:3916054:3916269:-	.	-
chr1	239841486	239841588	chr1:239841486:239841588:+	.	+
chr12	40078669	40078729	chr12:40078669:40078729:+	.	+
chr1	240374391	240374535	chr1:240374391:240374535:+	.	+
chr1	240458122	240458183	chr1:240458122:240458183:+	.	+
chr1	240643350	240643354	chr1:240643350:240643354:+	.	+
chr12	40961400	40961514	chr12:40961400:40961514:+	.	+
chr12	41374711	41374869	chr12:41374711:41374869:+	.	+
chr1	24152574	24152673	chr1:24152574:24152673:-	.	-
chr1	241755255	241755451	chr1:241755255:241755451:+	.	+
chr1	241761048	241761299	chr1:241761048:241761299:-	.	-
chr1	24189624	24189761	chr1:24189624:24189761:-	.	-
chr1	241907695	241907812	chr1:241907695:241907812:+	.	+
chr1	24191981	24192115	chr1:24191981:24192115:-	.	-
chr1	241929520	241929607	chr1:241929520:241929607:+	.	+
chr1	241929520	241929650	chr1:241929520:241929650:+	.	+
chr1	242013711	242013888	chr1:242013711:242013888:+	.	+
chr1	242021808	242022020	chr1:242021808:242022020:+	.	+
chr1	242277192	242277328	chr1:242277192:242277328:-	.	-
chr1	242428664	242428750	chr1:242428664:242428750:-	.	-
chr1	24298340	24298502	chr1:24298340:24298502:-	.	-
chr1	243319523	243319649	chr1:243319523:243319649:-	.	-
chr1	243332930	243333056	chr1:243332930:243333056:-	.	-
chr1	243335999	243336148	chr1:243335999:243336148:-	.	-
chr1	243493842	243493994	chr1:243493842:243493994:+	.	+
chr12	43792869	43793036	chr12:43792869:43793036:-	.	-
chr1	244773542	244773628	chr1:244773542:244773628:+	.	+
chr1	244855181	244855322	chr1:244855181:244855322:+	.	+
chr1	244855186	244855322	chr1:244855186:244855322:+	.	+
chr1	24485964	24486123	chr1:24485964:24486123:-	.	-
chr1	24488032	24488174	chr1:24488032:24488174:-	.	-
chr12	44915783	44915959	chr12:44915783:44915959:-	.	-
chr1	245222688	245222760	chr1:245222688:245222760:+	.	+
chr12	45570024	45570216	chr12:45570024:45570216:-	.	-
chr12	45814854	45815056	chr12:45814854:45815056:+	.	+
chr1	245848707	245852109	chr1:245848707:245852109:+	.	+
chr1	246021798	246021972	chr1:246021798:246021972:-	.	-
chr12	46211453	46211630	chr12:46211453:46211630:+	.	+
chr12	46342220	46342320	chr12:46342220:46342320:-	.	-
chr12	4645183	4645377	chr12:4645183:4645377:-	.	-
chr12	4662149	4662313	chr12:4662149:4662313:+	.	+
chr1	246711847	246711909	chr1:246711847:246711909:-	.	-
chr1	246810441	246811339	chr1:246810441:246811339:+	.	+
chr1	246823501	246823636	chr1:246823501:246823636:+	.	+
chr12	47218089	47218168	chr12:47218089:47218168:-	.	-
chr12	475100	475270	chr12:475100:475270:-	.	-
chr12	4751065	4751170	chr12:4751065:4751170:-	.	-
chr12	4771699	4771801	chr12:4771699:4771801:+	.	+
chr12	4778907	4778983	chr12:4778907:4778983:+	.	+
chr1	24779898	24779994	chr1:24779898:24779994:+	.	+
chr1	24790516	24790610	chr1:24790516:24790610:+	.	+
chr1	248039202	248039339	chr1:248039202:248039339:+	.	+
chr12	48073487	48073557	chr12:48073487:48073557:-	.	-
chr12	48137770	48137851	chr12:48137770:48137851:-	.	-
chr12	48290390	48290826	chr12:48290390:48290826:+	.	+
chr12	48292128	48292563	chr12:48292128:48292563:+	.	+
chr12	4835698	4835995	chr12:4835698:4835995:+	.	+
chr12	48393702	48393908	chr12:48393702:48393908:-	.	-
chr12	48882707	48882739	chr12:48882707:48882739:+	.	+
chr12	493197	493319	chr12:493197:493319:-	.	-
chr12	49346896	49347057	chr12:49346896:49347057:-	.	-
chr12	49499707	49499740	chr12:49499707:49499740:-	.	-
chr1	24989151	24989295	chr1:24989151:24989295:+	.	+
chr12	50199763	50199824	chr12:50199763:50199824:-	.	-
chr12	50410414	50410502	chr12:50410414:50410502:-	.	-
chr12	504290	504387	chr12:504290:504387:+	.	+
chr12	50536857	50536987	chr12:50536857:50536987:-	.	-
chr12	50615804	50616268	chr12:50615804:50616268:-	.	-
chr12	50822700	50822873	chr12:50822700:50822873:+	.	+
chr12	50829271	50829407	chr12:50829271:50829407:+	.	+
chr12	50831561	50831621	chr12:50831561:50831621:+	.	+
chr12	51072462	51072659	chr12:51072462:51072659:+	.	+
chr12	51074455	51074546	chr12:51074455:51074546:+	.	+
chr12	51382165	51382218	chr12:51382165:51382218:-	.	-
chr12	51402259	51402407	chr12:51402259:51402407:-	.	-
chr12	51634127	51634245	chr12:51634127:51634245:+	.	+
chr12	51834492	51834507	chr12:51834492:51834507:+	.	+
chr12	51847343	51847483	chr12:51847343:51847483:+	.	+
chr12	51879571	51879684	chr12:51879571:51879684:+	.	+
chr12	51890771	51890908	chr12:51890771:51890908:+	.	+
chr12	51897813	51897904	chr12:51897813:51897904:+	.	+
chr12	52082789	52082880	chr12:52082789:52082880:+	.	+
chr12	52353840	52353971	chr12:52353840:52353971:+	.	+
chr1	25245731	25245835	chr1:25245731:25245835:-	.	-
chr12	52628939	52629147	chr12:52628939:52629147:+	.	+
chr12	52631290	52631353	chr12:52631290:52631353:+	.	+
chr12	52669605	52669730	chr12:52669605:52669730:+	.	+
chr12	52992682	52992896	chr12:52992682:52992896:-	.	-
chr12	53091466	53091680	chr12:53091466:53091680:-	.	-
chr12	53421898	53421972	chr12:53421898:53421972:+	.	+
chr1	2535323	2535412	chr1:2535323:2535412:-	.	-
chr12	53587982	53588128	chr12:53587982:53588128:-	.	-
chr12	53621146	53621471	chr12:53621146:53621471:-	.	-
chr12	53862561	53862616	chr12:53862561:53862616:+	.	+
chr12	53918348	53918542	chr12:53918348:53918542:-	.	-
chr12	54565809	54565893	chr12:54565809:54565893:-	.	-
chr12	54893139	54893249	chr12:54893139:54893249:+	.	+
chr12	54964025	54964141	chr12:54964025:54964141:+	.	+
chr12	55356215	55357015	chr12:55356215:55357015:-	.	-
chr1	25571641	25571792	chr1:25571641:25571792:-	.	-
chr12	56151167	56151337	chr12:56151167:56151337:-	.	-
chr1	25617132	25617282	chr1:25617132:25617282:+	.	+
chr12	56393117	56393242	chr12:56393117:56393242:+	.	+
chr12	56478779	56478965	chr12:56478779:56478965:+	.	+
chr1	25648380	25648453	chr1:25648380:25648453:+	.	+
chr12	56617368	56617496	chr12:56617368:56617496:+	.	+
chr12	56626473	56626656	chr12:56626473:56626656:+	.	+
chr12	57065533	57065593	chr12:57065533:57065593:-	.	-
chr1	2572773	2573334	chr1:2572773:2573334:-	.	-
chr12	57464603	57464676	chr12:57464603:57464676:-	.	-
chr12	57641909	57641981	chr12:57641909:57641981:-	.	-
chr12	57686355	57686432	chr12:57686355:57686432:-	.	-
chr12	57906641	57906747	chr12:57906641:57906747:+	.	+
chr12	57932302	57932307	chr12:57932302:57932307:-	.	-
chr12	57988909	57989005	chr12:57988909:57989005:+	.	+
chr12	58089563	58089626	chr12:58089563:58089626:+	.	+
chr12	58110504	58110527	chr12:58110504:58110527:+	.	+
chr12	5841686	5841796	chr12:5841686:5841796:-	.	-
chr12	59274376	59274683	chr12:59274376:59274683:-	.	-
chr12	5941618	5941769	chr12:5941618:5941769:-	.	-
chr12	6080765	6080875	chr12:6080765:6080875:-	.	-
chr1	26156000	26156321	chr1:26156000:26156321:+	.	+
chr1	26161513	26162337	chr1:26161513:26162337:-	.	-
chr1	26227982	26228173	chr1:26227982:26228173:-	.	-
chr1	26317218	26317354	chr1:26317218:26317354:-	.	-
chr12	63987867	63987913	chr12:63987867:63987913:-	.	-
chr12	6422795	6422950	chr12:6422795:6422950:+	.	+
chr12	64664316	64664494	chr12:64664316:64664494:-	.	-
chr12	64668681	64669152	chr12:64668681:64669152:-	.	-
chr12	64712352	64712774	chr12:64712352:64712774:-	.	-
chr12	64724748	64724812	chr12:64724748:64724812:-	.	-
chr12	64810478	64810534	chr12:64810478:64810534:+	.	+
chr12	64823829	64824067	chr12:64823829:64824067:+	.	+
chr12	64858114	64858243	chr12:64858114:64858243:+	.	+
chr12	64882267	64882368	chr12:64882267:64882368:+	.	+
chr12	65023001	65023024	chr12:65023001:65023024:+	.	+
chr12	65113802	65113962	chr12:65113802:65113962:-	.	-
chr12	65130784	65130887	chr12:65130784:65130887:-	.	-
chr12	65224157	65224282	chr12:65224157:65224282:+	.	+
chr12	65225899	65226084	chr12:65225899:65226084:+	.	+
chr12	65230270	65230438	chr12:65230270:65230438:+	.	+
chr12	65847508	65847605	chr12:65847508:65847605:+	.	+
chr1	26610633	26610736	chr1:26610633:26610736:-	.	-
chr12	66531744	66531909	chr12:66531744:66531909:-	.	-
chr1	26657980	26658109	chr1:26657980:26658109:-	.	-
chr12	66731781	66731992	chr12:66731781:66731992:+	.	+
chr12	66909399	66909544	chr12:66909399:66909544:-	.	-
chr1	26691023	26691717	chr1:26691023:26691717:-	.	-
chr12	6748120	6748203	chr12:6748120:6748203:-	.	-
chr12	67701177	67701272	chr12:67701177:67701272:+	.	+
chr1	26786528	26786635	chr1:26786528:26786635:+	.	+
chr12	6835031	6835125	chr12:6835031:6835125:+	.	+
chr12	68674428	68674535	chr12:68674428:68674535:-	.	-
chr12	69015226	69015271	chr12:69015226:69015271:+	.	+
chr12	69047892	69048032	chr12:69047892:69048032:+	.	+
chr12	69090599	69090702	chr12:69090599:69090702:+	.	+
chr12	6932634	6932929	chr12:6932634:6932929:+	.	+
chr12	69644909	69645020	chr12:69644909:69645020:+	.	+
chr12	69983262	69983467	chr12:69983262:69983467:+	.	+
chr12	70195389	70195501	chr12:70195389:70195501:+	.	+
chr1	27057643	27058095	chr1:27057643:27058095:+	.	+
chr12	70946557	70946796	chr12:70946557:70946796:-	.	-
chr12	71002849	71003119	chr12:71002849:71003119:-	.	-
chr12	71016170	71016426	chr12:71016170:71016426:-	.	-
chr12	7105317	7105434	chr12:7105317:7105434:+	.	+
chr12	7108733	7108791	chr12:7108733:7108791:-	.	-
chr12	71155251	71155406	chr12:71155251:71155406:-	.	-
chr1	27120604	27121725	chr1:27120604:27121725:+	.	+
chr12	7150265	7150432	chr12:7150265:7150432:+	.	+
chr12	71551399	71551567	chr12:71551399:71551567:-	.	-
chr12	7163345	7163501	chr12:7163345:7163501:+	.	+
chr12	71671131	71671192	chr12:71671131:71671192:-	.	-
chr12	71676496	71676599	chr12:71676496:71676599:-	.	-
chr1	27212464	27212624	chr1:27212464:27212624:-	.	-
chr12	72278591	72278801	chr12:72278591:72278801:+	.	+
chr1	27228774	27228858	chr1:27228774:27228858:+	.	+
chr12	72366299	72366495	chr12:72366299:72366495:+	.	+
chr1	27237619	27237726	chr1:27237619:27237726:+	.	+
chr12	7365368	7365467	chr12:7365368:7365467:+	.	+
chr1	27432376	27432578	chr1:27432376:27432578:-	.	-
chr12	750010	750190	chr12:750010:750190:+	.	+
chr12	7548691	7549011	chr12:7548691:7549011:-	.	-
chr12	75710092	75710214	chr12:75710092:75710214:-	.	-
chr12	75716957	75717002	chr12:75716957:75717002:-	.	-
chr12	75764859	75765262	chr12:75764859:75765262:-	.	-
chr12	7632456	7632509	chr12:7632456:7632509:-	.	-
chr12	7633757	7633852	chr12:7633757:7633852:-	.	-
chr12	76763482	76763602	chr12:76763482:76763602:-	.	-
chr12	76804344	76804414	chr12:76804344:76804414:-	.	-
chr12	76844631	76844768	chr12:76844631:76844768:-	.	-
chr12	77216186	77216311	chr12:77216186:77216311:+	.	+
chr1	27943368	27943517	chr1:27943368:27943517:-	.	-
chr1	27948164	27948168	chr1:27948164:27948168:-	.	-
chr12	80184247	80184263	chr12:80184247:80184263:-	.	-
chr12	80187626	80187708	chr12:80187626:80187708:-	.	-
chr12	80187643	80187708	chr12:80187643:80187708:-	.	-
chr12	80199372	80199548	chr12:80199372:80199548:-	.	-
chr12	80201006	80201110	chr12:80201006:80201110:-	.	-
chr1	28144362	28144434	chr1:28144362:28144434:+	.	+
chr12	81655728	81655819	chr12:81655728:81655819:-	.	-
chr1	28169697	28169725	chr1:28169697:28169725:+	.	+
chr12	81760887	81760949	chr12:81760887:81760949:-	.	-
chr1	28176604	28176925	chr1:28176604:28176925:+	.	+
chr12	82070570	82070623	chr12:82070570:82070623:-	.	-
chr1	28208482	28209554	chr1:28208482:28209554:+	.	+
chr12	8242532	8242895	chr12:8242532:8242895:+	.	+
chr1	28337458	28337594	chr1:28337458:28337594:-	.	-
chr12	83379704	83379825	chr12:83379704:83379825:+	.	+
chr12	83424577	83424658	chr12:83424577:83424658:+	.	+
chr12	85277638	85277819	chr12:85277638:85277819:-	.	-
chr12	85413405	85413515	chr12:85413405:85413515:-	.	-
chr12	85421677	85421801	chr12:85421677:85421801:-	.	-
chr12	85449325	85450962	chr12:85449325:85450962:+	.	+
chr12	85517848	85518297	chr12:85517848:85518297:+	.	+
chr12	85521610	85521811	chr12:85521610:85521811:+	.	+
chr12	85638567	85638687	chr12:85638567:85638687:+	.	+
chr12	88502843	88502958	chr12:88502843:88502958:-	.	-
chr12	88508875	88508959	chr12:88508875:88508959:-	.	-
chr12	88910111	88910267	chr12:88910111:88910267:-	.	-
chr12	8925917	8926062	chr12:8925917:8926062:+	.	+
chr12	8930186	8930398	chr12:8930186:8930398:+	.	+
chr12	8982323	8982391	chr12:8982323:8982391:+	.	+
chr12	89865945	89866052	chr12:89865945:89866052:-	.	-
chr12	9033120	9033212	chr12:9033120:9033212:+	.	+
chr1	29068915	29070498	chr1:29068915:29070498:+	.	+
chr12	9252062	9252119	chr12:9252062:9252119:-	.	-
chr12	9264755	9264807	chr12:9264755:9264807:-	.	-
chr12	93285405	93285497	chr12:93285405:93285497:-	.	-
chr12	936208	936428	chr12:936208:936428:+	.	+
chr12	94706690	94706793	chr12:94706690:94706793:-	.	-
chr1	29522453	29522770	chr1:29522453:29522770:-	.	-
chr1	29528455	29528557	chr1:29528455:29528557:-	.	-
chr12	95422163	95422300	chr12:95422163:95422300:-	.	-
chr12	95869850	95869954	chr12:95869850:95869954:+	.	+
chr12	96370376	96370484	chr12:96370376:96370484:-	.	-
chr12	96402872	96402926	chr12:96402872:96402926:-	.	-
chr12	98925458	98925616	chr12:98925458:98925616:+	.	+
chr12	98989211	98989335	chr12:98989211:98989335:+	.	+
chr12	99174895	99174986	chr12:99174895:99174986:-	.	-
chr12	99189417	99189423	chr12:99189417:99189423:-	.	-
chr12	999619	999676	chr12:999619:999676:+	.	+
chr13	101315218	101315434	chr13:101315218:101315434:-	.	-
chr13	101828651	101828725	chr13:101828651:101828725:-	.	-
chr13	102367913	102368020	chr13:102367913:102368020:+	.	+
chr13	103501468	103501544	chr13:103501468:103501544:+	.	+
chr13	103506638	103506724	chr13:103506638:103506724:+	.	+
chr13	103510625	103510768	chr13:103510625:103510768:+	.	+
chr13	103520463	103520607	chr13:103520463:103520607:+	.	+
chr13	109535407	109535534	chr13:109535407:109535534:+	.	+
chr13	109779630	109779898	chr13:109779630:109779898:+	.	+
chr13	109792612	109793724	chr13:109792612:109793724:+	.	+
chr13	110850814	110850984	chr13:110850814:110850984:-	.	-
chr13	111329321	111329450	chr13:111329321:111329450:-	.	-
[truncated: 6,942 more rows]
