# Supplementary material for: A Quantitative Profiling Tool for Diverse Genomic Data Types Reveals Potential Associations between Chromatin and Pre-mRNA Processing
Source: PLoS One. 2015 Jul 24;10(7):e0132448. doi: 10.1371/journal.pone.0132448 (PMC4514851; doi:10.1371/journal.pone.0132448)
Supplement: S7 Table — Same as S5 Table but for mouse. (BED) [file pone.0132448.s027.bed]

chr10	100007551	100007764	chr10:100007551:100007764:+	.	+
chr10	100009009	100009146	chr10:100009009:100009146:+	.	+
chr10	100017045	100017168	chr10:100017045:100017168:+	.	+
chr10	100020705	100020839	chr10:100020705:100020839:+	.	+
chr10	100022239	100022325	chr10:100022239:100022325:+	.	+
chr10	100025900	100026072	chr10:100025900:100026072:+	.	+
chr10	100038351	100038520	chr10:100038351:100038520:-	.	-
chr10	100046548	100046643	chr10:100046548:100046643:-	.	-
chr10	100048825	100048942	chr10:100048825:100048942:-	.	-
chr10	100064498	100064656	chr10:100064498:100064656:+	.	+
chr10	100068249	100068359	chr10:100068249:100068359:+	.	+
chr10	100071784	100071888	chr10:100071784:100071888:+	.	+
chr10	100073230	100073349	chr10:100073230:100073349:+	.	+
chr10	100077832	100077924	chr10:100077832:100077924:+	.	+
chr10	10066205	10066372	chr10:10066205:10066372:-	.	-
chr10	10072695	10072858	chr10:10072695:10072858:-	.	-
chr10	10077665	10077776	chr10:10077665:10077776:-	.	-
chr10	10102523	10102710	chr10:10102523:10102710:-	.	-
chr10	10122703	10122805	chr10:10122703:10122805:-	.	-
chr10	10142464	10142558	chr10:10142464:10142558:-	.	-
chr10	101813569	101813618	chr10:101813569:101813618:+	.	+
chr10	101947504	101947728	chr10:101947504:101947728:-	.	-
chr10	101950565	101950626	chr10:101950565:101950626:-	.	-
chr10	102484811	102484939	chr10:102484811:102484939:-	.	-
chr10	102487769	102488073	chr10:102487769:102488073:-	.	-
chr10	102531537	102531597	chr10:102531537:102531597:-	.	-
chr10	102618971	102619090	chr10:102618971:102619090:-	.	-
chr10	102624343	102624544	chr10:102624343:102624544:-	.	-
chr10	102633055	102633492	chr10:102633055:102633492:-	.	-
chr10	102635851	102636030	chr10:102635851:102636030:-	.	-
chr10	102641356	102641449	chr10:102641356:102641449:-	.	-
chr10	102644448	102644521	chr10:102644448:102644521:-	.	-
chr10	102649981	102650108	chr10:102649981:102650108:-	.	-
chr10	102652466	102652659	chr10:102652466:102652659:-	.	-
chr10	102663191	102663341	chr10:102663191:102663341:-	.	-
chr10	102680712	102680786	chr10:102680712:102680786:-	.	-
chr10	102683870	102684093	chr10:102683870:102684093:-	.	-
chr10	102686327	102686444	chr10:102686327:102686444:-	.	-
chr10	102687514	102687605	chr10:102687514:102687605:-	.	-
chr10	102689810	102689936	chr10:102689810:102689936:-	.	-
chr10	102696647	102696791	chr10:102696647:102696791:-	.	-
chr10	10270477	10270754	chr10:10270477:10270754:-	.	-
chr10	102832006	102832102	chr10:102832006:102832102:+	.	+
chr10	102851661	102851975	chr10:102851661:102851975:+	.	+
chr10	102862816	102862926	chr10:102862816:102862926:+	.	+
chr10	102870837	102871029	chr10:102870837:102871029:+	.	+
chr10	102872287	102872446	chr10:102872287:102872446:+	.	+
chr10	102879267	102879429	chr10:102879267:102879429:+	.	+
chr10	10417846	10417930	chr10:10417846:10417930:-	.	-
chr10	10439021	10439951	chr10:10439021:10439951:-	.	-
chr10	10452957	10453083	chr10:10452957:10453083:-	.	-
chr10	10461234	10461402	chr10:10461234:10461402:-	.	-
chr10	10466343	10466589	chr10:10466343:10466589:-	.	-
chr10	104680645	104680708	chr10:104680645:104680708:-	.	-
chr10	104740650	104740771	chr10:104740650:104740771:-	.	-
chr10	104758452	104758530	chr10:104758452:104758530:-	.	-
chr10	104785491	104785605	chr10:104785491:104785605:-	.	-
chr10	104807006	104807834	chr10:104807006:104807834:-	.	-
chr10	104850273	104850843	chr10:104850273:104850843:-	.	-
chr10	105017459	105017643	chr10:105017459:105017643:+	.	+
chr10	10502357	10502592	chr10:10502357:10502592:-	.	-
chr10	105216644	105216737	chr10:105216644:105216737:-	.	-
chr10	105263054	105263647	chr10:105263054:105263647:-	.	-
chr10	105266904	105267010	chr10:105266904:105267010:-	.	-
chr10	105994302	105994355	chr10:105994302:105994355:+	.	+
chr10	106180543	106180644	chr10:106180543:106180644:+	.	+
chr10	106199039	106199203	chr10:106199039:106199203:+	.	+
chr10	106204530	106204604	chr10:106204530:106204604:+	.	+
chr10	106256392	106256613	chr10:106256392:106256613:+	.	+
chr10	106265945	106266091	chr10:106265945:106266091:+	.	+
chr10	106267622	106267756	chr10:106267622:106267756:+	.	+
chr10	106274337	106274399	chr10:106274337:106274399:+	.	+
chr10	106279742	106279833	chr10:106279742:106279833:+	.	+
chr10	106291993	106292128	chr10:106291993:106292128:+	.	+
chr10	106296833	106296862	chr10:106296833:106296862:+	.	+
chr10	106300310	106300440	chr10:106300310:106300440:+	.	+
chr10	106302303	106302457	chr10:106302303:106302457:+	.	+
chr10	106306935	106307028	chr10:106306935:106307028:+	.	+
chr10	106330488	106330569	chr10:106330488:106330569:+	.	+
chr10	106333374	106333574	chr10:106333374:106333574:+	.	+
chr10	106340699	106340761	chr10:106340699:106340761:+	.	+
chr10	106341873	106341902	chr10:106341873:106341902:+	.	+
chr10	106343422	106343615	chr10:106343422:106343615:+	.	+
chr10	106344769	106344866	chr10:106344769:106344866:+	.	+
chr10	106364759	106364918	chr10:106364759:106364918:+	.	+
chr10	106366110	106366201	chr10:106366110:106366201:+	.	+
chr10	106385712	106385834	chr10:106385712:106385834:-	.	-
chr10	106389030	106389111	chr10:106389030:106389111:-	.	-
chr10	106425862	106425965	chr10:106425862:106425965:-	.	-
chr10	106441720	106441871	chr10:106441720:106441871:-	.	-
chr10	106482269	106482409	chr10:106482269:106482409:-	.	-
chr10	106486420	106486554	chr10:106486420:106486554:-	.	-
chr10	106490384	106490572	chr10:106490384:106490572:-	.	-
chr10	106521863	106522007	chr10:106521863:106522007:-	.	-
chr10	10656127	10656376	chr10:10656127:10656376:-	.	-
chr10	106760967	106761085	chr10:106760967:106761085:+	.	+
chr10	106819560	106819769	chr10:106819560:106819769:+	.	+
chr10	106849009	106849227	chr10:106849009:106849227:+	.	+
chr10	106971690	106971766	chr10:106971690:106971766:-	.	-
chr10	106975988	106976078	chr10:106975988:106976078:-	.	-
chr10	107000191	107000319	chr10:107000191:107000319:-	.	-
chr10	107002897	107002996	chr10:107002897:107002996:-	.	-
chr10	107010018	107010091	chr10:107010018:107010091:-	.	-
chr10	107017259	107017325	chr10:107017259:107017325:-	.	-
chr10	107019404	107019648	chr10:107019404:107019648:-	.	-
chr10	107023665	107023851	chr10:107023665:107023851:-	.	-
chr10	107027995	107028116	chr10:107027995:107028116:-	.	-
chr10	107045186	107045509	chr10:107045186:107045509:-	.	-
chr10	107072307	107072576	chr10:107072307:107072576:-	.	-
chr10	107075881	107076022	chr10:107075881:107076022:-	.	-
chr10	107099593	107099713	chr10:107099593:107099713:-	.	-
chr10	107125387	107125564	chr10:107125387:107125564:-	.	-
chr10	107136597	107136769	chr10:107136597:107136769:-	.	-
chr10	107142531	107142677	chr10:107142531:107142677:-	.	-
chr10	107145682	107145810	chr10:107145682:107145810:-	.	-
chr10	107147575	107147824	chr10:107147575:107147824:-	.	-
chr10	107148929	107149128	chr10:107148929:107149128:-	.	-
chr10	107153139	107153208	chr10:107153139:107153208:-	.	-
chr10	107204822	107204867	chr10:107204822:107204867:-	.	-
chr10	107205949	107206068	chr10:107205949:107206068:-	.	-
chr10	107220673	107220887	chr10:107220673:107220887:-	.	-
chr10	107223814	107224003	chr10:107223814:107224003:-	.	-
chr10	107231198	107231244	chr10:107231198:107231244:-	.	-
chr10	107240634	107240751	chr10:107240634:107240751:-	.	-
chr10	107243570	107243848	chr10:107243570:107243848:-	.	-
chr10	107245665	107245832	chr10:107245665:107245832:-	.	-
chr10	107254123	107254239	chr10:107254123:107254239:-	.	-
chr10	107256993	107257112	chr10:107256993:107257112:-	.	-
chr10	107258938	107259087	chr10:107258938:107259087:-	.	-
chr10	107264729	107264863	chr10:107264729:107264863:-	.	-
chr10	107294024	107294186	chr10:107294024:107294186:-	.	-
chr10	107295951	107296003	chr10:107295951:107296003:-	.	-
chr10	107298122	107298196	chr10:107298122:107298196:-	.	-
chr10	107299201	107299366	chr10:107299201:107299366:-	.	-
chr10	107303650	107303859	chr10:107303650:107303859:-	.	-
chr10	107306534	107306658	chr10:107306534:107306658:-	.	-
chr10	107311421	107311598	chr10:107311421:107311598:-	.	-
chr10	107313854	107313977	chr10:107313854:107313977:-	.	-
chr10	107329125	107329330	chr10:107329125:107329330:-	.	-
chr10	107332751	107332872	chr10:107332751:107332872:-	.	-
chr10	107336516	107336670	chr10:107336516:107336670:-	.	-
chr10	107338301	107338399	chr10:107338301:107338399:-	.	-
chr10	107340105	107340171	chr10:107340105:107340171:-	.	-
chr10	107346922	107346970	chr10:107346922:107346970:-	.	-
chr10	107347976	107348015	chr10:107347976:107348015:-	.	-
chr10	107635889	107636019	chr10:107635889:107636019:+	.	+
chr10	107651444	107651562	chr10:107651444:107651562:+	.	+
chr10	107667493	107667652	chr10:107667493:107667652:+	.	+
chr10	107671055	107671199	chr10:107671055:107671199:+	.	+
chr10	107680062	107680186	chr10:107680062:107680186:+	.	+
chr10	107686491	107686706	chr10:107686491:107686706:+	.	+
chr10	107701759	107701824	chr10:107701759:107701824:+	.	+
chr10	107704460	107704476	chr10:107704460:107704476:+	.	+
chr10	107708778	107708825	chr10:107708778:107708825:+	.	+
chr10	107828754	107828788	chr10:107828754:107828788:+	.	+
chr10	107846519	107846666	chr10:107846519:107846666:+	.	+
chr10	107849020	107849124	chr10:107849020:107849124:+	.	+
chr10	107941453	107941586	chr10:107941453:107941586:-	.	-
chr10	108020930	108021047	chr10:108020930:108021047:-	.	-
chr10	108068852	108069019	chr10:108068852:108069019:-	.	-
chr10	108127940	108128119	chr10:108127940:108128119:-	.	-
chr10	10876818	10877036	chr10:10876818:10877036:+	.	+
chr10	10887632	10887710	chr10:10887632:10887710:+	.	+
chr10	10891671	10891799	chr10:10891671:10891799:+	.	+
chr10	10898532	10898620	chr10:10898532:10898620:+	.	+
chr10	10901310	10901402	chr10:10901310:10901402:+	.	+
chr10	10903572	10903679	chr10:10903572:10903679:+	.	+
chr10	10909429	10909572	chr10:10909429:10909572:+	.	+
chr10	10910784	10910885	chr10:10910784:10910885:+	.	+
chr10	10912284	10912355	chr10:10912284:10912355:+	.	+
chr10	109125842	109126045	chr10:109125842:109126045:-	.	-
chr10	109133244	109133398	chr10:109133244:109133398:-	.	-
chr10	109140361	109140596	chr10:109140361:109140596:-	.	-
chr10	109144916	109145013	chr10:109144916:109145013:-	.	-
chr10	109151289	109151463	chr10:109151289:109151463:-	.	-
chr10	109153576	109153729	chr10:109153576:109153729:-	.	-
chr10	109164887	109164998	chr10:109164887:109164998:-	.	-
chr10	109173975	109174058	chr10:109173975:109174058:-	.	-
chr10	109179657	109179734	chr10:109179657:109179734:-	.	-
chr10	109184250	109184273	chr10:109184250:109184273:-	.	-
chr10	109188488	109188540	chr10:109188488:109188540:-	.	-
chr10	109192006	109192194	chr10:109192006:109192194:-	.	-
chr10	109195945	109196105	chr10:109195945:109196105:-	.	-
chr10	109197543	109197584	chr10:109197543:109197584:-	.	-
chr10	109201574	109202062	chr10:109201574:109202062:-	.	-
chr10	109203985	109204693	chr10:109203985:109204693:-	.	-
chr10	109253310	109253429	chr10:109253310:109253429:-	.	-
chr10	109278759	109278874	chr10:109278759:109278874:-	.	-
chr10	109289561	109290590	chr10:109289561:109290590:-	.	-
chr10	109300808	109300947	chr10:109300808:109300947:-	.	-
chr10	109303987	109304055	chr10:109303987:109304055:-	.	-
chr10	10989835	10990086	chr10:10989835:10990086:-	.	-
chr10	10991831	10991890	chr10:10991831:10991890:-	.	-
chr10	10993180	10993324	chr10:10993180:10993324:-	.	-
chr10	11009318	11011370	chr10:11009318:11011370:+	.	+
chr10	110215875	110216358	chr10:110215875:110216358:+	.	+
chr10	110217823	110218078	chr10:110217823:110218078:+	.	+
chr10	110219254	110219675	chr10:110219254:110219675:+	.	+
chr10	110369011	110369123	chr10:110369011:110369123:+	.	+
chr10	110372204	110372372	chr10:110372204:110372372:+	.	+
chr10	110392120	110392222	chr10:110392120:110392222:-	.	-
chr10	110393342	110393484	chr10:110393342:110393484:-	.	-
chr10	110419052	110419174	chr10:110419052:110419174:-	.	-
chr10	110422996	110423099	chr10:110422996:110423099:-	.	-
chr10	110641791	110641896	chr10:110641791:110641896:+	.	+
chr10	110661728	110661764	chr10:110661728:110661764:+	.	+
chr10	110670609	110670746	chr10:110670609:110670746:+	.	+
chr10	110692744	110692814	chr10:110692744:110692814:+	.	+
chr10	110700236	110700313	chr10:110700236:110700313:+	.	+
chr10	110702591	110702692	chr10:110702591:110702692:+	.	+
chr10	110704661	110704864	chr10:110704661:110704864:+	.	+
chr10	110706414	110706498	chr10:110706414:110706498:+	.	+
chr10	110707547	110707718	chr10:110707547:110707718:+	.	+
chr10	110712047	110712128	chr10:110712047:110712128:+	.	+
chr10	110717346	110717444	chr10:110717346:110717444:+	.	+
chr10	110719183	110719280	chr10:110719183:110719280:+	.	+
chr10	110721386	110721475	chr10:110721386:110721475:+	.	+
chr10	110723172	110723308	chr10:110723172:110723308:+	.	+
chr10	110726845	110726950	chr10:110726845:110726950:+	.	+
chr10	110728547	110728649	chr10:110728547:110728649:+	.	+
chr10	110923700	110923802	chr10:110923700:110923802:+	.	+
chr10	111025983	111026136	chr10:111025983:111026136:-	.	-
chr10	11110609	11110783	chr10:11110609:11110783:+	.	+
chr10	111430497	111430736	chr10:111430497:111430736:-	.	-
chr10	111499246	111499488	chr10:111499246:111499488:+	.	+
chr10	111509296	111509396	chr10:111509296:111509396:+	.	+
chr10	111513161	111513246	chr10:111513161:111513246:+	.	+
chr10	111529483	111529734	chr10:111529483:111529734:+	.	+
chr10	111533598	111533701	chr10:111533598:111533701:+	.	+
chr10	111534962	111535072	chr10:111534962:111535072:+	.	+
chr10	111616388	111616571	chr10:111616388:111616571:+	.	+
chr10	111628008	111628127	chr10:111628008:111628127:+	.	+
chr10	111640936	111641090	chr10:111640936:111641090:+	.	+
chr10	111645334	111645459	chr10:111645334:111645459:+	.	+
chr10	111648153	111648249	chr10:111648153:111648249:+	.	+
chr10	11168440	11168681	chr10:11168440:11168681:+	.	+
chr10	111892664	111893591	chr10:111892664:111893591:+	.	+
chr10	111895546	111895710	chr10:111895546:111895710:+	.	+
chr10	113845702	113845783	chr10:113845702:113845783:-	.	-
chr10	113881735	113881842	chr10:113881735:113881842:-	.	-
chr10	113883192	113883289	chr10:113883192:113883289:-	.	-
chr10	113885296	113885443	chr10:113885296:113885443:-	.	-
chr10	113935825	113935913	chr10:113935825:113935913:-	.	-
chr10	114025483	114025596	chr10:114025483:114025596:-	.	-
chr10	114029108	114029262	chr10:114029108:114029262:-	.	-
chr10	114527758	114527853	chr10:114527758:114527853:-	.	-
chr10	114556881	114557007	chr10:114556881:114557007:-	.	-
chr10	114583047	114583182	chr10:114583047:114583182:-	.	-
chr10	114588141	114588337	chr10:114588141:114588337:-	.	-
chr10	114611108	114611175	chr10:114611108:114611175:-	.	-
chr10	114619812	114619955	chr10:114619812:114619955:-	.	-
chr10	114649747	114649863	chr10:114649747:114649863:-	.	-
chr10	114658639	114658741	chr10:114658639:114658741:-	.	-
chr10	114666181	114666391	chr10:114666181:114666391:-	.	-
chr10	114670176	114670314	chr10:114670176:114670314:-	.	-
chr10	114676328	114676402	chr10:114676328:114676402:-	.	-
chr10	114677905	114678003	chr10:114677905:114678003:-	.	-
chr10	114735884	114735947	chr10:114735884:114735947:-	.	-
chr10	114738579	114738686	chr10:114738579:114738686:-	.	-
chr10	114739788	114739847	chr10:114739788:114739847:-	.	-
chr10	114780754	114780963	chr10:114780754:114780963:-	.	-
chr10	114796710	114796823	chr10:114796710:114796823:-	.	-
chr10	114813408	114813603	chr10:114813408:114813603:-	.	-
chr10	114827706	114828122	chr10:114827706:114828122:+	.	+
chr10	114835061	114835125	chr10:114835061:114835125:+	.	+
chr10	114891502	114891585	chr10:114891502:114891585:-	.	-
chr10	114907620	114907691	chr10:114907620:114907691:-	.	-
chr10	114915443	114915658	chr10:114915443:114915658:-	.	-
chr10	114932226	114932297	chr10:114932226:114932297:-	.	-
chr10	114939423	114939494	chr10:114939423:114939494:-	.	-
chr10	115016857	115016985	chr10:115016857:115016985:+	.	+
chr10	115264877	115264939	chr10:115264877:115264939:+	.	+
chr10	115270241	115270378	chr10:115270241:115270378:+	.	+
chr10	115276931	115277056	chr10:115276931:115277056:+	.	+
chr10	115281108	115281191	chr10:115281108:115281191:+	.	+
chr10	115597515	115597628	chr10:115597515:115597628:+	.	+
chr10	115663211	115663401	chr10:115663211:115663401:+	.	+
chr10	115666539	115666623	chr10:115666539:115666623:+	.	+
chr10	115688168	115688278	chr10:115688168:115688278:+	.	+
chr10	115689875	115690032	chr10:115689875:115690032:+	.	+
chr10	115693186	115693299	chr10:115693186:115693299:+	.	+
chr10	115714228	115714623	chr10:115714228:115714623:+	.	+
chr10	115754422	115754685	chr10:115754422:115754685:+	.	+
chr10	115765006	115765272	chr10:115765006:115765272:+	.	+
chr10	115768265	115768528	chr10:115768265:115768528:+	.	+
chr10	115780849	115781112	chr10:115780849:115781112:+	.	+
chr10	115790847	115791090	chr10:115790847:115791090:+	.	+
chr10	115794248	115794354	chr10:115794248:115794354:+	.	+
chr10	115798264	115798363	chr10:115798264:115798363:+	.	+
chr10	115804537	115804671	chr10:115804537:115804671:+	.	+
chr10	115809897	115810032	chr10:115809897:115810032:+	.	+
chr10	115817888	115818008	chr10:115817888:115818008:+	.	+
chr10	115929348	115929492	chr10:115929348:115929492:-	.	-
chr10	115930749	115930849	chr10:115930749:115930849:-	.	-
chr10	115938248	115938373	chr10:115938248:115938373:-	.	-
chr10	115954373	115954439	chr10:115954373:115954439:-	.	-
chr10	116112954	116113068	chr10:116112954:116113068:+	.	+
chr10	116216605	116216679	chr10:116216605:116216679:-	.	-
chr10	116219005	116219092	chr10:116219005:116219092:-	.	-
chr10	116220230	116220292	chr10:116220230:116220292:-	.	-
chr10	116235640	116235725	chr10:116235640:116235725:-	.	-
chr10	116259739	116259939	chr10:116259739:116259939:-	.	-
chr10	116266013	116266103	chr10:116266013:116266103:-	.	-
chr10	116268514	116268624	chr10:116268514:116268624:-	.	-
chr10	116269948	116270024	chr10:116269948:116270024:-	.	-
chr10	116271505	116271700	chr10:116271505:116271700:-	.	-
chr10	116276391	116276541	chr10:116276391:116276541:-	.	-
chr10	116298537	116298627	chr10:116298537:116298627:-	.	-
chr10	116351153	116351265	chr10:116351153:116351265:-	.	-
chr10	116352900	116353028	chr10:116352900:116353028:-	.	-
chr10	116355818	116356707	chr10:116355818:116356707:-	.	-
chr10	116365245	116365340	chr10:116365245:116365340:-	.	-
chr10	116376257	116376537	chr10:116376257:116376537:-	.	-
chr10	116425671	116425838	chr10:116425671:116425838:+	.	+
chr10	116439576	116439730	chr10:116439576:116439730:+	.	+
chr10	116444644	116444724	chr10:116444644:116444724:+	.	+
chr10	116445946	116446097	chr10:116445946:116446097:+	.	+
chr10	116515816	116516002	chr10:116515816:116516002:-	.	-
chr10	116518078	116518169	chr10:116518078:116518169:-	.	-
chr10	116522088	116522179	chr10:116522088:116522179:-	.	-
chr10	116539169	116539254	chr10:116539169:116539254:-	.	-
chr10	116659230	116659349	chr10:116659230:116659349:-	.	-
chr10	116672640	116672718	chr10:116672640:116672718:-	.	-
chr10	116717697	116717861	chr10:116717697:116717861:-	.	-
chr10	116728085	116728249	chr10:116728085:116728249:-	.	-
chr10	116792991	116793180	chr10:116792991:116793180:-	.	-
chr10	116796049	116796202	chr10:116796049:116796202:-	.	-
chr10	116803137	116803240	chr10:116803137:116803240:-	.	-
chr10	116804835	116805044	chr10:116804835:116805044:-	.	-
chr10	117117019	117117167	chr10:117117019:117117167:+	.	+
chr10	117131961	117133495	chr10:117131961:117133495:-	.	-
chr10	117142211	117142285	chr10:117142211:117142285:-	.	-
chr10	117196228	117196388	chr10:117196228:117196388:-	.	-
chr10	117211512	117211625	chr10:117211512:117211625:-	.	-
chr10	117222051	117222195	chr10:117222051:117222195:-	.	-
chr10	117224849	117224967	chr10:117224849:117224967:-	.	-
chr10	117254400	117254516	chr10:117254400:117254516:-	.	-
chr10	117255522	117255665	chr10:117255522:117255665:-	.	-
chr10	117259857	117259925	chr10:117259857:117259925:-	.	-
chr10	117261650	117261730	chr10:117261650:117261730:-	.	-
chr10	117583651	117584027	chr10:117583651:117584027:+	.	+
chr10	117585037	117585171	chr10:117585037:117585171:+	.	+
chr10	117587845	117588012	chr10:117587845:117588012:+	.	+
chr10	117601257	117601503	chr10:117601257:117601503:+	.	+
chr10	117603681	117603740	chr10:117603681:117603740:+	.	+
chr10	118654997	118655120	chr10:118654997:118655120:-	.	-
chr10	118656646	118656800	chr10:118656646:118656800:-	.	-
chr10	118664459	118664602	chr10:118664459:118664602:-	.	-
chr10	119197172	119197267	chr10:119197172:119197267:-	.	-
chr10	119366957	119367092	chr10:119366957:119367092:+	.	+
chr10	119368300	119368445	chr10:119368300:119368445:+	.	+
chr10	119375300	119375383	chr10:119375300:119375383:+	.	+
chr10	119379918	119379993	chr10:119379918:119379993:+	.	+
chr10	119382082	119382227	chr10:119382082:119382227:+	.	+
chr10	119412926	119413073	chr10:119412926:119413073:+	.	+
chr10	119415494	119415663	chr10:119415494:119415663:+	.	+
chr10	119457017	119457162	chr10:119457017:119457162:+	.	+
chr10	119472407	119472551	chr10:119472407:119472551:+	.	+
chr10	119491889	119492122	chr10:119491889:119492122:+	.	+
chr10	119509687	119509833	chr10:119509687:119509833:+	.	+
chr10	119535238	119535392	chr10:119535238:119535392:-	.	-
chr10	119538454	119538595	chr10:119538454:119538595:-	.	-
chr10	119539826	119540000	chr10:119539826:119540000:-	.	-
chr10	119542215	119543093	chr10:119542215:119543093:-	.	-
chr10	119545942	119546111	chr10:119545942:119546111:-	.	-
chr10	119547889	119548284	chr10:119547889:119548284:-	.	-
chr10	119603461	119603575	chr10:119603461:119603575:-	.	-
chr10	119607374	119607438	chr10:119607374:119607438:-	.	-
chr10	119613287	119613438	chr10:119613287:119613438:-	.	-
chr10	119619582	119619764	chr10:119619582:119619764:-	.	-
chr10	119652597	119652705	chr10:119652597:119652705:+	.	+
chr10	120207971	120208187	chr10:120207971:120208187:+	.	+
chr10	120228458	120228555	chr10:120228458:120228555:-	.	-
chr10	120262164	120262192	chr10:120262164:120262192:-	.	-
chr10	120287032	120287109	chr10:120287032:120287109:-	.	-
chr10	120289040	120289148	chr10:120289040:120289148:-	.	-
chr10	120365002	120365083	chr10:120365002:120365083:-	.	-
chr10	120374132	120374197	chr10:120374132:120374197:-	.	-
chr10	120384260	120384327	chr10:120384260:120384327:-	.	-
chr10	120386353	120386419	chr10:120386353:120386419:-	.	-
chr10	120512302	120512410	chr10:120512302:120512410:+	.	+
chr10	120519182	120519322	chr10:120519182:120519322:+	.	+
chr10	120527167	120527262	chr10:120527167:120527262:+	.	+
chr10	120709051	120709257	chr10:120709051:120709257:-	.	-
chr10	120712784	120712923	chr10:120712784:120712923:-	.	-
chr10	120716154	120716266	chr10:120716154:120716266:-	.	-
chr10	120725936	120726041	chr10:120725936:120726041:-	.	-
chr10	120731645	120731813	chr10:120731645:120731813:-	.	-
chr10	120733748	120733916	chr10:120733748:120733916:-	.	-
chr10	120738993	120739178	chr10:120738993:120739178:-	.	-
chr10	120741402	120741527	chr10:120741402:120741527:-	.	-
chr10	120808200	120808259	chr10:120808200:120808259:+	.	+
chr10	120811414	120811620	chr10:120811414:120811620:+	.	+
chr10	120815078	120815245	chr10:120815078:120815245:+	.	+
chr10	120820396	120820499	chr10:120820396:120820499:+	.	+
chr10	120825157	120825258	chr10:120825157:120825258:+	.	+
chr10	120829737	120829897	chr10:120829737:120829897:+	.	+
chr10	120851414	120851523	chr10:120851414:120851523:-	.	-
chr10	120993043	120993121	chr10:120993043:120993121:-	.	-
chr10	120994258	120994359	chr10:120994258:120994359:-	.	-
chr10	120998633	120998829	chr10:120998633:120998829:-	.	-
chr10	121000982	121001161	chr10:121000982:121001161:-	.	-
chr10	121005085	121005195	chr10:121005085:121005195:-	.	-
chr10	121007687	121007847	chr10:121007687:121007847:-	.	-
chr10	121008899	121009080	chr10:121008899:121009080:-	.	-
chr10	121013330	121013459	chr10:121013330:121013459:-	.	-
chr10	121015636	121015776	chr10:121015636:121015776:-	.	-
chr10	121021252	121021397	chr10:121021252:121021397:-	.	-
chr10	121030723	121030779	chr10:121030723:121030779:-	.	-
chr10	121033240	121033311	chr10:121033240:121033311:-	.	-
chr10	121036643	121036690	chr10:121036643:121036690:-	.	-
chr10	121048532	121048768	chr10:121048532:121048768:-	.	-
chr10	121052047	121052279	chr10:121052047:121052279:-	.	-
chr10	12105316	12105338	chr10:12105316:12105338:-	.	-
chr10	121059914	121060047	chr10:121059914:121060047:-	.	-
chr10	121091805	121091964	chr10:121091805:121091964:+	.	+
chr10	121098130	121098202	chr10:121098130:121098202:+	.	+
chr10	121104463	121104862	chr10:121104463:121104862:+	.	+
chr10	121106213	121106286	chr10:121106213:121106286:+	.	+
chr10	121108765	121108909	chr10:121108765:121108909:+	.	+
chr10	121120952	121121075	chr10:121120952:121121075:+	.	+
chr10	121126826	121127004	chr10:121126826:121127004:+	.	+
chr10	121182387	121182672	chr10:121182387:121182672:+	.	+
chr10	12121109	12121201	chr10:12121109:12121201:-	.	-
chr10	12122681	12122789	chr10:12122681:12122789:-	.	-
chr10	121231663	121231843	chr10:121231663:121231843:-	.	-
chr10	121237881	121237960	chr10:121237881:121237960:-	.	-
chr10	121241872	121242096	chr10:121241872:121242096:-	.	-
chr10	121244917	121245022	chr10:121244917:121245022:-	.	-
chr10	121260093	121260227	chr10:121260093:121260227:-	.	-
chr10	121268941	121268968	chr10:121268941:121268968:-	.	-
chr10	121290705	121290806	chr10:121290705:121290806:-	.	-
chr10	121292361	121292582	chr10:121292361:121292582:-	.	-
chr10	12133734	12133799	chr10:12133734:12133799:-	.	-
chr10	121362872	121363034	chr10:121362872:121363034:-	.	-
chr10	121368370	121368565	chr10:121368370:121368565:-	.	-
chr10	12141395	12141531	chr10:12141395:12141531:-	.	-
chr10	121531646	121531748	chr10:121531646:121531748:-	.	-
chr10	12156079	12156190	chr10:12156079:12156190:-	.	-
chr10	12159425	12159591	chr10:12159425:12159591:-	.	-
chr10	12161734	12161891	chr10:12161734:12161891:-	.	-
chr10	12167805	12167890	chr10:12167805:12167890:-	.	-
chr10	12175161	12175362	chr10:12175161:12175362:-	.	-
chr10	12183084	12183158	chr10:12183084:12183158:-	.	-
chr10	12184979	12185040	chr10:12184979:12185040:-	.	-
chr10	12195069	12195129	chr10:12195069:12195129:-	.	-
chr10	12198211	12198289	chr10:12198211:12198289:-	.	-
chr10	12201022	12201168	chr10:12201022:12201168:-	.	-
chr10	12206184	12206452	chr10:12206184:12206452:-	.	-
chr10	12221176	12221305	chr10:12221176:12221305:-	.	-
chr10	122219239	122219401	chr10:122219239:122219401:+	.	+
chr10	122344563	122344670	chr10:122344563:122344670:+	.	+
chr10	122357750	122357901	chr10:122357750:122357901:+	.	+
chr10	122436715	122436797	chr10:122436715:122436797:-	.	-
chr10	122439752	122439959	chr10:122439752:122439959:-	.	-
chr10	122445192	122445382	chr10:122445192:122445382:-	.	-
chr10	12245136	12245292	chr10:12245136:12245292:-	.	-
chr10	122453319	122453612	chr10:122453319:122453612:-	.	-
chr10	122455131	122455293	chr10:122455131:122455293:-	.	-
chr10	122457360	122457535	chr10:122457360:122457535:-	.	-
chr10	122469579	122469805	chr10:122469579:122469805:-	.	-
chr10	122471361	122471514	chr10:122471361:122471514:-	.	-
chr10	122475517	122475711	chr10:122475517:122475711:-	.	-
chr10	122483354	122483483	chr10:122483354:122483483:-	.	-
chr10	122496244	122496307	chr10:122496244:122496307:-	.	-
chr10	122556165	122556253	chr10:122556165:122556253:-	.	-
chr10	122558628	122558731	chr10:122558628:122558731:-	.	-
chr10	122570012	122570185	chr10:122570012:122570185:-	.	-
chr10	12257839	12258011	chr10:12257839:12258011:-	.	-
chr10	122583850	122583994	chr10:122583850:122583994:-	.	-
chr10	122590097	122590183	chr10:122590097:122590183:-	.	-
chr10	122600649	122600710	chr10:122600649:122600710:-	.	-
chr10	122605283	122605428	chr10:122605283:122605428:-	.	-
chr10	122608156	122608282	chr10:122608156:122608282:-	.	-
chr10	122612899	122613029	chr10:122612899:122613029:-	.	-
chr10	122618729	122618856	chr10:122618729:122618856:-	.	-
chr10	123141415	123141567	chr10:123141415:123141567:+	.	+
chr10	123142756	123142880	chr10:123142756:123142880:+	.	+
chr10	12353742	12353896	chr10:12353742:12353896:-	.	-
chr10	12356394	12356599	chr10:12356394:12356599:-	.	-
chr10	12360725	12360842	chr10:12360725:12360842:-	.	-
chr10	12363201	12363409	chr10:12363201:12363409:-	.	-
chr10	12368941	12369016	chr10:12368941:12369016:-	.	-
chr10	12372509	12372658	chr10:12372509:12372658:-	.	-
chr10	12374497	12374632	chr10:12374497:12374632:-	.	-
chr10	12378294	12378469	chr10:12378294:12378469:-	.	-
chr10	12380577	12380727	chr10:12380577:12380727:-	.	-
chr10	12383164	12383336	chr10:12383164:12383336:-	.	-
chr10	12384745	12384936	chr10:12384745:12384936:-	.	-
chr10	12391549	12391728	chr10:12391549:12391728:-	.	-
chr10	12398378	12398548	chr10:12398378:12398548:-	.	-
chr10	12400270	12400425	chr10:12400270:12400425:-	.	-
chr10	12404208	12404369	chr10:12404208:12404369:-	.	-
chr10	12406130	12406279	chr10:12406130:12406279:-	.	-
chr10	12408091	12408225	chr10:12408091:12408225:-	.	-
chr10	12410528	12410707	chr10:12410528:12410707:-	.	-
chr10	12413162	12413332	chr10:12413162:12413332:-	.	-
chr10	12429764	12429976	chr10:12429764:12429976:-	.	-
chr10	12431236	12431381	chr10:12431236:12431381:-	.	-
chr10	12446009	12446178	chr10:12446009:12446178:-	.	-
chr10	12453697	12453798	chr10:12453697:12453798:-	.	-
chr10	12454896	12455015	chr10:12454896:12455015:-	.	-
chr10	12459165	12459368	chr10:12459165:12459368:-	.	-
chr10	12463843	12464003	chr10:12463843:12464003:-	.	-
chr10	12465030	12465145	chr10:12465030:12465145:-	.	-
chr10	124667648	124668460	chr10:124667648:124668460:-	.	-
chr10	124670498	124670641	chr10:124670498:124670641:-	.	-
chr10	12467713	12467885	chr10:12467713:12467885:-	.	-
chr10	124731651	124731900	chr10:124731651:124731900:-	.	-
chr10	124739013	124739137	chr10:124739013:124739137:-	.	-
chr10	125436006	125436086	chr10:125436006:125436086:+	.	+
chr10	125437145	125437216	chr10:125437145:125437216:+	.	+
chr10	125443744	125444064	chr10:125443744:125444064:+	.	+
chr10	125445526	125445807	chr10:125445526:125445807:+	.	+
chr10	126328696	126328779	chr10:126328696:126328779:-	.	-
chr10	126331281	126331418	chr10:126331281:126331418:-	.	-
chr10	126441753	126441827	chr10:126441753:126441827:+	.	+
chr10	126455442	126455567	chr10:126455442:126455567:+	.	+
chr10	12663958	12664092	chr10:12663958:12664092:-	.	-
chr10	126645926	126646023	chr10:126645926:126646023:-	.	-
chr10	126739868	126739942	chr10:126739868:126739942:-	.	-
chr10	126741241	126741442	chr10:126741241:126741442:-	.	-
chr10	126885891	126885913	chr10:126885891:126885913:+	.	+
chr10	126899244	126899339	chr10:126899244:126899339:+	.	+
chr10	126924831	126924931	chr10:126924831:126924931:+	.	+
chr10	126932077	126932224	chr10:126932077:126932224:+	.	+
chr10	127000660	127000849	chr10:127000660:127000849:-	.	-
chr10	127028958	127029194	chr10:127028958:127029194:-	.	-
chr10	127045002	127045121	chr10:127045002:127045121:-	.	-
chr10	127047399	127047536	chr10:127047399:127047536:-	.	-
chr10	127049713	127049835	chr10:127049713:127049835:-	.	-
chr10	127111913	127112038	chr10:127111913:127112038:-	.	-
chr10	127127917	127127989	chr10:127127917:127127989:+	.	+
chr10	127200021	127200279	chr10:127200021:127200279:+	.	+
chr10	127225664	127225922	chr10:127225664:127225922:+	.	+
chr10	127248110	127248368	chr10:127248110:127248368:+	.	+
chr10	127311885	127312146	chr10:127311885:127312146:+	.	+
chr10	127339212	127339470	chr10:127339212:127339470:+	.	+
chr10	127340634	127340797	chr10:127340634:127340797:+	.	+
chr10	127434754	127435080	chr10:127434754:127435080:-	.	-
chr10	127476227	127482142	chr10:127476227:127482142:+	.	+
chr10	127545950	127546087	chr10:127545950:127546087:+	.	+
chr10	127547811	127548404	chr10:127547811:127548404:+	.	+
chr10	127580451	127580608	chr10:127580451:127580608:-	.	-
chr10	127588239	127588411	chr10:127588239:127588411:-	.	-
chr10	127852175	127852357	chr10:127852175:127852357:+	.	+
chr10	127865647	127865759	chr10:127865647:127865759:+	.	+
chr10	127898408	127898527	chr10:127898408:127898527:+	.	+
chr10	127922616	127922750	chr10:127922616:127922750:+	.	+
chr10	128118442	128118535	chr10:128118442:128118535:-	.	-
chr10	128123804	128124064	chr10:128123804:128124064:-	.	-
chr10	128270368	128270467	chr10:128270368:128270467:+	.	+
chr10	128275500	128275546	chr10:128275500:128275546:+	.	+
chr10	128276858	128276925	chr10:128276858:128276925:+	.	+
chr10	128283588	128283639	chr10:128283588:128283639:+	.	+
chr10	128288213	128288238	chr10:128288213:128288238:+	.	+
chr10	128290239	128290307	chr10:128290239:128290307:+	.	+
chr10	128309477	128309566	chr10:128309477:128309566:+	.	+
chr10	12873280	12873419	chr10:12873280:12873419:-	.	-
chr10	12891082	12891143	chr10:12891082:12891143:-	.	-
chr10	12905230	12905317	chr10:12905230:12905317:-	.	-
chr10	12910381	12910551	chr10:12910381:12910551:-	.	-
chr10	12944590	12944666	chr10:12944590:12944666:-	.	-
chr10	12952345	12952482	chr10:12952345:12952482:-	.	-
chr10	12953956	12954017	chr10:12953956:12954017:-	.	-
chr10	12959716	12959771	chr10:12959716:12959771:-	.	-
chr10	12965217	12965373	chr10:12965217:12965373:-	.	-
chr10	12966808	12967001	chr10:12966808:12967001:-	.	-
chr10	12973148	12973685	chr10:12973148:12973685:-	.	-
chr10	12975116	12975127	chr10:12975116:12975127:-	.	-
chr10	129824915	129825038	chr10:129824915:129825038:-	.	-
chr10	129826178	129826402	chr10:129826178:129826402:-	.	-
chr10	129858477	129858600	chr10:129858477:129858600:-	.	-
chr10	129859723	129859947	chr10:129859723:129859947:-	.	-
chr10	12986779	12986859	chr10:12986779:12986859:-	.	-
chr10	129885635	129885758	chr10:129885635:129885758:-	.	-
chr10	129886843	129887067	chr10:129886843:129887067:-	.	-
chr10	129913158	129913281	chr10:129913158:129913281:-	.	-
chr10	13011601	13011768	chr10:13011601:13011768:-	.	-
chr10	13222877	13223064	chr10:13222877:13223064:+	.	+
chr10	13257237	13257280	chr10:13257237:13257280:-	.	-
chr10	13262430	13262511	chr10:13262430:13262511:-	.	-
chr10	13266156	13266287	chr10:13266156:13266287:-	.	-
chr10	13276658	13276762	chr10:13276658:13276762:+	.	+
chr10	13279920	13280070	chr10:13279920:13280070:+	.	+
chr10	13859191	13859366	chr10:13859191:13859366:+	.	+
chr10	14127672	14127717	chr10:14127672:14127717:-	.	-
chr10	14140232	14140515	chr10:14140232:14140515:-	.	-
chr10	14142479	14142575	chr10:14142479:14142575:-	.	-
chr10	14146542	14146810	chr10:14146542:14146810:-	.	-
chr10	14147896	14148023	chr10:14147896:14148023:-	.	-
chr10	14151412	14151518	chr10:14151412:14151518:-	.	-
chr10	14152727	14152772	chr10:14152727:14152772:-	.	-
chr10	14154084	14154203	chr10:14154084:14154203:-	.	-
chr10	14156586	14156726	chr10:14156586:14156726:-	.	-
chr10	14158226	14158397	chr10:14158226:14158397:-	.	-
chr10	14163812	14163954	chr10:14163812:14163954:-	.	-
chr10	14170385	14170470	chr10:14170385:14170470:-	.	-
chr10	14177886	14177954	chr10:14177886:14177954:-	.	-
chr10	14186939	14187562	chr10:14186939:14187562:-	.	-
chr10	14407420	14407514	chr10:14407420:14407514:-	.	-
chr10	17518894	17519339	chr10:17518894:17519339:+	.	+
chr10	17526571	17526662	chr10:17526571:17526662:+	.	+
chr10	17535035	17535205	chr10:17535035:17535205:+	.	+
chr10	17547598	17547792	chr10:17547598:17547792:+	.	+
chr10	17550042	17550161	chr10:17550042:17550161:+	.	+
chr10	17553084	17553158	chr10:17553084:17553158:+	.	+
chr10	17558714	17558806	chr10:17558714:17558806:+	.	+
chr10	17561232	17561327	chr10:17561232:17561327:+	.	+
chr10	17627840	17627994	chr10:17627840:17627994:-	.	-
chr10	17738645	17738711	chr10:17738645:17738711:-	.	-
chr10	17815988	17816142	chr10:17815988:17816142:+	.	+
chr10	17835522	17835623	chr10:17835522:17835623:+	.	+
chr10	17838733	17838851	chr10:17838733:17838851:+	.	+
chr10	17850399	17850571	chr10:17850399:17850571:-	.	-
chr10	17856712	17856800	chr10:17856712:17856800:-	.	-
chr10	17858614	17858679	chr10:17858614:17858679:-	.	-
chr10	17864362	17864448	chr10:17864362:17864448:-	.	-
chr10	17879556	17879659	chr10:17879556:17879659:-	.	-
chr10	17881233	17881415	chr10:17881233:17881415:-	.	-
chr10	17883176	17883268	chr10:17883176:17883268:-	.	-
chr10	17885289	17885417	chr10:17885289:17885417:-	.	-
chr10	17892478	17892646	chr10:17892478:17892646:-	.	-
chr10	17893698	17893950	chr10:17893698:17893950:-	.	-
chr10	17944703	17944866	chr10:17944703:17944866:-	.	-
chr10	17950225	17950424	chr10:17950225:17950424:-	.	-
chr10	18310936	18312148	chr10:18310936:18312148:-	.	-
chr10	18314714	18314835	chr10:18314714:18314835:-	.	-
chr10	18318992	18319106	chr10:18318992:18319106:-	.	-
chr10	18320240	18320416	chr10:18320240:18320416:-	.	-
chr10	18323213	18323341	chr10:18323213:18323341:-	.	-
chr10	18331010	18331132	chr10:18331010:18331132:-	.	-
chr10	18332944	18333088	chr10:18332944:18333088:-	.	-
chr10	18336655	18336834	chr10:18336655:18336834:-	.	-
chr10	18339454	18339599	chr10:18339454:18339599:-	.	-
chr10	18340932	18341065	chr10:18340932:18341065:-	.	-
chr10	18344954	18345271	chr10:18344954:18345271:-	.	-
chr10	18347427	18347577	chr10:18347427:18347577:-	.	-
chr10	18372340	18372673	chr10:18372340:18372673:-	.	-
chr10	18374016	18374120	chr10:18374016:18374120:-	.	-
chr10	18384697	18384819	chr10:18384697:18384819:-	.	-
chr10	18397631	18397699	chr10:18397631:18397699:-	.	-
chr10	18416359	18416490	chr10:18416359:18416490:-	.	-
chr10	18419135	18419216	chr10:18419135:18419216:-	.	-
chr10	18453864	18453915	chr10:18453864:18453915:-	.	-
chr10	18573343	18573483	chr10:18573343:18573483:+	.	+
chr10	19344207	19344342	chr10:19344207:19344342:+	.	+
chr10	19346435	19346613	chr10:19346435:19346613:+	.	+
chr10	19462709	19462844	chr10:19462709:19462844:+	.	+
chr10	19469014	19469192	chr10:19469014:19469192:+	.	+
chr10	19475592	19475731	chr10:19475592:19475731:+	.	+
chr10	19606866	19606979	chr10:19606866:19606979:-	.	-
chr10	19608462	19608568	chr10:19608462:19608568:-	.	-
chr10	19624369	19624519	chr10:19624369:19624519:-	.	-
chr10	19625651	19625708	chr10:19625651:19625708:-	.	-
chr10	19720372	19720511	chr10:19720372:19720511:+	.	+
chr10	19739364	19739387	chr10:19739364:19739387:+	.	+
chr10	19743414	19743607	chr10:19743414:19743607:+	.	+
chr10	19744691	19744859	chr10:19744691:19744859:+	.	+
chr10	19745987	19746093	chr10:19745987:19746093:+	.	+
chr10	19748839	19749009	chr10:19748839:19749009:+	.	+
chr10	19766178	19766290	chr10:19766178:19766290:+	.	+
chr10	19776281	19776440	chr10:19776281:19776440:+	.	+
chr10	19778743	19778896	chr10:19778743:19778896:+	.	+
chr10	19787635	19787742	chr10:19787635:19787742:+	.	+
chr10	19796288	19796337	chr10:19796288:19796337:+	.	+
chr10	19799048	19799143	chr10:19799048:19799143:+	.	+
chr10	19802193	19802274	chr10:19802193:19802274:+	.	+
chr10	19814168	19814301	chr10:19814168:19814301:+	.	+
chr10	19823966	19824071	chr10:19823966:19824071:+	.	+
chr10	19827955	19828112	chr10:19827955:19828112:+	.	+
chr10	19851771	19852014	chr10:19851771:19852014:+	.	+
chr10	19856700	19856812	chr10:19856700:19856812:+	.	+
chr10	19950590	19950688	chr10:19950590:19950688:+	.	+
chr10	19953175	19953252	chr10:19953175:19953252:+	.	+
chr10	19965076	19965239	chr10:19965076:19965239:+	.	+
chr10	19966404	19966521	chr10:19966404:19966521:+	.	+
chr10	19970176	19970286	chr10:19970176:19970286:+	.	+
chr10	19976990	19977103	chr10:19976990:19977103:+	.	+
chr10	19981641	19981789	chr10:19981641:19981789:+	.	+
chr10	19989166	19989394	chr10:19989166:19989394:+	.	+
chr10	19995982	19996081	chr10:19995982:19996081:+	.	+
chr10	20037814	20037917	chr10:20037814:20037917:+	.	+
chr10	20049116	20049200	chr10:20049116:20049200:+	.	+
chr10	20077061	20077572	chr10:20077061:20077572:+	.	+
chr10	20126934	20127014	chr10:20126934:20127014:-	.	-
chr10	20130149	20130245	chr10:20130149:20130245:-	.	-
chr10	20132802	20132946	chr10:20132802:20132946:-	.	-
chr10	20138538	20138629	chr10:20138538:20138629:-	.	-
chr10	20154271	20154402	chr10:20154271:20154402:-	.	-
chr10	20156002	20156102	chr10:20156002:20156102:-	.	-
chr10	20158531	20158626	chr10:20158531:20158626:-	.	-
chr10	20160571	20160634	chr10:20160571:20160634:-	.	-
chr10	20163024	20163175	chr10:20163024:20163175:-	.	-
chr10	20679418	20679886	chr10:20679418:20679886:+	.	+
chr10	20688794	20688979	chr10:20688794:20688979:+	.	+
chr10	20690655	20690807	chr10:20690655:20690807:+	.	+
chr10	20691830	20691962	chr10:20691830:20691962:+	.	+
chr10	20696803	20696926	chr10:20696803:20696926:+	.	+
chr10	20699186	20699415	chr10:20699186:20699415:+	.	+
chr10	20701130	20701236	chr10:20701130:20701236:+	.	+
chr10	20704111	20704229	chr10:20704111:20704229:+	.	+
chr10	20706776	20706906	chr10:20706776:20706906:+	.	+
chr10	20708350	20708490	chr10:20708350:20708490:+	.	+
chr10	20720312	20720511	chr10:20720312:20720511:+	.	+
chr10	20727558	20727584	chr10:20727558:20727584:+	.	+
chr10	20774787	20774949	chr10:20774787:20774949:+	.	+
chr10	20777959	20778056	chr10:20777959:20778056:+	.	+
chr10	20794181	20794283	chr10:20794181:20794283:+	.	+
chr10	20859099	20859206	chr10:20859099:20859206:-	.	-
chr10	20860373	20860483	chr10:20860373:20860483:-	.	-
chr10	20870112	20870346	chr10:20870112:20870346:-	.	-
chr10	20876146	20876263	chr10:20876146:20876263:-	.	-
chr10	21018984	21019049	chr10:21018984:21019049:+	.	+
chr10	21024336	21024449	chr10:21024336:21024449:+	.	+
chr10	21027391	21027585	chr10:21027391:21027585:+	.	+
chr10	21064883	21065000	chr10:21064883:21065000:+	.	+
chr10	21067068	21067214	chr10:21067068:21067214:+	.	+
chr10	21069118	21069192	chr10:21069118:21069192:+	.	+
chr10	21074445	21074549	chr10:21074445:21074549:+	.	+
chr10	21084481	21084581	chr10:21084481:21084581:+	.	+
chr10	21100636	21102253	chr10:21100636:21102253:+	.	+
chr10	21111373	21111534	chr10:21111373:21111534:+	.	+
chr10	21554404	21554915	chr10:21554404:21554915:-	.	-
chr10	21556189	21556248	chr10:21556189:21556248:-	.	-
chr10	21648148	21648357	chr10:21648148:21648357:+	.	+
chr10	22003254	22003369	chr10:22003254:22003369:+	.	+
chr10	22384169	22385512	chr10:22384169:22385512:+	.	+
chr10	22411941	22412063	chr10:22411941:22412063:+	.	+
chr10	22413800	22413932	chr10:22413800:22413932:+	.	+
chr10	22831366	22831487	chr10:22831366:22831487:-	.	-
chr10	22833716	22833830	chr10:22833716:22833830:-	.	-
chr10	22843658	22843747	chr10:22843658:22843747:-	.	-
chr10	22857997	22858080	chr10:22857997:22858080:-	.	-
chr10	22859767	22859903	chr10:22859767:22859903:-	.	-
chr10	22871738	22871903	chr10:22871738:22871903:-	.	-
chr10	22875726	22875805	chr10:22875726:22875805:-	.	-
chr10	22878894	22878960	chr10:22878894:22878960:-	.	-
chr10	22946608	22946657	chr10:22946608:22946657:-	.	-
chr10	23042854	23042952	chr10:23042854:23042952:-	.	-
chr10	23518552	23518691	chr10:23518552:23518691:+	.	+
chr10	23530595	23530751	chr10:23530595:23530751:+	.	+
chr10	23536099	23536235	chr10:23536099:23536235:+	.	+
chr10	23540620	23540711	chr10:23540620:23540711:+	.	+
chr10	23576004	23576196	chr10:23576004:23576196:+	.	+
chr10	23586900	23587073	chr10:23586900:23587073:+	.	+
chr10	23875041	23875190	chr10:23875041:23875190:+	.	+
chr10	23896972	23897041	chr10:23896972:23897041:+	.	+
chr10	23902575	23902647	chr10:23902575:23902647:+	.	+
chr10	23904793	23904875	chr10:23904793:23904875:+	.	+
chr10	23964046	23964192	chr10:23964046:23964192:+	.	+
chr10	24004562	24004621	chr10:24004562:24004621:+	.	+
chr10	24006813	24006955	chr10:24006813:24006955:+	.	+
chr10	24019962	24020130	chr10:24019962:24020130:+	.	+
chr10	24365084	24365246	chr10:24365084:24365246:-	.	-
chr10	24369050	24369179	chr10:24369050:24369179:-	.	-
chr10	24371051	24371205	chr10:24371051:24371205:-	.	-
chr10	24372641	24372692	chr10:24372641:24372692:-	.	-
chr10	24379956	24380087	chr10:24379956:24380087:-	.	-
chr10	24381673	24381781	chr10:24381673:24381781:-	.	-
chr10	24395784	24395909	chr10:24395784:24395909:-	.	-
chr10	24397719	24397835	chr10:24397719:24397835:-	.	-
chr10	24398994	24399066	chr10:24398994:24399066:-	.	-
chr10	24496567	24496699	chr10:24496567:24496699:-	.	-
chr10	24504596	24504750	chr10:24504596:24504750:-	.	-
chr10	24506265	24506319	chr10:24506265:24506319:-	.	-
chr10	24507525	24507703	chr10:24507525:24507703:-	.	-
chr10	24511795	24511882	chr10:24511795:24511882:-	.	-
chr10	24513391	24513457	chr10:24513391:24513457:-	.	-
chr10	24515492	24515619	chr10:24515492:24515619:-	.	-
chr10	24524205	24524277	chr10:24524205:24524277:-	.	-
chr10	24525675	24525740	chr10:24525675:24525740:-	.	-
chr10	24529660	24529739	chr10:24529660:24529739:-	.	-
chr10	24537673	24537770	chr10:24537673:24537770:-	.	-
chr10	24540378	24540438	chr10:24540378:24540438:-	.	-
chr10	24544609	24544734	chr10:24544609:24544734:-	.	-
chr10	24545982	24546104	chr10:24545982:24546104:-	.	-
chr10	24551537	24551612	chr10:24551537:24551612:-	.	-
chr10	24596746	24596847	chr10:24596746:24596847:+	.	+
chr10	24598195	24598264	chr10:24598195:24598264:+	.	+
chr10	24599479	24599591	chr10:24599479:24599591:+	.	+
chr10	24608206	24608406	chr10:24608206:24608406:+	.	+
chr10	24610925	24611068	chr10:24610925:24611068:+	.	+
chr10	24616991	24617165	chr10:24616991:24617165:+	.	+
chr10	24618216	24618379	chr10:24618216:24618379:+	.	+
chr10	24620502	24620626	chr10:24620502:24620626:+	.	+
chr10	24637719	24637878	chr10:24637719:24637878:-	.	-
chr10	24640429	24640603	chr10:24640429:24640603:-	.	-
chr10	24642427	24642499	chr10:24642427:24642499:-	.	-
chr10	25009405	25009536	chr10:25009405:25009536:-	.	-
chr10	25163548	25163760	chr10:25163548:25163760:+	.	+
chr10	25180598	25180702	chr10:25180598:25180702:+	.	+
chr10	25187902	25187944	chr10:25187902:25187944:+	.	+
chr10	25189002	25189077	chr10:25189002:25189077:+	.	+
chr10	25191225	25191443	chr10:25191225:25191443:+	.	+
chr10	25192882	25192969	chr10:25192882:25192969:+	.	+
chr10	25204014	25204186	chr10:25204014:25204186:+	.	+
chr10	25208757	25208899	chr10:25208757:25208899:+	.	+
chr10	25215251	25215397	chr10:25215251:25215397:+	.	+
chr10	25219582	25219749	chr10:25219582:25219749:+	.	+
chr10	25223943	25224065	chr10:25223943:25224065:+	.	+
chr10	25225981	25226079	chr10:25225981:25226079:+	.	+
chr10	25227583	25227663	chr10:25227583:25227663:+	.	+
chr10	25953332	25953433	chr10:25953332:25953433:+	.	+
chr10	25971555	25971722	chr10:25971555:25971722:+	.	+
chr10	26002586	26002665	chr10:26002586:26002665:-	.	-
chr10	26012447	26012599	chr10:26012447:26012599:-	.	-
chr10	26038183	26038259	chr10:26038183:26038259:-	.	-
chr10	26047493	26047644	chr10:26047493:26047644:-	.	-
chr10	26049981	26050072	chr10:26049981:26050072:-	.	-
chr10	26051626	26051761	chr10:26051626:26051761:-	.	-
chr10	26056039	26056143	chr10:26056039:26056143:-	.	-
chr10	26057574	26057665	chr10:26057574:26057665:-	.	-
chr10	26059025	26059109	chr10:26059025:26059109:-	.	-
chr10	26060714	26060846	chr10:26060714:26060846:-	.	-
chr10	26062314	26062473	chr10:26062314:26062473:-	.	-
chr10	26565738	26565934	chr10:26565738:26565934:+	.	+
chr10	26569681	26569916	chr10:26569681:26569916:+	.	+
chr10	26574680	26574743	chr10:26574680:26574743:+	.	+
chr10	26580363	26580538	chr10:26580363:26580538:+	.	+
chr10	26589727	26589892	chr10:26589727:26589892:+	.	+
chr10	26592479	26592570	chr10:26592479:26592570:+	.	+
chr10	26596963	26597040	chr10:26596963:26597040:+	.	+
chr10	26598697	26598856	chr10:26598697:26598856:+	.	+
chr10	26600494	26600576	chr10:26600494:26600576:+	.	+
chr10	26607587	26607793	chr10:26607587:26607793:+	.	+
chr10	26609538	26609678	chr10:26609538:26609678:+	.	+
chr10	26632413	26632537	chr10:26632413:26632537:+	.	+
chr10	26704097	26704319	chr10:26704097:26704319:-	.	-
chr10	26706596	26706726	chr10:26706596:26706726:-	.	-
chr10	26709122	26709275	chr10:26709122:26709275:-	.	-
chr10	26710612	26710767	chr10:26710612:26710767:-	.	-
chr10	26726486	26726634	chr10:26726486:26726634:-	.	-
chr10	26735185	26735361	chr10:26735185:26735361:-	.	-
chr10	26755763	26755887	chr10:26755763:26755887:-	.	-
chr10	26760879	26761038	chr10:26760879:26761038:-	.	-
chr10	26774309	26774491	chr10:26774309:26774491:-	.	-
chr10	26776335	26776451	chr10:26776335:26776451:-	.	-
chr10	26790072	26790174	chr10:26790072:26790174:-	.	-
chr10	26821135	26821273	chr10:26821135:26821273:-	.	-
chr10	26838285	26838495	chr10:26838285:26838495:-	.	-
chr10	26839714	26839876	chr10:26839714:26839876:-	.	-
chr10	26844272	26844383	chr10:26844272:26844383:-	.	-
chr10	26853773	26853871	chr10:26853773:26853871:-	.	-
chr10	26858669	26858811	chr10:26858669:26858811:-	.	-
chr10	26875162	26875355	chr10:26875162:26875355:-	.	-
chr10	26878584	26878670	chr10:26878584:26878670:-	.	-
chr10	26884708	26884832	chr10:26884708:26884832:-	.	-
chr10	26896469	26896603	chr10:26896469:26896603:-	.	-
chr10	26904190	26904307	chr10:26904190:26904307:-	.	-
chr10	26910291	26910527	chr10:26910291:26910527:-	.	-
chr10	26917104	26917240	chr10:26917104:26917240:-	.	-
chr10	26924607	26924787	chr10:26924607:26924787:-	.	-
chr10	26928135	26928241	chr10:26928135:26928241:-	.	-
chr10	26931849	26932060	chr10:26931849:26932060:-	.	-
chr10	26943789	26943875	chr10:26943789:26943875:-	.	-
chr10	26951381	26951508	chr10:26951381:26951508:-	.	-
chr10	26955519	26955632	chr10:26955519:26955632:-	.	-
chr10	26963477	26963588	chr10:26963477:26963588:-	.	-
chr10	26984724	26984935	chr10:26984724:26984935:-	.	-
chr10	26986415	26986516	chr10:26986415:26986516:-	.	-
chr10	27044387	27044560	chr10:27044387:27044560:-	.	-
chr10	27047851	27047991	chr10:27047851:27047991:-	.	-
chr10	27064219	27064379	chr10:27064219:27064379:-	.	-
chr10	27066801	27066900	chr10:27066801:27066900:-	.	-
chr10	27070059	27070237	chr10:27070059:27070237:-	.	-
chr10	27083349	27083466	chr10:27083349:27083466:-	.	-
chr10	27085868	27085957	chr10:27085868:27085957:-	.	-
chr10	27088783	27088962	chr10:27088783:27088962:-	.	-
chr10	27187010	27187180	chr10:27187010:27187180:-	.	-
chr10	28056228	28056343	chr10:28056228:28056343:+	.	+
chr10	28074411	28074585	chr10:28074411:28074585:+	.	+
chr10	28103237	28103530	chr10:28103237:28103530:+	.	+
chr10	28185564	28185866	chr10:28185564:28185866:+	.	+
chr10	28192754	28192863	chr10:28192754:28192863:+	.	+
chr10	28194891	28195092	chr10:28194891:28195092:+	.	+
chr10	28202994	28203099	chr10:28202994:28203099:+	.	+
chr10	28212720	28212993	chr10:28212720:28212993:+	.	+
chr10	28216715	28216751	chr10:28216715:28216751:+	.	+
chr10	28271424	28271562	chr10:28271424:28271562:+	.	+
chr10	28279811	28279971	chr10:28279811:28279971:+	.	+
chr10	28281913	28281948	chr10:28281913:28281948:+	.	+
chr10	28286301	28286485	chr10:28286301:28286485:+	.	+
chr10	28288133	28288220	chr10:28288133:28288220:+	.	+
chr10	28293174	28293210	chr10:28293174:28293210:+	.	+
chr10	28300199	28300353	chr10:28300199:28300353:+	.	+
chr10	28442281	28442442	chr10:28442281:28442442:+	.	+
chr10	28453298	28453459	chr10:28453298:28453459:+	.	+
chr10	28703734	28703820	chr10:28703734:28703820:-	.	-
chr10	28870050	28870208	chr10:28870050:28870208:+	.	+
chr10	28900768	28900839	chr10:28900768:28900839:+	.	+
chr10	28916071	28917246	chr10:28916071:28917246:+	.	+
chr10	28937861	28938102	chr10:28937861:28938102:+	.	+
chr10	28944041	28945220	chr10:28944041:28945220:+	.	+
chr10	29037313	29037528	chr10:29037313:29037528:+	.	+
chr10	29042081	29042223	chr10:29042081:29042223:+	.	+
chr10	29051625	29051677	chr10:29051625:29051677:+	.	+
chr10	29219738	29219935	chr10:29219738:29219935:-	.	-
chr10	29224387	29224533	chr10:29224387:29224533:-	.	-
chr10	29226194	29226385	chr10:29226194:29226385:-	.	-
chr10	29918272	29918385	chr10:29918272:29918385:-	.	-
chr10	30267463	30267583	chr10:30267463:30267583:-	.	-
chr10	30280624	30280788	chr10:30280624:30280788:-	.	-
chr10	30286232	30286312	chr10:30286232:30286312:-	.	-
chr10	30307245	30307401	chr10:30307245:30307401:-	.	-
chr10	30313921	30313994	chr10:30313921:30313994:-	.	-
chr10	30317546	30317611	chr10:30317546:30317611:-	.	-
chr10	30330121	30330267	chr10:30330121:30330267:-	.	-
chr10	30331454	30331523	chr10:30331454:30331523:-	.	-
chr10	30333084	30333178	chr10:30333084:30333178:-	.	-
chr10	30334519	30334636	chr10:30334519:30334636:-	.	-
chr10	30372742	30372894	chr10:30372742:30372894:-	.	-
chr10	30374117	30374248	chr10:30374117:30374248:-	.	-
chr10	30413875	30414059	chr10:30413875:30414059:-	.	-
chr10	30415874	30415999	chr10:30415874:30415999:-	.	-
chr10	30417936	30418049	chr10:30417936:30418049:-	.	-
chr10	30421725	30421832	chr10:30421725:30421832:-	.	-
chr10	30424407	30424486	chr10:30424407:30424486:-	.	-
chr10	30557281	30557362	chr10:30557281:30557362:-	.	-
chr10	31057991	31058051	chr10:31057991:31058051:-	.	-
chr10	31060946	31060984	chr10:31060946:31060984:-	.	-
chr10	31062818	31062832	chr10:31062818:31062832:-	.	-
chr10	31066417	31066518	chr10:31066417:31066518:-	.	-
chr10	31077678	31077826	chr10:31077678:31077826:-	.	-
chr10	31099021	31099136	chr10:31099021:31099136:-	.	-
chr10	31223557	31223628	chr10:31223557:31223628:-	.	-
chr10	31225579	31225780	chr10:31225579:31225780:-	.	-
chr10	31237190	31237354	chr10:31237190:31237354:-	.	-
chr10	31254469	31254702	chr10:31254469:31254702:-	.	-
chr10	3185734	3185897	chr10:3185734:3185897:+	.	+
chr10	3192056	3192258	chr10:3192056:3192258:+	.	+
chr10	3193590	3193677	chr10:3193590:3193677:+	.	+
chr10	3203539	3203580	chr10:3203539:3203580:+	.	+
chr10	3206103	3206222	chr10:3206103:3206222:+	.	+
chr10	3208127	3208186	chr10:3208127:3208186:+	.	+
chr10	3217394	3217518	chr10:3217394:3217518:+	.	+
chr10	32858880	32859089	chr10:32858880:32859089:+	.	+
chr10	32876819	32876980	chr10:32876819:32876980:+	.	+
chr10	32878052	32878084	chr10:32878052:32878084:+	.	+
chr10	32895575	32895634	chr10:32895575:32895634:+	.	+
chr10	32903760	32903822	chr10:32903760:32903822:+	.	+
chr10	32906447	32906506	chr10:32906447:32906506:+	.	+
chr10	33024843	33024896	chr10:33024843:33024896:+	.	+
chr10	33041111	33041140	chr10:33041111:33041140:+	.	+
chr10	33057319	33057345	chr10:33057319:33057345:+	.	+
chr10	33062882	33062929	chr10:33062882:33062929:+	.	+
chr10	33083784	33083828	chr10:33083784:33083828:+	.	+
chr10	33153507	33153536	chr10:33153507:33153536:+	.	+
chr10	33157524	33157553	chr10:33157524:33157553:+	.	+
chr10	33162694	33162738	chr10:33162694:33162738:+	.	+
chr10	33166794	33166838	chr10:33166794:33166838:+	.	+
chr10	33170785	33170808	chr10:33170785:33170808:+	.	+
chr10	33184364	33184402	chr10:33184364:33184402:+	.	+
chr10	33186229	33186267	chr10:33186229:33186267:+	.	+
chr10	33187962	33188000	chr10:33187962:33188000:+	.	+
chr10	33191372	33191410	chr10:33191372:33191410:+	.	+
chr10	33248129	33248349	chr10:33248129:33248349:-	.	-
chr10	33263188	33263298	chr10:33263188:33263298:-	.	-
chr10	33315550	33315724	chr10:33315550:33315724:-	.	-
chr10	33342350	33342864	chr10:33342350:33342864:-	.	-
chr10	33374307	33374386	chr10:33374307:33374386:+	.	+
chr10	33487977	33488163	chr10:33487977:33488163:-	.	-
chr10	33499437	33499645	chr10:33499437:33499645:-	.	-
chr10	33586327	33586535	chr10:33586327:33586535:+	.	+
chr10	33597089	33597275	chr10:33597089:33597275:+	.	+
chr10	33631312	33631456	chr10:33631312:33631456:+	.	+
chr10	33632768	33632885	chr10:33632768:33632885:+	.	+
chr10	33654895	33655063	chr10:33654895:33655063:-	.	-
chr10	33659964	33660085	chr10:33659964:33660085:-	.	-
chr10	33663456	33663566	chr10:33663456:33663566:-	.	-
chr10	33779818	33779915	chr10:33779818:33779915:+	.	+
chr10	33822434	33822592	chr10:33822434:33822592:+	.	+
chr10	33875715	33875922	chr10:33875715:33875922:-	.	-
chr10	33879775	33880014	chr10:33879775:33880014:-	.	-
chr10	33882542	33882795	chr10:33882542:33882795:-	.	-
chr10	33903498	33903966	chr10:33903498:33903966:-	.	-
chr10	3391800	3391871	chr10:3391800:3391871:+	.	+
chr10	34030107	34030275	chr10:34030107:34030275:-	.	-
chr10	34033395	34033547	chr10:34033395:34033547:-	.	-
chr10	34034556	34034674	chr10:34034556:34034674:-	.	-
chr10	34042415	34042512	chr10:34042415:34042512:-	.	-
chr10	3409382	3409440	chr10:3409382:3409440:+	.	+
chr10	34119544	34119623	chr10:34119544:34119623:-	.	-
chr10	34123457	34123593	chr10:34123457:34123593:-	.	-
chr10	34127341	34127412	chr10:34127341:34127412:-	.	-
chr10	34131174	34131265	chr10:34131174:34131265:-	.	-
chr10	34267099	34267220	chr10:34267099:34267220:+	.	+
chr10	34303704	34303867	chr10:34303704:34303867:+	.	+
chr10	34305972	34306140	chr10:34305972:34306140:+	.	+
chr10	34311618	34311776	chr10:34311618:34311776:+	.	+
chr10	34325501	34325682	chr10:34325501:34325682:+	.	+
chr10	3508405	3508498	chr10:3508405:3508498:-	.	-
chr10	36273820	36273878	chr10:36273820:36273878:+	.	+
chr10	36348051	36348216	chr10:36348051:36348216:+	.	+
chr10	36704933	36705045	chr10:36704933:36705045:+	.	+
chr10	36706113	36706230	chr10:36706113:36706230:+	.	+
chr10	36720175	36720232	chr10:36720175:36720232:+	.	+
chr10	38737127	38737207	chr10:38737127:38737207:+	.	+
chr10	38746341	38746555	chr10:38746341:38746555:+	.	+
chr10	38748428	38748502	chr10:38748428:38748502:+	.	+
chr10	38750239	38750390	chr10:38750239:38750390:+	.	+
chr10	38781160	38781256	chr10:38781160:38781256:+	.	+
chr10	38785410	38785526	chr10:38785410:38785526:+	.	+
chr10	38787661	38787840	chr10:38787661:38787840:+	.	+
chr10	38789761	38789900	chr10:38789761:38789900:+	.	+
chr10	38798526	38798657	chr10:38798526:38798657:+	.	+
chr10	38800288	38800430	chr10:38800288:38800430:+	.	+
chr10	38811936	38812123	chr10:38811936:38812123:+	.	+
chr10	38814701	38814890	chr10:38814701:38814890:+	.	+
chr10	38816889	38817044	chr10:38816889:38817044:+	.	+
chr10	38818133	38818292	chr10:38818133:38818292:+	.	+
chr10	38823294	38823424	chr10:38823294:38823424:+	.	+
chr10	38856940	38856997	chr10:38856940:38856997:+	.	+
chr10	38860629	38860744	chr10:38860629:38860744:+	.	+
chr10	38862061	38862182	chr10:38862061:38862182:+	.	+
chr10	38872954	38873147	chr10:38872954:38873147:-	.	-
chr10	38874743	38874985	chr10:38874743:38874985:-	.	-
chr10	38878065	38878362	chr10:38878065:38878362:-	.	-
chr10	39242560	39242658	chr10:39242560:39242658:+	.	+
chr10	39245207	39245310	chr10:39245207:39245310:+	.	+
chr10	39246587	39246736	chr10:39246587:39246736:+	.	+
chr10	39251822	39252001	chr10:39251822:39252001:+	.	+
chr10	39354341	39354530	chr10:39354341:39354530:+	.	+
chr10	39510575	39510649	chr10:39510575:39510649:+	.	+
chr10	39514670	39514830	chr10:39514670:39514830:+	.	+
chr10	39519687	39519783	chr10:39519687:39519783:+	.	+
chr10	39533777	39533896	chr10:39533777:39533896:+	.	+
chr10	39536948	39537185	chr10:39536948:39537185:+	.	+
chr10	39550705	39550787	chr10:39550705:39550787:+	.	+
chr10	39552324	39552449	chr10:39552324:39552449:+	.	+
chr10	39554966	39555158	chr10:39554966:39555158:+	.	+
chr10	39556432	39556543	chr10:39556432:39556543:+	.	+
chr10	39558248	39558363	chr10:39558248:39558363:+	.	+
chr10	39567781	39567889	chr10:39567781:39567889:+	.	+
chr10	39643545	39643661	chr10:39643545:39643661:-	.	-
chr10	39644876	39645044	chr10:39644876:39645044:-	.	-
chr10	39694904	39695072	chr10:39694904:39695072:-	.	-
chr10	39725784	39725900	chr10:39725784:39725900:-	.	-
chr10	39760405	39760633	chr10:39760405:39760633:-	.	-
chr10	39776293	39776436	chr10:39776293:39776436:-	.	-
chr10	39796370	39796823	chr10:39796370:39796823:-	.	-
chr10	39945103	39945247	chr10:39945103:39945247:-	.	-
chr10	39947365	39947467	chr10:39947365:39947467:-	.	-
chr10	39952914	39953013	chr10:39952914:39953013:-	.	-
chr10	39954628	39954704	chr10:39954628:39954704:-	.	-
chr10	39955929	39956010	chr10:39955929:39956010:-	.	-
chr10	39959554	39959593	chr10:39959554:39959593:-	.	-
chr10	39970962	39971075	chr10:39970962:39971075:-	.	-
chr10	40011800	40011842	chr10:40011800:40011842:-	.	-
chr10	40154110	40154220	chr10:40154110:40154220:+	.	+
chr10	40155878	40156018	chr10:40155878:40156018:+	.	+
chr10	40173821	40173878	chr10:40173821:40173878:+	.	+
chr10	40186444	40186575	chr10:40186444:40186575:+	.	+
chr10	40293429	40293908	chr10:40293429:40293908:+	.	+
chr10	40301104	40301221	chr10:40301104:40301221:+	.	+
chr10	40304661	40305192	chr10:40304661:40305192:+	.	+
chr10	40307308	40307435	chr10:40307308:40307435:+	.	+
chr10	40311590	40311699	chr10:40311590:40311699:+	.	+
chr10	40315062	40315161	chr10:40315062:40315161:+	.	+
chr10	40351412	40351586	chr10:40351412:40351586:+	.	+
chr10	40352744	40352852	chr10:40352744:40352852:+	.	+
chr10	40357151	40357327	chr10:40357151:40357327:+	.	+
chr10	40449793	40449891	chr10:40449793:40449891:+	.	+
chr10	40457481	40457620	chr10:40457481:40457620:+	.	+
chr10	40466138	40466366	chr10:40466138:40466366:+	.	+
chr10	40556094	40556170	chr10:40556094:40556170:-	.	-
chr10	40562848	40562949	chr10:40562848:40562949:-	.	-
chr10	40564767	40564812	chr10:40564767:40564812:-	.	-
chr10	40569551	40569647	chr10:40569551:40569647:-	.	-
chr10	40570736	40570875	chr10:40570736:40570875:-	.	-
chr10	40572303	40572386	chr10:40572303:40572386:-	.	-
chr10	40577353	40577482	chr10:40577353:40577482:-	.	-
chr10	40640054	40640214	chr10:40640054:40640214:+	.	+
chr10	40646290	40646424	chr10:40646290:40646424:+	.	+
chr10	40650437	40650590	chr10:40650437:40650590:+	.	+
chr10	40651722	40651839	chr10:40651722:40651839:+	.	+
chr10	40652919	40653091	chr10:40652919:40653091:+	.	+
chr10	40654283	40654462	chr10:40654283:40654462:+	.	+
chr10	40946728	40946810	chr10:40946728:40946810:-	.	-
chr10	40947913	40948108	chr10:40947913:40948108:-	.	-
chr10	40949813	40949896	chr10:40949813:40949896:-	.	-
chr10	40951913	40952060	chr10:40951913:40952060:-	.	-
chr10	40953358	40953416	chr10:40953358:40953416:-	.	-
chr10	40960311	40960449	chr10:40960311:40960449:-	.	-
chr10	40971523	40971689	chr10:40971523:40971689:-	.	-
chr10	40973446	40973594	chr10:40973446:40973594:-	.	-
chr10	40974650	40974695	chr10:40974650:40974695:-	.	-
chr10	40976227	40976343	chr10:40976227:40976343:-	.	-
chr10	40977821	40977954	chr10:40977821:40977954:-	.	-
chr10	40985192	40985292	chr10:40985192:40985292:-	.	-
chr10	40987493	40987621	chr10:40987493:40987621:-	.	-
chr10	40990105	40990253	chr10:40990105:40990253:-	.	-
chr10	40992764	40992814	chr10:40992764:40992814:-	.	-
chr10	40997164	40997320	chr10:40997164:40997320:-	.	-
chr10	41112288	41112548	chr10:41112288:41112548:+	.	+
chr10	41115967	41116091	chr10:41115967:41116091:+	.	+
chr10	41119478	41119697	chr10:41119478:41119697:+	.	+
chr10	41122038	41122103	chr10:41122038:41122103:+	.	+
chr10	41128751	41128964	chr10:41128751:41128964:+	.	+
chr10	41140294	41140495	chr10:41140294:41140495:+	.	+
chr10	41144400	41144596	chr10:41144400:41144596:+	.	+
chr10	41150559	41150661	chr10:41150559:41150661:+	.	+
chr10	41182085	41182166	chr10:41182085:41182166:+	.	+
chr10	41214325	41214420	chr10:41214325:41214420:+	.	+
chr10	41218168	41218356	chr10:41218168:41218356:+	.	+
chr10	41222802	41222858	chr10:41222802:41222858:+	.	+
chr10	41227230	41227365	chr10:41227230:41227365:+	.	+
chr10	41241724	41241813	chr10:41241724:41241813:+	.	+
chr10	41246633	41246689	chr10:41246633:41246689:+	.	+
chr10	41261580	41261707	chr10:41261580:41261707:-	.	-
chr10	41441363	41441507	chr10:41441363:41441507:-	.	-
chr10	41450805	41450921	chr10:41450805:41450921:-	.	-
chr10	41460646	41460767	chr10:41460646:41460767:-	.	-
chr10	41462848	41463027	chr10:41462848:41463027:-	.	-
chr10	41615829	41616011	chr10:41615829:41616011:+	.	+
chr10	41617989	41618231	chr10:41617989:41618231:+	.	+
chr10	41622335	41622482	chr10:41622335:41622482:+	.	+
chr10	41623498	41623610	chr10:41623498:41623610:+	.	+
chr10	41646606	41646906	chr10:41646606:41646906:-	.	-
chr10	41667702	41667801	chr10:41667702:41667801:-	.	-
chr10	41671407	41671552	chr10:41671407:41671552:-	.	-
chr10	41683445	41683668	chr10:41683445:41683668:-	.	-
chr10	41686507	41686609	chr10:41686507:41686609:-	.	-
chr10	41690831	41691006	chr10:41690831:41691006:-	.	-
chr10	41712845	41713034	chr10:41712845:41713034:-	.	-
chr10	41728459	41728531	chr10:41728459:41728531:-	.	-
chr10	41731574	41731829	chr10:41731574:41731829:-	.	-
chr10	41916272	41917707	chr10:41916272:41917707:-	.	-
chr10	42036156	42036269	chr10:42036156:42036269:-	.	-
chr10	42038398	42038538	chr10:42038398:42038538:-	.	-
chr10	42079971	42080053	chr10:42079971:42080053:-	.	-
chr10	42114632	42114823	chr10:42114632:42114823:-	.	-
chr10	42120147	42120205	chr10:42120147:42120205:-	.	-
chr10	42135355	42135454	chr10:42135355:42135454:-	.	-
chr10	42146292	42146393	chr10:42146292:42146393:-	.	-
chr10	42158160	42158211	chr10:42158160:42158211:-	.	-
chr10	42174113	42174336	chr10:42174113:42174336:-	.	-
chr10	42245760	42245855	chr10:42245760:42245855:+	.	+
chr10	42252955	42253079	chr10:42252955:42253079:+	.	+
chr10	42291179	42291325	chr10:42291179:42291325:-	.	-
chr10	42292552	42292787	chr10:42292552:42292787:-	.	-
chr10	42294162	42294249	chr10:42294162:42294249:-	.	-
chr10	42297972	42298117	chr10:42297972:42298117:-	.	-
chr10	42402966	42403080	chr10:42402966:42403080:+	.	+
chr10	42412717	42412814	chr10:42412717:42412814:+	.	+
chr10	42465847	42465935	chr10:42465847:42465935:-	.	-
chr10	42509106	42509220	chr10:42509106:42509220:+	.	+
chr10	42510985	42511097	chr10:42510985:42511097:+	.	+
chr10	42514581	42514642	chr10:42514581:42514642:+	.	+
chr10	42523696	42523788	chr10:42523696:42523788:+	.	+
chr10	42524882	42525036	chr10:42524882:42525036:+	.	+
chr10	42526330	42526477	chr10:42526330:42526477:+	.	+
chr10	42530649	42530731	chr10:42530649:42530731:+	.	+
chr10	42534861	42535019	chr10:42534861:42535019:+	.	+
chr10	42627523	42627601	chr10:42627523:42627601:+	.	+
chr10	42631823	42632037	chr10:42631823:42632037:+	.	+
chr10	42643860	42643989	chr10:42643860:42643989:+	.	+
chr10	42740788	42742724	chr10:42740788:42742724:-	.	-
chr10	42794399	42794494	chr10:42794399:42794494:-	.	-
chr10	42880512	42880650	chr10:42880512:42880650:-	.	-
chr10	43018605	43018739	chr10:43018605:43018739:+	.	+
chr10	43115367	43115498	chr10:43115367:43115498:+	.	+
chr10	43250404	43250476	chr10:43250404:43250476:-	.	-
chr10	43252482	43252963	chr10:43252482:43252963:-	.	-
chr10	43324153	43324324	chr10:43324153:43324324:+	.	+
chr10	43608775	43608942	chr10:43608775:43608942:-	.	-
chr10	43627565	43627716	chr10:43627565:43627716:+	.	+
chr10	43641193	43641241	chr10:43641193:43641241:+	.	+
chr10	43648129	43648265	chr10:43648129:43648265:+	.	+
chr10	43652169	43652352	chr10:43652169:43652352:+	.	+
chr10	43655805	43655897	chr10:43655805:43655897:+	.	+
chr10	43676455	43676617	chr10:43676455:43676617:-	.	-
chr10	43681235	43681374	chr10:43681235:43681374:-	.	-
chr10	43684384	43684513	chr10:43684384:43684513:-	.	-
chr10	43686107	43686219	chr10:43686107:43686219:-	.	-
chr10	43694833	43694990	chr10:43694833:43694990:-	.	-
chr10	43696604	43696639	chr10:43696604:43696639:-	.	-
chr10	43699287	43699413	chr10:43699287:43699413:-	.	-
chr10	43706057	43706196	chr10:43706057:43706196:-	.	-
chr10	43708900	43709059	chr10:43708900:43709059:-	.	-
chr10	44005838	44006003	chr10:44005838:44006003:+	.	+
chr10	44009669	44009796	chr10:44009669:44009796:+	.	+
chr10	44014402	44014480	chr10:44014402:44014480:+	.	+
chr10	44023373	44023535	chr10:44023373:44023535:+	.	+
chr10	44166598	44166850	chr10:44166598:44166850:-	.	-
chr10	44169925	44170044	chr10:44169925:44170044:-	.	-
chr10	4428288	4428357	chr10:4428288:4428357:+	.	+
chr10	4430642	4430749	chr10:4430642:4430749:+	.	+
chr10	44791859	44791933	chr10:44791859:44791933:+	.	+
chr10	44810799	44810932	chr10:44810799:44810932:+	.	+
chr10	44812468	44812598	chr10:44812468:44812598:+	.	+
chr10	44827578	44827683	chr10:44827578:44827683:+	.	+
chr10	44834869	44835060	chr10:44834869:44835060:+	.	+
chr10	4483879	4484022	chr10:4483879:4484022:+	.	+
chr10	44840449	44840646	chr10:44840449:44840646:+	.	+
chr10	44845770	44845873	chr10:44845770:44845873:+	.	+
chr10	44867791	44867927	chr10:44867791:44867927:+	.	+
chr10	44870242	44870336	chr10:44870242:44870336:+	.	+
chr10	44872861	44872992	chr10:44872861:44872992:+	.	+
chr10	44875322	44875478	chr10:44875322:44875478:+	.	+
chr10	45034367	45035085	chr10:45034367:45035085:+	.	+
chr10	45036237	45036345	chr10:45036237:45036345:+	.	+
chr10	4503916	4504005	chr10:4503916:4504005:+	.	+
chr10	4505035	4505269	chr10:4505035:4505269:+	.	+
chr10	45059026	45059262	chr10:45059026:45059262:+	.	+
chr10	45062840	45062964	chr10:45062840:45062964:+	.	+
chr10	45065933	45066120	chr10:45065933:45066120:+	.	+
chr10	45067591	45067699	chr10:45067591:45067699:+	.	+
chr10	4526437	4526516	chr10:4526437:4526516:+	.	+
chr10	4527557	4527740	chr10:4527557:4527740:+	.	+
chr10	4528929	4529092	chr10:4528929:4529092:+	.	+
chr10	45308186	45308240	chr10:45308186:45308240:+	.	+
chr10	4530872	4530989	chr10:4530872:4530989:+	.	+
chr10	45325315	45325390	chr10:45325315:45325390:+	.	+
chr10	45338304	45338435	chr10:45338304:45338435:+	.	+
chr10	45358127	45358209	chr10:45358127:45358209:+	.	+
chr10	45372394	45372544	chr10:45372394:45372544:+	.	+
chr10	45406408	45406539	chr10:45406408:45406539:+	.	+
chr10	4705807	4705923	chr10:4705807:4705923:-	.	-
chr10	48833176	48833426	chr10:48833176:48833426:-	.	-
chr10	4889673	4889734	chr10:4889673:4889734:+	.	+
chr10	48992546	48992769	chr10:48992546:48992769:-	.	-
chr10	4903306	4903401	chr10:4903306:4903401:+	.	+
chr10	49075715	49075921	chr10:49075715:49075921:-	.	-
chr10	4909719	4909802	chr10:4909719:4909802:+	.	+
chr10	49124143	49124256	chr10:49124143:49124256:-	.	-
chr10	49139474	49139581	chr10:49139474:49139581:-	.	-
chr10	49243488	49243661	chr10:49243488:49243661:-	.	-
chr10	49247793	49247846	chr10:49247793:49247846:-	.	-
chr10	49255124	49255305	chr10:49255124:49255305:-	.	-
chr10	49293370	49293627	chr10:49293370:49293627:-	.	-
chr10	4929642	4929751	chr10:4929642:4929751:+	.	+
chr10	4940979	4941116	chr10:4940979:4941116:+	.	+
chr10	4942536	4942700	chr10:4942536:4942700:+	.	+
chr10	4992553	4992726	chr10:4992553:4992726:+	.	+
chr10	4994331	4994489	chr10:4994331:4994489:+	.	+
chr10	4995512	4995676	chr10:4995512:4995676:+	.	+
chr10	5001579	5001746	chr10:5001579:5001746:+	.	+
chr10	5003019	5003183	chr10:5003019:5003183:+	.	+
chr10	5004247	5004387	chr10:5004247:5004387:+	.	+
chr10	5022144	5022772	chr10:5022144:5022772:+	.	+
chr10	5023781	5023960	chr10:5023781:5023960:+	.	+
chr10	5030434	5030616	chr10:5030434:5030616:+	.	+
chr10	50324557	50324688	chr10:50324557:50324688:+	.	+
chr10	50327726	50327876	chr10:50327726:50327876:+	.	+
chr10	50337518	50338077	chr10:50337518:50338077:+	.	+
chr10	5034752	5034853	chr10:5034752:5034853:+	.	+
chr10	50357714	50357834	chr10:50357714:50357834:+	.	+
chr10	50362329	50362536	chr10:50362329:50362536:+	.	+
chr10	5037103	5037306	chr10:5037103:5037306:+	.	+
chr10	50378724	50378900	chr10:50378724:50378900:+	.	+
chr10	50380461	50380532	chr10:50380461:50380532:+	.	+
chr10	5040656	5040863	chr10:5040656:5040863:+	.	+
chr10	50409921	50410055	chr10:50409921:50410055:+	.	+
chr10	5042035	5042147	chr10:5042035:5042147:+	.	+
chr10	50427469	50427588	chr10:50427469:50427588:+	.	+
chr10	50430686	50430850	chr10:50430686:50430850:+	.	+
chr10	50432982	50433068	chr10:50432982:50433068:+	.	+
chr10	50434072	50434248	chr10:50434072:50434248:+	.	+
chr10	50436291	50436516	chr10:50436291:50436516:+	.	+
chr10	50438098	50438252	chr10:50438098:50438252:+	.	+
chr10	50440418	50440516	chr10:50440418:50440516:+	.	+
chr10	50441579	50441747	chr10:50441579:50441747:+	.	+
chr10	50447896	50448116	chr10:50447896:50448116:+	.	+
chr10	50449718	50449803	chr10:50449718:50449803:+	.	+
chr10	50455016	50455158	chr10:50455016:50455158:+	.	+
chr10	50470259	50470391	chr10:50470259:50470391:+	.	+
chr10	50473803	50473928	chr10:50473803:50473928:+	.	+
chr10	5047498	5047789	chr10:5047498:5047789:+	.	+
chr10	5049279	5049451	chr10:5049279:5049451:+	.	+
chr10	50543442	50543666	chr10:50543442:50543666:+	.	+
chr10	50560104	50560255	chr10:50560104:50560255:+	.	+
chr10	50561949	50562096	chr10:50561949:50562096:+	.	+
chr10	50565337	50565546	chr10:50565337:50565546:+	.	+
chr10	5056969	5057325	chr10:5056969:5057325:+	.	+
chr10	50624591	50624673	chr10:50624591:50624673:+	.	+
chr10	50660272	50660440	chr10:50660272:50660440:+	.	+
chr10	50701129	50701528	chr10:50701129:50701528:+	.	+
chr10	5075552	5075734	chr10:5075552:5075734:+	.	+
chr10	5083725	5083889	chr10:5083725:5083889:+	.	+
chr10	5085476	5085648	chr10:5085476:5085648:+	.	+
chr10	5087149	5087302	chr10:5087149:5087302:+	.	+
chr10	5089618	5089761	chr10:5089618:5089761:+	.	+
chr10	5090984	5091148	chr10:5090984:5091148:+	.	+
chr10	5103360	5103536	chr10:5103360:5103536:+	.	+
chr10	5106227	5106373	chr10:5106227:5106373:+	.	+
chr10	5111849	5111974	chr10:5111849:5111974:+	.	+
chr10	5113053	5113229	chr10:5113053:5113229:+	.	+
chr10	5114700	5114965	chr10:5114700:5114965:+	.	+
chr10	5116827	5118987	chr10:5116827:5118987:+	.	+
chr10	5126037	5126255	chr10:5126037:5126255:+	.	+
chr10	5127783	5128042	chr10:5127783:5128042:+	.	+
chr10	51307001	51307109	chr10:51307001:51307109:-	.	-
chr10	51340704	51340916	chr10:51340704:51340916:-	.	-
chr10	5136948	5137085	chr10:5136948:5137085:+	.	+
chr10	51401616	51401739	chr10:51401616:51401739:+	.	+
chr10	51413502	51413579	chr10:51413502:51413579:+	.	+
chr10	51414806	51414833	chr10:51414806:51414833:+	.	+
chr10	51428381	51428488	chr10:51428381:51428488:+	.	+
chr10	51433273	51433322	chr10:51433273:51433322:+	.	+
chr10	51435684	51435855	chr10:51435684:51435855:+	.	+
chr10	51437869	51438013	chr10:51437869:51438013:+	.	+
chr10	51439753	51439862	chr10:51439753:51439862:+	.	+
chr10	5153369	5153509	chr10:5153369:5153509:+	.	+
chr10	5170625	5170819	chr10:5170625:5170819:+	.	+
chr10	5173480	5173653	chr10:5173480:5173653:+	.	+
chr10	51744863	51745169	chr10:51744863:51745169:+	.	+
chr10	51770680	51770843	chr10:51770680:51770843:-	.	-
chr10	5177663	5177854	chr10:5177663:5177854:+	.	+
chr10	51784480	51784614	chr10:51784480:51784614:-	.	-
chr10	51795619	51795781	chr10:51795619:51795781:-	.	-
chr10	51797655	51797790	chr10:51797655:51797790:-	.	-
chr10	51801765	51801848	chr10:51801765:51801848:-	.	-
chr10	51804970	51805160	chr10:51804970:51805160:-	.	-
chr10	51807687	51807804	chr10:51807687:51807804:-	.	-
chr10	51810752	51810920	chr10:51810752:51810920:-	.	-
chr10	51815828	51816004	chr10:51815828:51816004:-	.	-
chr10	51818476	51818708	chr10:51818476:51818708:-	.	-
chr10	51819803	51819947	chr10:51819803:51819947:-	.	-
chr10	51821515	51821714	chr10:51821515:51821714:-	.	-
chr10	51835692	51835868	chr10:51835692:51835868:-	.	-
chr10	51837926	51838209	chr10:51837926:51838209:-	.	-
chr10	51840602	51840807	chr10:51840602:51840807:-	.	-
chr10	51845525	51845787	chr10:51845525:51845787:-	.	-
chr10	51850692	51850792	chr10:51850692:51850792:-	.	-
chr10	51874588	51875084	chr10:51874588:51875084:-	.	-
chr10	5188782	5188920	chr10:5188782:5188920:+	.	+
chr10	51888409	51888547	chr10:51888409:51888547:-	.	-
chr10	51889771	51889919	chr10:51889771:51889919:-	.	-
chr10	51892647	51892707	chr10:51892647:51892707:-	.	-
chr10	51898753	51898779	chr10:51898753:51898779:-	.	-
chr10	51899968	51900027	chr10:51899968:51900027:-	.	-
chr10	51901585	51901629	chr10:51901585:51901629:-	.	-
chr10	51981533	51981745	chr10:51981533:51981745:+	.	+
chr10	5200187	5200288	chr10:5200187:5200288:+	.	+
chr10	52024393	52024526	chr10:52024393:52024526:+	.	+
chr10	52031206	52031246	chr10:52031206:52031246:+	.	+
chr10	52032620	52032707	chr10:52032620:52032707:+	.	+
chr10	5203272	5203391	chr10:5203272:5203391:+	.	+
chr10	52034161	52034210	chr10:52034161:52034210:+	.	+
chr10	52036838	52036957	chr10:52036838:52036957:+	.	+
chr10	5205529	5205729	chr10:5205529:5205729:+	.	+
chr10	52065855	52066035	chr10:52065855:52066035:-	.	-
chr10	52068878	52069042	chr10:52068878:52069042:-	.	-
chr10	52070407	52070502	chr10:52070407:52070502:-	.	-
chr10	52073133	52073298	chr10:52073133:52073298:-	.	-
chr10	52074378	52074553	chr10:52074378:52074553:-	.	-
chr10	52077148	52077171	chr10:52077148:52077171:-	.	-
chr10	52120165	52121066	chr10:52120165:52121066:+	.	+
chr10	5214460	5214633	chr10:5214460:5214633:+	.	+
chr10	52153151	52153250	chr10:52153151:52153250:+	.	+
chr10	5216400	5216531	chr10:5216400:5216531:+	.	+
chr10	5217965	5218161	chr10:5217965:5218161:+	.	+
chr10	5229419	5229574	chr10:5229419:5229574:+	.	+
chr10	5232421	5232591	chr10:5232421:5232591:+	.	+
chr10	5241573	5241727	chr10:5241573:5241727:+	.	+
chr10	5242758	5242905	chr10:5242758:5242905:+	.	+
chr10	5244117	5244211	chr10:5244117:5244211:+	.	+
chr10	5246947	5247181	chr10:5246947:5247181:+	.	+
chr10	5248862	5249056	chr10:5248862:5249056:+	.	+
chr10	5259748	5259873	chr10:5259748:5259873:+	.	+
chr10	5262562	5262717	chr10:5262562:5262717:+	.	+
chr10	5270594	5270752	chr10:5270594:5270752:+	.	+
chr10	52741650	52741777	chr10:52741650:52741777:+	.	+
chr10	52782257	52782416	chr10:52782257:52782416:+	.	+
chr10	52793260	52793416	chr10:52793260:52793416:+	.	+
chr10	52797703	52797755	chr10:52797703:52797755:+	.	+
chr10	52809144	52809298	chr10:52809144:52809298:+	.	+
chr10	5284990	5285152	chr10:5284990:5285152:+	.	+
chr10	5288574	5288761	chr10:5288574:5288761:+	.	+
chr10	5290014	5290164	chr10:5290014:5290164:+	.	+
chr10	5301207	5301275	chr10:5301207:5301275:+	.	+
chr10	53017859	53018011	chr10:53017859:53018011:-	.	-
chr10	53021308	53021487	chr10:53021308:53021487:-	.	-
chr10	5302788	5302930	chr10:5302788:5302930:+	.	+
chr10	53032314	53032431	chr10:53032314:53032431:-	.	-
chr10	5313412	5313624	chr10:5313412:5313624:+	.	+
chr10	5314683	5314775	chr10:5314683:5314775:+	.	+
chr10	5316107	5316165	chr10:5316107:5316165:+	.	+
chr10	53283089	53283263	chr10:53283089:53283263:-	.	-
chr10	53322154	53322269	chr10:53322154:53322269:+	.	+
chr10	53325915	53326091	chr10:53325915:53326091:+	.	+
chr10	53332633	53332758	chr10:53332633:53332758:-	.	-
chr10	53335658	53335858	chr10:53335658:53335858:-	.	-
chr10	53339940	53340021	chr10:53339940:53340021:-	.	-
chr10	53342562	53342878	chr10:53342562:53342878:-	.	-
chr10	53345522	53345840	chr10:53345522:53345840:-	.	-
chr10	53357983	53358087	chr10:53357983:53358087:-	.	-
chr10	53360751	53360868	chr10:53360751:53360868:-	.	-
chr10	53368908	53369035	chr10:53368908:53369035:-	.	-
chr10	53372106	53372259	chr10:53372106:53372259:-	.	-
chr10	53397537	53397698	chr10:53397537:53397698:-	.	-
chr10	53404042	53404164	chr10:53404042:53404164:-	.	-
chr10	53409757	53409954	chr10:53409757:53409954:-	.	-
chr10	5348528	5348711	chr10:5348528:5348711:-	.	-
chr10	53645236	53645351	chr10:53645236:53645351:-	.	-
chr10	53653298	53653391	chr10:53653298:53653391:-	.	-
chr10	53745520	53745635	chr10:53745520:53745635:-	.	-
chr10	53750504	53750600	chr10:53750504:53750600:-	.	-
chr10	5377249	5377382	chr10:5377249:5377382:-	.	-
chr10	53798029	53798209	chr10:53798029:53798209:+	.	+
chr10	55747705	55747893	chr10:55747705:55747893:-	.	-
chr10	55759945	55760085	chr10:55759945:55760085:-	.	-
chr10	55771195	55771264	chr10:55771195:55771264:-	.	-
chr10	55784280	55784363	chr10:55784280:55784363:-	.	-
chr10	55792282	55792407	chr10:55792282:55792407:-	.	-
chr10	55848867	55848983	chr10:55848867:55848983:-	.	-
chr10	55875486	55875624	chr10:55875486:55875624:-	.	-
chr10	55890650	55890777	chr10:55890650:55890777:-	.	-
chr10	55893648	55893790	chr10:55893648:55893790:-	.	-
chr10	55897298	55897390	chr10:55897298:55897390:-	.	-
chr10	55900286	55900426	chr10:55900286:55900426:-	.	-
chr10	55907549	55907639	chr10:55907549:55907639:-	.	-
chr10	55912646	55912705	chr10:55912646:55912705:-	.	-
chr10	55918241	55918366	chr10:55918241:55918366:-	.	-
chr10	55921694	55921762	chr10:55921694:55921762:-	.	-
chr10	55934756	55934924	chr10:55934756:55934924:-	.	-
chr10	55944370	55944531	chr10:55944370:55944531:-	.	-
chr10	5633694	5634228	chr10:5633694:5634228:-	.	-
chr10	5692295	5692421	chr10:5692295:5692421:-	.	-
chr10	5695820	5696050	chr10:5695820:5696050:-	.	-
chr10	57217303	57217427	chr10:57217303:57217427:+	.	+
chr10	57219222	57219297	chr10:57219222:57219297:+	.	+
chr10	57221176	57221237	chr10:57221176:57221237:+	.	+
chr10	57222429	57222516	chr10:57222429:57222516:+	.	+
chr10	57228867	57228920	chr10:57228867:57228920:+	.	+
chr10	57412009	57412076	chr10:57412009:57412076:+	.	+
chr10	57427880	57427987	chr10:57427880:57427987:+	.	+
chr10	57447896	57448072	chr10:57447896:57448072:+	.	+
chr10	57520717	57520930	chr10:57520717:57520930:+	.	+
chr10	57522226	57522370	chr10:57522226:57522370:+	.	+
chr10	57525373	57525469	chr10:57525373:57525469:+	.	+
chr10	57720989	57721056	chr10:57720989:57721056:+	.	+
chr10	57730715	57730819	chr10:57730715:57730819:+	.	+
chr10	57741535	57741699	chr10:57741535:57741699:+	.	+
chr10	57751381	57751502	chr10:57751381:57751502:+	.	+
chr10	57753048	57753224	chr10:57753048:57753224:+	.	+
chr10	57757459	57757653	chr10:57757459:57757653:+	.	+
chr10	57861769	57861928	chr10:57861769:57861928:+	.	+
chr10	57870818	57870884	chr10:57870818:57870884:+	.	+
chr10	57875151	57875301	chr10:57875151:57875301:+	.	+
chr10	57876721	57876813	chr10:57876721:57876813:+	.	+
chr10	57879382	57879430	chr10:57879382:57879430:+	.	+
chr10	57914732	57914799	chr10:57914732:57914799:+	.	+
chr10	57916060	57916171	chr10:57916060:57916171:+	.	+
chr10	57920340	57920532	chr10:57920340:57920532:+	.	+
chr10	57923266	57923353	chr10:57923266:57923353:+	.	+
chr10	57924584	57924793	chr10:57924584:57924793:+	.	+
chr10	57933375	57933510	chr10:57933375:57933510:+	.	+
chr10	57948428	57948629	chr10:57948428:57948629:+	.	+
chr10	57951321	57951422	chr10:57951321:57951422:+	.	+
chr10	57953358	57953503	chr10:57953358:57953503:+	.	+
chr10	57970269	57970389	chr10:57970269:57970389:+	.	+
chr10	57972253	57972380	chr10:57972253:57972380:+	.	+
chr10	57975827	57976005	chr10:57975827:57976005:+	.	+
chr10	57986886	57987044	chr10:57986886:57987044:+	.	+
chr10	5799602	5799775	chr10:5799602:5799775:-	.	-
chr10	58000997	58001158	chr10:58000997:58001158:+	.	+
chr10	58003546	58003662	chr10:58003546:58003662:+	.	+
chr10	58007665	58007857	chr10:58007665:58007857:+	.	+
chr10	58024649	58024825	chr10:58024649:58024825:+	.	+
chr10	58036337	58036475	chr10:58036337:58036475:+	.	+
chr10	5804659	5804859	chr10:5804659:5804859:-	.	-
chr10	58068793	58068853	chr10:58068793:58068853:-	.	-
chr10	58070088	58070247	chr10:58070088:58070247:-	.	-
chr10	58074705	58074791	chr10:58074705:58074791:-	.	-
chr10	58084061	58084146	chr10:58084061:58084146:-	.	-
chr10	5812265	5812582	chr10:5812265:5812582:-	.	-
chr10	5825601	5825786	chr10:5825601:5825786:-	.	-
chr10	5827491	5827635	chr10:5827491:5827635:-	.	-
chr10	5832229	5832485	chr10:5832229:5832485:-	.	-
chr10	58446669	58446944	chr10:58446669:58446944:+	.	+
chr10	58546196	58546366	chr10:58546196:58546366:+	.	+
chr10	58549408	58549664	chr10:58549408:58549664:+	.	+
chr10	58566920	58567239	chr10:58566920:58567239:+	.	+
chr10	58593719	58594053	chr10:58593719:58594053:+	.	+
chr10	58629252	58629439	chr10:58629252:58629439:-	.	-
chr10	58633562	58633694	chr10:58633562:58633694:-	.	-
chr10	58639596	58639764	chr10:58639596:58639764:-	.	-
chr10	58641509	58641605	chr10:58641509:58641605:-	.	-
chr10	58643768	58643929	chr10:58643768:58643929:-	.	-
chr10	58646273	58646459	chr10:58646273:58646459:-	.	-
chr10	58799802	58799904	chr10:58799802:58799904:+	.	+
chr10	58802044	58802140	chr10:58802044:58802140:+	.	+
chr10	58810929	58811168	chr10:58810929:58811168:+	.	+
chr10	58813152	58813348	chr10:58813152:58813348:+	.	+
chr10	58814831	58815007	chr10:58814831:58815007:+	.	+
chr10	58824609	58824708	chr10:58824609:58824708:+	.	+
chr10	58828037	58828090	chr10:58828037:58828090:+	.	+
chr10	58830037	58830102	chr10:58830037:58830102:+	.	+
chr10	58873725	58873813	chr10:58873725:58873813:+	.	+
chr10	58879096	58879261	chr10:58879096:58879261:+	.	+
chr10	58888125	58888224	chr10:58888125:58888224:-	.	-
chr10	58892239	58892399	chr10:58892239:58892399:-	.	-
chr10	58913954	58914070	chr10:58913954:58914070:-	.	-
chr10	58917694	58917897	chr10:58917694:58917897:-	.	-
chr10	58919397	58919557	chr10:58919397:58919557:-	.	-
chr10	58929202	58929306	chr10:58929202:58929306:-	.	-
chr10	58930374	58930544	chr10:58930374:58930544:-	.	-
chr10	5895732	5895894	chr10:5895732:5895894:-	.	-
chr10	59190705	59190866	chr10:59190705:59190866:+	.	+
chr10	59195731	59195905	chr10:59195731:59195905:+	.	+
chr10	59229832	59229837	chr10:59229832:59229837:+	.	+
chr10	59230886	59231000	chr10:59230886:59231000:+	.	+
chr10	5927910	5927985	chr10:5927910:5927985:+	.	+
chr10	5929349	5929388	chr10:5929349:5929388:+	.	+
chr10	59356979	59357088	chr10:59356979:59357088:+	.	+
chr10	59453581	59453655	chr10:59453581:59453655:-	.	-
chr10	59467543	59467675	chr10:59467543:59467675:+	.	+
chr10	59470475	59470574	chr10:59470475:59470574:+	.	+
chr10	59475210	59475307	chr10:59475210:59475307:+	.	+
chr10	59512500	59512619	chr10:59512500:59512619:+	.	+
chr10	59525208	59525332	chr10:59525208:59525332:+	.	+
chr10	59527071	59527156	chr10:59527071:59527156:+	.	+
chr10	59560841	59560962	chr10:59560841:59560962:+	.	+
chr10	59586558	59586672	chr10:59586558:59586672:+	.	+
chr10	5971787	5971971	chr10:5971787:5971971:+	.	+
chr10	59760285	59760293	chr10:59760285:59760293:+	.	+
chr10	59782315	59782431	chr10:59782315:59782431:-	.	-
chr10	59786037	59786495	chr10:59786037:59786495:-	.	-
chr10	59790119	59790221	chr10:59790119:59790221:-	.	-
chr10	59792554	59792661	chr10:59792554:59792661:-	.	-
chr10	59798782	59798962	chr10:59798782:59798962:-	.	-
chr10	59847608	59847996	chr10:59847608:59847996:-	.	-
chr10	59854470	59854618	chr10:59854470:59854618:-	.	-
chr10	59871763	59871915	chr10:59871763:59871915:-	.	-
chr10	59873453	59873672	chr10:59873453:59873672:-	.	-
chr10	59882453	59882560	chr10:59882453:59882560:-	.	-
chr10	59883794	59883906	chr10:59883794:59883906:-	.	-
chr10	59889356	59889472	chr10:59889356:59889472:-	.	-
chr10	59891057	59891129	chr10:59891057:59891129:-	.	-
chr10	59899391	59899628	chr10:59899391:59899628:-	.	-
chr10	59951283	59951395	chr10:59951283:59951395:-	.	-
chr10	59986234	59986312	chr10:59986234:59986312:-	.	-
chr10	59993686	59993823	chr10:59993686:59993823:-	.	-
chr10	59997139	59997333	chr10:59997139:59997333:-	.	-
chr10	60112838	60112915	chr10:60112838:60112915:-	.	-
chr10	60149641	60149851	chr10:60149641:60149851:-	.	-
chr10	60181901	60182133	chr10:60181901:60182133:-	.	-
chr10	60183609	60183771	chr10:60183609:60183771:-	.	-
chr10	60213134	60213432	chr10:60213134:60213432:-	.	-
chr10	60229728	60229909	chr10:60229728:60229909:-	.	-
chr10	60245806	60246030	chr10:60245806:60246030:-	.	-
chr10	6032684	6032798	chr10:6032684:6032798:-	.	-
chr10	60570325	60570413	chr10:60570325:60570413:-	.	-
chr10	60580443	60580510	chr10:60580443:60580510:-	.	-
chr10	60670048	60670211	chr10:60670048:60670211:-	.	-
chr10	60674336	60674416	chr10:60674336:60674416:-	.	-
chr10	60681106	60681281	chr10:60681106:60681281:-	.	-
chr10	60689855	60689960	chr10:60689855:60689960:-	.	-
chr10	60708674	60708864	chr10:60708674:60708864:-	.	-
chr10	60712352	60712508	chr10:60712352:60712508:-	.	-
chr10	60733605	60734005	chr10:60733605:60734005:-	.	-
chr10	60762659	60763230	chr10:60762659:60763230:+	.	+
chr10	60785972	60786127	chr10:60785972:60786127:-	.	-
chr10	60801947	60802087	chr10:60801947:60802087:-	.	-
chr10	60815681	60815783	chr10:60815681:60815783:-	.	-
chr10	60818562	60818784	chr10:60818562:60818784:-	.	-
chr10	60897666	60897851	chr10:60897666:60897851:-	.	-
chr10	60989808	60989957	chr10:60989808:60989957:+	.	+
chr10	61010796	61010963	chr10:61010796:61010963:+	.	+
chr10	61076704	61077018	chr10:61076704:61077018:+	.	+
chr10	61086040	61086139	chr10:61086040:61086139:+	.	+
chr10	61133166	61133235	chr10:61133166:61133235:+	.	+
chr10	61135139	61135181	chr10:61135139:61135181:+	.	+
chr10	61152522	61152653	chr10:61152522:61152653:+	.	+
chr10	61161046	61161176	chr10:61161046:61161176:+	.	+
chr10	61162191	61162376	chr10:61162191:61162376:+	.	+
chr10	61195071	61195179	chr10:61195071:61195179:+	.	+
chr10	61203883	61204057	chr10:61203883:61204057:-	.	-
chr10	61212024	61212134	chr10:61212024:61212134:-	.	-
chr10	61214425	61214622	chr10:61214425:61214622:-	.	-
chr10	61216210	61216316	chr10:61216210:61216316:-	.	-
chr10	61302826	61302864	chr10:61302826:61302864:-	.	-
chr10	61323188	61323232	chr10:61323188:61323232:-	.	-
chr10	61334038	61334082	chr10:61334038:61334082:-	.	-
chr10	61339016	61339060	chr10:61339016:61339060:-	.	-
chr10	61349997	61350104	chr10:61349997:61350104:-	.	-
chr10	61352827	61352892	chr10:61352827:61352892:-	.	-
chr10	61353956	61354012	chr10:61353956:61354012:-	.	-
chr10	61365838	61365888	chr10:61365838:61365888:-	.	-
chr10	61368002	61368028	chr10:61368002:61368028:-	.	-
chr10	61371430	61371465	chr10:61371430:61371465:-	.	-
chr10	61374455	61374481	chr10:61374455:61374481:-	.	-
chr10	61424037	61424106	chr10:61424037:61424106:-	.	-
chr10	61652562	61652609	chr10:61652562:61652609:-	.	-
chr10	61654216	61654332	chr10:61654216:61654332:-	.	-
chr10	61656615	61656710	chr10:61656615:61656710:-	.	-
chr10	61664526	61664600	chr10:61664526:61664600:-	.	-
chr10	61665828	61666013	chr10:61665828:61666013:-	.	-
chr10	61720906	61721100	chr10:61720906:61721100:+	.	+
chr10	61734337	61734570	chr10:61734337:61734570:-	.	-
chr10	61737195	61737350	chr10:61737195:61737350:-	.	-
chr10	61738429	61738612	chr10:61738429:61738612:-	.	-
chr10	61749096	61749400	chr10:61749096:61749400:-	.	-
chr10	61767468	61767616	chr10:61767468:61767616:-	.	-
chr10	61848426	61848659	chr10:61848426:61848659:-	.	-
chr10	61854059	61854214	chr10:61854059:61854214:-	.	-
chr10	61856435	61856618	chr10:61856435:61856618:-	.	-
chr10	61864472	61864705	chr10:61864472:61864705:-	.	-
chr10	61866240	61866395	chr10:61866240:61866395:-	.	-
chr10	61868173	61868356	chr10:61868173:61868356:-	.	-
chr10	61900182	61900273	chr10:61900182:61900273:-	.	-
chr10	61901722	61901799	chr10:61901722:61901799:-	.	-
chr10	61903883	61903994	chr10:61903883:61903994:-	.	-
chr10	61906127	61906311	chr10:61906127:61906311:-	.	-
chr10	61907787	61907901	chr10:61907787:61907901:-	.	-
chr10	61921672	61921814	chr10:61921672:61921814:-	.	-
chr10	61931038	61931202	chr10:61931038:61931202:-	.	-
chr10	61932649	61932805	chr10:61932649:61932805:-	.	-
chr10	61933808	61933883	chr10:61933808:61933883:-	.	-
chr10	61943306	61943455	chr10:61943306:61943455:-	.	-
chr10	6198415	6198532	chr10:6198415:6198532:-	.	-
chr10	62037798	62037896	chr10:62037798:62037896:-	.	-
chr10	62054565	62054750	chr10:62054565:62054750:-	.	-
chr10	62060980	62061639	chr10:62060980:62061639:-	.	-
chr10	62082333	62082377	chr10:62082333:62082377:-	.	-
chr10	62084137	62084271	chr10:62084137:62084271:-	.	-
chr10	62090269	62090430	chr10:62090269:62090430:-	.	-
chr10	62096725	62096874	chr10:62096725:62096874:-	.	-
chr10	62130569	62130721	chr10:62130569:62130721:-	.	-
chr10	62187011	62187180	chr10:62187011:62187180:-	.	-
chr10	62215922	62216161	chr10:62215922:62216161:-	.	-
chr10	62219231	62219422	chr10:62219231:62219422:-	.	-
chr10	62222842	62223027	chr10:62222842:62223027:-	.	-
chr10	62243189	62243382	chr10:62243189:62243382:-	.	-
chr10	62248179	62248342	chr10:62248179:62248342:-	.	-
chr10	62253669	62253790	chr10:62253669:62253790:-	.	-
chr10	62279132	62279221	chr10:62279132:62279221:-	.	-
chr10	62285297	62285508	chr10:62285297:62285508:-	.	-
chr10	62300924	62303126	chr10:62300924:62303126:-	.	-
chr10	62327556	62327609	chr10:62327556:62327609:-	.	-
chr10	62395467	62395539	chr10:62395467:62395539:+	.	+
chr10	62432524	62432809	chr10:62432524:62432809:+	.	+
chr10	62434592	62434738	chr10:62434592:62434738:+	.	+
chr10	62445419	62445592	chr10:62445419:62445592:+	.	+
chr10	62462981	62463148	chr10:62462981:62463148:+	.	+
chr10	62501837	62501980	chr10:62501837:62501980:+	.	+
chr10	62537809	62537871	chr10:62537809:62537871:+	.	+
chr10	62581169	62581302	chr10:62581169:62581302:-	.	-
chr10	6258266	6258307	chr10:6258266:6258307:-	.	-
chr10	62582777	62582942	chr10:62582777:62582942:-	.	-
chr10	62584650	62584857	chr10:62584650:62584857:-	.	-
chr10	62586019	62586145	chr10:62586019:62586145:-	.	-
chr10	62588417	62588496	chr10:62588417:62588496:-	.	-
chr10	62590376	62590525	chr10:62590376:62590525:-	.	-
chr10	62593731	62593952	chr10:62593731:62593952:-	.	-
chr10	62608584	62608956	chr10:62608584:62608956:-	.	-
chr10	62610625	62610741	chr10:62610625:62610741:-	.	-
chr10	62612771	62612794	chr10:62612771:62612794:-	.	-
chr10	62615543	62615684	chr10:62615543:62615684:-	.	-
chr10	62624970	62625041	chr10:62624970:62625041:-	.	-
chr10	62626261	62626372	chr10:62626261:62626372:-	.	-
chr10	6262665	6262804	chr10:6262665:6262804:-	.	-
chr10	62629981	62630032	chr10:62629981:62630032:-	.	-
chr10	62632003	62632178	chr10:62632003:62632178:-	.	-
chr10	62655135	62656031	chr10:62655135:62656031:-	.	-
chr10	62726774	62726933	chr10:62726774:62726933:+	.	+
chr10	62732376	62732452	chr10:62732376:62732452:+	.	+
chr10	62736199	62736420	chr10:62736199:62736420:+	.	+
chr10	62737745	62737836	chr10:62737745:62737836:+	.	+
chr10	62741083	62741213	chr10:62741083:62741213:+	.	+
chr10	62745929	62746089	chr10:62745929:62746089:+	.	+
chr10	62751800	62751989	chr10:62751800:62751989:+	.	+
chr10	62766593	62766616	chr10:62766593:62766616:+	.	+
chr10	62769096	62769194	chr10:62769096:62769194:+	.	+
chr10	62777235	62777317	chr10:62777235:62777317:+	.	+
chr10	62798384	62798625	chr10:62798384:62798625:-	.	-
chr10	62858533	62860126	chr10:62858533:62860126:+	.	+
chr10	6289680	6289791	chr10:6289680:6289791:-	.	-
chr10	63000269	63000461	chr10:63000269:63000461:+	.	+
chr10	63029552	63029718	chr10:63029552:63029718:+	.	+
chr10	63044692	63044811	chr10:63044692:63044811:+	.	+
chr10	6304692	6304768	chr10:6304692:6304768:-	.	-
chr10	6311223	6311325	chr10:6311223:6311325:-	.	-
chr10	6315805	6315851	chr10:6315805:6315851:-	.	-
chr10	6318010	6318146	chr10:6318010:6318146:-	.	-
chr10	6327942	6328115	chr10:6327942:6328115:-	.	-
chr10	63282970	63283233	chr10:63282970:63283233:+	.	+
chr10	6329720	6329817	chr10:6329720:6329817:-	.	-
chr10	6330936	6331027	chr10:6330936:6331027:-	.	-
chr10	6338688	6338799	chr10:6338688:6338799:-	.	-
chr10	6356544	6356680	chr10:6356544:6356680:-	.	-
chr10	6360875	6360975	chr10:6360875:6360975:-	.	-
chr10	6362333	6362457	chr10:6362333:6362457:-	.	-
chr10	6367823	6367907	chr10:6367823:6367907:-	.	-
chr10	6386256	6386452	chr10:6386256:6386452:-	.	-
chr10	6394208	6394230	chr10:6394208:6394230:-	.	-
chr10	63950210	63950366	chr10:63950210:63950366:+	.	+
chr10	6396836	6396874	chr10:6396836:6396874:-	.	-
chr10	6398938	6399021	chr10:6398938:6399021:-	.	-
chr10	6400617	6400650	chr10:6400617:6400650:-	.	-
chr10	64048708	64048908	chr10:64048708:64048908:+	.	+
chr10	64138513	64138664	chr10:64138513:64138664:+	.	+
chr10	64297326	64297418	chr10:64297326:64297418:+	.	+
chr10	64335909	64336090	chr10:64335909:64336090:+	.	+
chr10	64408667	64408772	chr10:64408667:64408772:+	.	+
chr10	64422518	64422652	chr10:64422518:64422652:+	.	+
chr10	66378604	66378707	chr10:66378604:66378707:-	.	-
chr10	66477650	66477795	chr10:66477650:66477795:-	.	-
chr10	66484497	66484641	chr10:66484497:66484641:-	.	-
chr10	66497347	66497460	chr10:66497347:66497460:-	.	-
chr10	66498633	66498753	chr10:66498633:66498753:-	.	-
chr10	66502249	66502325	chr10:66502249:66502325:-	.	-
chr10	66692596	66692797	chr10:66692596:66692797:+	.	+
chr10	66694720	66694934	chr10:66694720:66694934:+	.	+
chr10	66710759	66710898	chr10:66710759:66710898:+	.	+
chr10	66712378	66712554	chr10:66712378:66712554:+	.	+
chr10	66732854	66732894	chr10:66732854:66732894:-	.	-
chr10	66738318	66738402	chr10:66738318:66738402:-	.	-
chr10	67371949	67372707	chr10:67371949:67372707:-	.	-
chr10	67450055	67450260	chr10:67450055:67450260:+	.	+
chr10	67460313	67460371	chr10:67460313:67460371:+	.	+
chr10	67464672	67464725	chr10:67464672:67464725:+	.	+
chr10	67465952	67466069	chr10:67465952:67466069:+	.	+
chr10	67498537	67498699	chr10:67498537:67498699:+	.	+
chr10	67502779	67502886	chr10:67502779:67502886:+	.	+
chr10	67564643	67564841	chr10:67564643:67564841:-	.	-
chr10	67580999	67581096	chr10:67580999:67581096:-	.	-
chr10	67589447	67589499	chr10:67589447:67589499:-	.	-
chr10	67591537	67591741	chr10:67591537:67591741:-	.	-
chr10	67597742	67597854	chr10:67597742:67597854:-	.	-
chr10	67705752	67705977	chr10:67705752:67705977:-	.	-
chr10	67972445	67972517	chr10:67972445:67972517:-	.	-
chr10	67979014	67979158	chr10:67979014:67979158:-	.	-
chr10	6799377	6799536	chr10:6799377:6799536:-	.	-
chr10	67996560	67996648	chr10:67996560:67996648:-	.	-
chr10	6800840	6801031	chr10:6800840:6801031:-	.	-
chr10	68211124	68211237	chr10:68211124:68211237:+	.	+
chr10	68213856	68214076	chr10:68213856:68214076:+	.	+
chr10	68238056	68238132	chr10:68238056:68238132:+	.	+
chr10	68723935	68723993	chr10:68723935:68723993:+	.	+
chr10	68732651	68733621	chr10:68732651:68733621:+	.	+
chr10	69278443	69278541	chr10:69278443:69278541:+	.	+
chr10	69284956	69285141	chr10:69284956:69285141:+	.	+
chr10	69287066	69287164	chr10:69287066:69287164:+	.	+
chr10	69312854	69312952	chr10:69312854:69312952:+	.	+
chr10	69333750	69333947	chr10:69333750:69333947:+	.	+
chr10	69337538	69337636	chr10:69337538:69337636:+	.	+
chr10	69340578	69340676	chr10:69340578:69340676:+	.	+
chr10	69342641	69342739	chr10:69342641:69342739:+	.	+
chr10	69345109	69345306	chr10:69345109:69345306:+	.	+
chr10	69390443	69390566	chr10:69390443:69390566:+	.	+
chr10	69395142	69395244	chr10:69395142:69395244:+	.	+
chr10	69413700	69413806	chr10:69413700:69413806:+	.	+
chr10	69418674	69418898	chr10:69418674:69418898:+	.	+
chr10	69421666	69421820	chr10:69421666:69421820:+	.	+
chr10	69436470	69436681	chr10:69436470:69436681:+	.	+
chr10	69438796	69439003	chr10:69438796:69439003:+	.	+
chr10	69444864	69444945	chr10:69444864:69444945:+	.	+
chr10	69457120	69457194	chr10:69457120:69457194:+	.	+
chr10	69460843	69460974	chr10:69460843:69460974:+	.	+
chr10	69462103	69462246	chr10:69462103:69462246:+	.	+
chr10	69464671	69465349	chr10:69464671:69465349:+	.	+
chr10	69467358	69467739	chr10:69467358:69467739:+	.	+
chr10	69605327	69605476	chr10:69605327:69605476:+	.	+
chr10	69617456	69617584	chr10:69617456:69617584:+	.	+
chr10	69629750	69629853	chr10:69629750:69629853:+	.	+
chr10	69650439	69650563	chr10:69650439:69650563:+	.	+
chr10	69679700	69679814	chr10:69679700:69679814:+	.	+
chr10	69737674	69737769	chr10:69737674:69737769:+	.	+
chr10	69911506	69911562	chr10:69911506:69911562:+	.	+
chr10	69913775	69913976	chr10:69913775:69913976:+	.	+
chr10	69939902	69940020	chr10:69939902:69940020:+	.	+
chr10	69997432	69997642	chr10:69997432:69997642:+	.	+
chr10	69999114	69999252	chr10:69999114:69999252:+	.	+
chr10	70005392	70005473	chr10:70005392:70005473:+	.	+
chr10	70007076	70007278	chr10:70007076:70007278:+	.	+
chr10	70014443	70014538	chr10:70014443:70014538:+	.	+
chr10	70015777	70015973	chr10:70015777:70015973:+	.	+
chr10	70017236	70017337	chr10:70017236:70017337:+	.	+
chr10	70334838	70334998	chr10:70334838:70334998:+	.	+
chr10	70390463	70390542	chr10:70390463:70390542:-	.	-
chr10	70393339	70393438	chr10:70393339:70393438:-	.	-
chr10	70406118	70406283	chr10:70406118:70406283:-	.	-
chr10	70407973	70408129	chr10:70407973:70408129:-	.	-
chr10	70416143	70416274	chr10:70416143:70416274:-	.	-
chr10	70421522	70421680	chr10:70421522:70421680:-	.	-
chr10	70423883	70423962	chr10:70423883:70423962:-	.	-
chr10	70490646	70490715	chr10:70490646:70490715:-	.	-
chr10	70541938	70541984	chr10:70541938:70541984:-	.	-
chr10	70696105	70696200	chr10:70696105:70696200:-	.	-
chr10	70798962	70799167	chr10:70798962:70799167:-	.	-
chr10	70835453	70835628	chr10:70835453:70835628:+	.	+
chr10	72946609	72946681	chr10:72946609:72946681:+	.	+
chr10	7318490	7318646	chr10:7318490:7318646:+	.	+
chr10	7322627	7322752	chr10:7322627:7322752:+	.	+
chr10	73409776	73409894	chr10:73409776:73409894:+	.	+
chr10	7364123	7364227	chr10:7364123:7364227:-	.	-
chr10	73673112	73673231	chr10:73673112:73673231:+	.	+
chr10	73685105	73685215	chr10:73685105:73685215:+	.	+
chr10	73692955	73693125	chr10:73692955:73693125:+	.	+
chr10	73765839	73765951	chr10:73765839:73765951:+	.	+
chr10	73787103	73787237	chr10:73787103:73787237:+	.	+
chr10	73788800	73788949	chr10:73788800:73788949:+	.	+
chr10	73805248	73805441	chr10:73805248:73805441:+	.	+
chr10	73818603	73818735	chr10:73818603:73818735:+	.	+
chr10	73842078	73842157	chr10:73842078:73842157:+	.	+
chr10	73916622	73916846	chr10:73916622:73916846:+	.	+
chr10	73929027	73929143	chr10:73929027:73929143:+	.	+
chr10	7393383	7393518	chr10:7393383:7393518:+	.	+
chr10	73944782	73944922	chr10:73944782:73944922:+	.	+
chr10	73948953	73949065	chr10:73948953:73949065:+	.	+
chr10	73965431	73965540	chr10:73965431:73965540:+	.	+
chr10	73967413	73967553	chr10:73967413:73967553:+	.	+
chr10	74013202	74013329	chr10:74013202:74013329:+	.	+
chr10	74056905	74056993	chr10:74056905:74056993:+	.	+
chr10	74091673	74091678	chr10:74091673:74091678:+	.	+
chr10	7417300	7417447	chr10:7417300:7417447:+	.	+
chr10	7421408	7422918	chr10:7421408:7422918:+	.	+
chr10	7425258	7425840	chr10:7425258:7425840:+	.	+
chr10	74492448	74492550	chr10:74492448:74492550:-	.	-
chr10	74493859	74494106	chr10:74493859:74494106:-	.	-
chr10	74504585	74504676	chr10:74504585:74504676:+	.	+
chr10	74507216	74507281	chr10:74507216:74507281:+	.	+
chr10	7458521	7458695	chr10:7458521:7458695:+	.	+
chr10	74587769	74587941	chr10:74587769:74587941:+	.	+
chr10	74598639	74598746	chr10:74598639:74598746:+	.	+
chr10	74603735	74603795	chr10:74603735:74603795:+	.	+
chr10	74605827	74605879	chr10:74605827:74605879:+	.	+
chr10	74608067	74608207	chr10:74608067:74608207:+	.	+
chr10	7461206	7461363	chr10:7461206:7461363:+	.	+
chr10	74628790	74628887	chr10:74628790:74628887:+	.	+
chr10	74630852	74630983	chr10:74630852:74630983:+	.	+
chr10	7463354	7463534	chr10:7463354:7463534:+	.	+
chr10	74638022	74638081	chr10:74638022:74638081:+	.	+
chr10	74639088	74639197	chr10:74639088:74639197:+	.	+
chr10	74640629	74640768	chr10:74640629:74640768:+	.	+
chr10	74703810	74703963	chr10:74703810:74703963:+	.	+
chr10	74707824	74709457	chr10:74707824:74709457:+	.	+
chr10	74711182	74711389	chr10:74711182:74711389:+	.	+
chr10	7471342	7471447	chr10:7471342:7471447:+	.	+
chr10	74720613	74720686	chr10:74720613:74720686:+	.	+
chr10	74721713	74721888	chr10:74721713:74721888:+	.	+
chr10	74724539	74724702	chr10:74724539:74724702:+	.	+
chr10	74726024	74726115	chr10:74726024:74726115:+	.	+
chr10	74730244	74730334	chr10:74730244:74730334:+	.	+
chr10	74736762	74736845	chr10:74736762:74736845:+	.	+
chr10	74739516	74739672	chr10:74739516:74739672:+	.	+
chr10	74742604	74742706	chr10:74742604:74742706:+	.	+
chr10	74788530	74789096	chr10:74788530:74789096:+	.	+
chr10	74817400	74817493	chr10:74817400:74817493:-	.	-
chr10	74875512	74875683	chr10:74875512:74875683:+	.	+
chr10	74900802	74900956	chr10:74900802:74900956:+	.	+
chr10	7495016	7495167	chr10:7495016:7495167:-	.	-
chr10	7497572	7497668	chr10:7497572:7497668:-	.	-
chr10	74982059	74982205	chr10:74982059:74982205:+	.	+
chr10	74994922	74995114	chr10:74994922:74995114:+	.	+
chr10	75018695	75018795	chr10:75018695:75018795:-	.	-
chr10	75019965	75020093	chr10:75019965:75020093:-	.	-
chr10	75115620	75115887	chr10:75115620:75115887:-	.	-
chr10	75118111	75118185	chr10:75118111:75118185:-	.	-
chr10	75157460	75157791	chr10:75157460:75157791:-	.	-
chr10	75162658	75162840	chr10:75162658:75162840:-	.	-
chr10	75176198	75176376	chr10:75176198:75176376:-	.	-
chr10	75178344	75178495	chr10:75178344:75178495:-	.	-
chr10	75180183	75180443	chr10:75180183:75180443:-	.	-
chr10	75184023	75184284	chr10:75184023:75184284:-	.	-
chr10	75189603	75189764	chr10:75189603:75189764:-	.	-
chr10	75195145	75195260	chr10:75195145:75195260:-	.	-
chr10	75196365	75196521	chr10:75196365:75196521:-	.	-
chr10	75197711	75197953	chr10:75197711:75197953:-	.	-
chr10	75207974	75208142	chr10:75207974:75208142:-	.	-
chr10	75209233	75209519	chr10:75209233:75209519:-	.	-
chr10	75210571	75210720	chr10:75210571:75210720:-	.	-
chr10	75212789	75212918	chr10:75212789:75212918:-	.	-
chr10	75214181	75214361	chr10:75214181:75214361:-	.	-
chr10	75240846	75240933	chr10:75240846:75240933:-	.	-
chr10	75249540	75249716	chr10:75249540:75249716:-	.	-
chr10	75256822	75256972	chr10:75256822:75256972:-	.	-
chr10	75259788	75259875	chr10:75259788:75259875:-	.	-
chr10	75279944	75280120	chr10:75279944:75280120:-	.	-
chr10	75281245	75281395	chr10:75281245:75281395:-	.	-
chr10	75427161	75427265	chr10:75427161:75427265:+	.	+
chr10	75439057	75439162	chr10:75439057:75439162:+	.	+
chr10	75441054	75441134	chr10:75441054:75441134:+	.	+
chr10	75448665	75448885	chr10:75448665:75448885:+	.	+
chr10	75455140	75455275	chr10:75455140:75455275:+	.	+
chr10	75456570	75456677	chr10:75456570:75456677:+	.	+
chr10	75458525	75458675	chr10:75458525:75458675:+	.	+
chr10	75467440	75467655	chr10:75467440:75467655:+	.	+
chr10	75468735	75468837	chr10:75468735:75468837:+	.	+
chr10	75523094	75523199	chr10:75523094:75523199:-	.	-
chr10	75524959	75525174	chr10:75524959:75525174:-	.	-
chr10	75526699	75526867	chr10:75526699:75526867:-	.	-
chr10	75533249	75533399	chr10:75533249:75533399:-	.	-
chr10	75535173	75535280	chr10:75535173:75535280:-	.	-
chr10	75566569	75566673	chr10:75566569:75566673:-	.	-
chr10	75569452	75569511	chr10:75569452:75569511:-	.	-
chr10	75571243	75571347	chr10:75571243:75571347:-	.	-
chr10	75613212	75613316	chr10:75613212:75613316:+	.	+
chr10	75616322	75616381	chr10:75616322:75616381:+	.	+
chr10	75619763	75619867	chr10:75619763:75619867:+	.	+
chr10	75625268	75625373	chr10:75625268:75625373:+	.	+
chr10	75626434	75626514	chr10:75626434:75626514:+	.	+
chr10	75629421	75629641	chr10:75629421:75629641:+	.	+
chr10	75633396	75633531	chr10:75633396:75633531:+	.	+
chr10	75639264	75639371	chr10:75639264:75639371:+	.	+
chr10	75640835	75640985	chr10:75640835:75640985:+	.	+
chr10	75649243	75649345	chr10:75649243:75649345:+	.	+
chr10	75683743	75683907	chr10:75683743:75683907:-	.	-
chr10	75685194	75685355	chr10:75685194:75685355:-	.	-
chr10	75731237	75731311	chr10:75731237:75731311:-	.	-
chr10	75741233	75741356	chr10:75741233:75741356:-	.	-
chr10	75753753	75753892	chr10:75753753:75753892:-	.	-
chr10	75762648	75762758	chr10:75762648:75762758:-	.	-
chr10	75764949	75765040	chr10:75764949:75765040:-	.	-
chr10	75767761	75767958	chr10:75767761:75767958:-	.	-
chr10	75769818	75769937	chr10:75769818:75769937:-	.	-
chr10	75775921	75776049	chr10:75775921:75776049:-	.	-
chr10	75780612	75780839	chr10:75780612:75780839:-	.	-
chr10	75782212	75782331	chr10:75782212:75782331:-	.	-
chr10	75784235	75784351	chr10:75784235:75784351:-	.	-
chr10	75790447	75790518	chr10:75790447:75790518:-	.	-
chr10	75815654	75815781	chr10:75815654:75815781:-	.	-
chr10	7582184	7582418	chr10:7582184:7582418:+	.	+
chr10	75830053	75830226	chr10:75830053:75830226:-	.	-
chr10	75831476	75831578	chr10:75831476:75831578:-	.	-
chr10	75832580	75832824	chr10:75832580:75832824:-	.	-
chr10	75837596	75838045	chr10:75837596:75838045:-	.	-
chr10	75850172	75850274	chr10:75850172:75850274:-	.	-
chr10	75851597	75852277	chr10:75851597:75852277:-	.	-
chr10	75854939	75855784	chr10:75854939:75855784:-	.	-
chr10	75862601	75862771	chr10:75862601:75862771:-	.	-
chr10	75864077	75864280	chr10:75864077:75864280:-	.	-
chr10	75881105	75881311	chr10:75881105:75881311:-	.	-
chr10	75882723	75883287	chr10:75882723:75883287:-	.	-
chr10	75885513	75885970	chr10:75885513:75885970:-	.	-
chr10	75891945	75892056	chr10:75891945:75892056:-	.	-
chr10	75902888	75903100	chr10:75902888:75903100:-	.	-
chr10	75915529	75915693	chr10:75915529:75915693:+	.	+
chr10	75917450	75917564	chr10:75917450:75917564:+	.	+
chr10	75928982	75929110	chr10:75928982:75929110:-	.	-
chr10	75943746	75943885	chr10:75943746:75943885:+	.	+
chr10	75947399	75947561	chr10:75947399:75947561:+	.	+
chr10	75959153	75959305	chr10:75959153:75959305:+	.	+
chr10	75962201	75962398	chr10:75962201:75962398:+	.	+
chr10	75965397	75965550	chr10:75965397:75965550:+	.	+
chr10	75973765	75973968	chr10:75973765:75973968:+	.	+
chr10	75975163	75975313	chr10:75975163:75975313:+	.	+
chr10	75996258	75996396	chr10:75996258:75996396:+	.	+
chr10	76040747	76040875	chr10:76040747:76040875:+	.	+
chr10	76186121	76186321	chr10:76186121:76186321:-	.	-
chr10	76230609	76230661	chr10:76230609:76230661:-	.	-
chr10	76244577	76244618	chr10:76244577:76244618:-	.	-
chr10	76247885	76247959	chr10:76247885:76247959:-	.	-
chr10	76252483	76252614	chr10:76252483:76252614:-	.	-
chr10	76263505	76263659	chr10:76263505:76263659:-	.	-
chr10	76310481	76310557	chr10:76310481:76310557:-	.	-
chr10	76355302	76355401	chr10:76355302:76355401:-	.	-
chr10	7638912	7640412	chr10:7638912:7640412:-	.	-
chr10	7644483	7644670	chr10:7644483:7644670:-	.	-
chr10	76479396	76479569	chr10:76479396:76479569:+	.	+
chr10	76501095	76501324	chr10:76501095:76501324:+	.	+
chr10	76520114	76520146	chr10:76520114:76520146:-	.	-
chr10	7652866	7653006	chr10:7652866:7653006:-	.	-
chr10	76548012	76548141	chr10:76548012:76548141:-	.	-
chr10	76550121	76550174	chr10:76550121:76550174:-	.	-
chr10	76551615	76551701	chr10:76551615:76551701:-	.	-
chr10	76723319	76723569	chr10:76723319:76723569:+	.	+
chr10	76765918	76766099	chr10:76765918:76766099:-	.	-
chr10	76773851	76774019	chr10:76773851:76774019:-	.	-
chr10	76824548	76824626	chr10:76824548:76824626:-	.	-
chr10	76952743	76952811	chr10:76952743:76952811:-	.	-
chr10	76960108	76960258	chr10:76960108:76960258:-	.	-
chr10	76966591	76966659	chr10:76966591:76966659:-	.	-
chr10	77011291	77011532	chr10:77011291:77011532:+	.	+
chr10	77018833	77018922	chr10:77018833:77018922:+	.	+
chr10	77072557	77072685	chr10:77072557:77072685:+	.	+
chr10	77076725	77076796	chr10:77076725:77076796:+	.	+
chr10	77329025	77329115	chr10:77329025:77329115:+	.	+
chr10	77335839	77336025	chr10:77335839:77336025:+	.	+
chr10	77337630	77337859	chr10:77337630:77337859:+	.	+
chr10	77375323	77375424	chr10:77375323:77375424:-	.	-
chr10	77388423	77388606	chr10:77388423:77388606:-	.	-
chr10	77403892	77403994	chr10:77403892:77403994:-	.	-
chr10	77408580	77408760	chr10:77408580:77408760:-	.	-
chr10	77410615	77410781	chr10:77410615:77410781:-	.	-
chr10	77411929	77412109	chr10:77411929:77412109:-	.	-
chr10	77422617	77422785	chr10:77422617:77422785:-	.	-
chr10	77468186	77468259	chr10:77468186:77468259:-	.	-
chr10	77522392	77522477	chr10:77522392:77522477:+	.	+
chr10	77536452	77536745	chr10:77536452:77536745:+	.	+
chr10	77537950	77538099	chr10:77537950:77538099:+	.	+
chr10	77627583	77627675	chr10:77627583:77627675:-	.	-
chr10	77630140	77630259	chr10:77630140:77630259:-	.	-
chr10	77656104	77656281	chr10:77656104:77656281:-	.	-
chr10	77659033	77659203	chr10:77659033:77659203:-	.	-
chr10	77660483	77660609	chr10:77660483:77660609:-	.	-
chr10	77661789	77661889	chr10:77661789:77661889:-	.	-
chr10	77677313	77677560	chr10:77677313:77677560:-	.	-
chr10	77679895	77680006	chr10:77679895:77680006:-	.	-
chr10	77682934	77683129	chr10:77682934:77683129:-	.	-
chr10	77685409	77685605	chr10:77685409:77685605:-	.	-
chr10	77691524	77691659	chr10:77691524:77691659:-	.	-
chr10	77694199	77694280	chr10:77694199:77694280:-	.	-
chr10	77906526	77906662	chr10:77906526:77906662:-	.	-
chr10	77907728	77907839	chr10:77907728:77907839:-	.	-
chr10	77911975	77912021	chr10:77911975:77912021:-	.	-
chr10	77913028	77913111	chr10:77913028:77913111:-	.	-
[truncated: 48,323 more rows]
