# Supplementary material for: A Quantitative Profiling Tool for Diverse Genomic Data Types Reveals Potential Associations between Chromatin and Pre-mRNA Processing
Source: PLoS One. 2015 Jul 24;10(7):e0132448. doi: 10.1371/journal.pone.0132448 (PMC4514851; doi:10.1371/journal.pone.0132448)
Supplement: S8 Table — Human internal exon coordinates. Same format as S6 Table but for mouse. (BED) [file pone.0132448.s028.bed]

chr10	100017045	100017147	chr10:100017045:100017147:+	.	+
chr10	100024818	100024865	chr10:100024818:100024865:+	.	+
chr10	10118655	10118769	chr10:10118655:10118769:-	.	-
chr10	10120381	10120522	chr10:10120381:10120522:-	.	-
chr10	101840786	101840938	chr10:101840786:101840938:+	.	+
chr10	101847640	101847787	chr10:101847640:101847787:+	.	+
chr10	102664992	102665144	chr10:102664992:102665144:-	.	-
chr10	102677094	102678746	chr10:102677094:102678746:-	.	-
chr10	105269907	105270071	chr10:105269907:105270071:-	.	-
chr10	105282406	105282505	chr10:105282406:105282505:+	.	+
chr10	106237793	106237909	chr10:106237793:106237909:+	.	+
chr10	106350621	106350796	chr10:106350621:106350796:+	.	+
chr10	106352737	106352805	chr10:106352737:106352805:+	.	+
chr10	106352761	106352805	chr10:106352761:106352805:+	.	+
chr10	106400018	106400081	chr10:106400018:106400081:-	.	-
chr10	106404004	106404099	chr10:106404004:106404099:-	.	-
chr10	108064309	108064476	chr10:108064309:108064476:-	.	-
chr10	108079270	108079454	chr10:108079270:108079454:-	.	-
chr10	108268162	108268227	chr10:108268162:108268227:-	.	-
chr10	10907738	10907834	chr10:10907738:10907834:+	.	+
chr10	10907738	10907963	chr10:10907738:10907963:+	.	+
chr10	109317591	109317774	chr10:109317591:109317774:-	.	-
chr10	110398068	110398193	chr10:110398068:110398193:-	.	-
chr10	111425856	111425941	chr10:111425856:111425941:-	.	-
chr10	111534962	111535047	chr10:111534962:111535047:+	.	+
chr10	111616413	111616571	chr10:111616413:111616571:+	.	+
chr10	115485154	115485449	chr10:115485154:115485449:+	.	+
chr10	115599511	115599666	chr10:115599511:115599666:+	.	+
chr10	115663215	115663401	chr10:115663215:115663401:+	.	+
chr10	115720470	115720933	chr10:115720470:115720933:+	.	+
chr10	115739164	115739437	chr10:115739164:115739437:+	.	+
chr10	115756389	115756658	chr10:115756389:115756658:+	.	+
chr10	115759481	115759741	chr10:115759481:115759741:+	.	+
chr10	115941091	115941170	chr10:115941091:115941170:-	.	-
chr10	116671422	116671537	chr10:116671422:116671537:-	.	-
chr10	117131961	117132124	chr10:117131961:117132124:-	.	-
chr10	117133437	117133495	chr10:117133437:117133495:-	.	-
chr10	119475347	119475486	chr10:119475347:119475486:+	.	+
chr10	119602149	119602267	chr10:119602149:119602267:-	.	-
chr10	122239291	122239635	chr10:122239291:122239635:+	.	+
chr10	126634193	126634250	chr10:126634193:126634250:+	.	+
chr10	126908824	126909056	chr10:126908824:126909056:+	.	+
chr10	126913576	126913754	chr10:126913576:126913754:+	.	+
chr10	126929625	126929794	chr10:126929625:126929794:+	.	+
chr10	127458729	127458787	chr10:127458729:127458787:+	.	+
chr10	127533493	127533579	chr10:127533493:127533579:+	.	+
chr10	127533495	127533579	chr10:127533495:127533579:+	.	+
chr10	129797703	129797911	chr10:129797703:129797911:+	.	+
chr10	13373392	13373555	chr10:13373392:13373555:-	.	-
chr10	14188569	14188910	chr10:14188569:14188910:-	.	-
chr10	14255660	14255760	chr10:14255660:14255760:-	.	-
chr10	14395740	14395848	chr10:14395740:14395848:-	.	-
chr10	17837471	17837540	chr10:17837471:17837540:+	.	+
chr10	20047908	20048013	chr10:20047908:20048013:+	.	+
chr10	20051892	20052067	chr10:20051892:20052067:+	.	+
chr10	20737719	20737839	chr10:20737719:20737839:+	.	+
chr10	20760992	20761047	chr10:20760992:20761047:+	.	+
chr10	20792349	20792407	chr10:20792349:20792407:+	.	+
chr10	20865992	20866246	chr10:20865992:20866246:-	.	-
chr10	21056773	21056881	chr10:21056773:21056881:+	.	+
chr10	21689255	21689330	chr10:21689255:21689330:+	.	+
chr10	23538866	23538967	chr10:23538866:23538967:+	.	+
chr10	24625628	24625864	chr10:24625628:24625864:+	.	+
chr10	24940417	24940564	chr10:24940417:24940564:-	.	-
chr10	24991311	24991447	chr10:24991311:24991447:-	.	-
chr10	25003699	25003847	chr10:25003699:25003847:-	.	-
chr10	25232779	25232887	chr10:25232779:25232887:+	.	+
chr10	25650385	25650514	chr10:25650385:25650514:-	.	-
chr10	26033653	26033763	chr10:26033653:26033763:-	.	-
chr10	26035298	26035383	chr10:26035298:26035383:-	.	-
chr10	26064418	26064529	chr10:26064418:26064529:-	.	-
chr10	26743078	26743216	chr10:26743078:26743216:-	.	-
chr10	26770004	26770164	chr10:26770004:26770164:-	.	-
chr10	28054282	28054363	chr10:28054282:28054363:+	.	+
chr10	30368251	30368346	chr10:30368251:30368346:-	.	-
chr10	31036099	31036201	chr10:31036099:31036201:+	.	+
chr10	32919969	32920028	chr10:32919969:32920028:+	.	+
chr10	32953661	32953732	chr10:32953661:32953732:+	.	+
chr10	33776519	33776702	chr10:33776519:33776702:+	.	+
chr10	33784951	33785050	chr10:33784951:33785050:+	.	+
chr10	33818570	33818755	chr10:33818570:33818755:+	.	+
chr10	39235379	39235475	chr10:39235379:39235475:+	.	+
chr10	39279690	39279942	chr10:39279690:39279942:-	.	-
chr10	39282169	39282268	chr10:39282169:39282268:-	.	-
chr10	39345656	39346465	chr10:39345656:39346465:+	.	+
chr10	39571673	39571879	chr10:39571673:39571879:+	.	+
chr10	39670423	39670591	chr10:39670423:39670591:-	.	-
chr10	39693398	39693514	chr10:39693398:39693514:-	.	-
chr10	39727066	39727234	chr10:39727066:39727234:-	.	-
chr10	39800469	39800613	chr10:39800469:39800613:-	.	-
chr10	40114131	40114206	chr10:40114131:40114206:+	.	+
chr10	40394392	40394605	chr10:40394392:40394605:+	.	+
chr10	41266689	41266809	chr10:41266689:41266809:-	.	-
chr10	41270528	41270737	chr10:41270528:41270737:-	.	-
chr10	41449137	41449214	chr10:41449137:41449214:-	.	-
chr10	41460646	41460719	chr10:41460646:41460719:-	.	-
chr10	41700327	41700403	chr10:41700327:41700403:-	.	-
chr10	41720136	41720304	chr10:41720136:41720304:-	.	-
chr10	42416056	42416223	chr10:42416056:42416223:+	.	+
chr10	42516012	42516070	chr10:42516012:42516070:+	.	+
chr10	43065334	43065532	chr10:43065334:43065532:+	.	+
chr10	43091941	43092015	chr10:43091941:43092015:+	.	+
chr10	45196154	45196202	chr10:45196154:45196202:-	.	-
chr10	49142335	49142478	chr10:49142335:49142478:-	.	-
chr10	4936670	4936777	chr10:4936670:4936777:+	.	+
chr10	5007156	5007316	chr10:5007156:5007316:+	.	+
chr10	5009208	5009358	chr10:5009208:5009358:+	.	+
chr10	51212976	51213011	chr10:51212976:51213011:+	.	+
chr10	51214599	51214651	chr10:51214599:51214651:+	.	+
chr10	51403386	51403447	chr10:51403386:51403447:+	.	+
chr10	51431619	51431696	chr10:51431619:51431696:+	.	+
chr10	5144372	5144545	chr10:5144372:5144545:+	.	+
chr10	5274338	5274504	chr10:5274338:5274504:+	.	+
chr10	53331158	53331277	chr10:53331158:53331277:-	.	-
chr10	53367378	53367562	chr10:53367378:53367562:-	.	-
chr10	5407191	5407329	chr10:5407191:5407329:-	.	-
chr10	55809523	55809645	chr10:55809523:55809645:-	.	-
chr10	55843317	55843405	chr10:55843317:55843405:-	.	-
chr10	57755313	57755530	chr10:57755313:57755530:+	.	+
chr10	58534684	58534784	chr10:58534684:58534784:+	.	+
chr10	58817088	58817158	chr10:58817088:58817158:+	.	+
chr10	58890692	58891107	chr10:58890692:58891107:-	.	-
chr10	58953835	58953904	chr10:58953835:58953904:-	.	-
chr10	59302423	59302531	chr10:59302423:59302531:+	.	+
chr10	59459196	59459362	chr10:59459196:59459362:-	.	-
chr10	59855720	59855780	chr10:59855720:59855780:-	.	-
chr10	59901544	59901608	chr10:59901544:59901608:-	.	-
chr10	59937765	59937770	chr10:59937765:59937770:-	.	-
chr10	60574910	60575038	chr10:60574910:60575038:-	.	-
chr10	60945084	60945230	chr10:60945084:60945230:+	.	+
chr10	61306316	61306402	chr10:61306316:61306402:-	.	-
chr10	61384257	61384264	chr10:61384257:61384264:-	.	-
chr10	61755062	61755217	chr10:61755062:61755217:-	.	-
chr10	61778134	61778296	chr10:61778134:61778296:-	.	-
chr10	61906143	61906311	chr10:61906143:61906311:-	.	-
chr10	61960527	61960671	chr10:61960527:61960671:-	.	-
chr10	61980800	61980892	chr10:61980800:61980892:-	.	-
chr10	62126703	62129073	chr10:62126703:62129073:-	.	-
chr10	62282221	62282371	chr10:62282221:62282371:-	.	-
chr10	62451871	62451988	chr10:62451871:62451988:+	.	+
chr10	62753252	62753424	chr10:62753252:62753424:+	.	+
chr10	62794493	62794645	chr10:62794493:62794645:-	.	-
chr10	62821864	62822024	chr10:62821864:62822024:+	.	+
chr10	63713446	63713526	chr10:63713446:63713526:+	.	+
chr10	6473100	6473614	chr10:6473100:6473614:-	.	-
chr10	66652484	66652597	chr10:66652484:66652597:+	.	+
chr10	67450055	67450251	chr10:67450055:67450251:+	.	+
chr10	67468248	67468437	chr10:67468248:67468437:+	.	+
chr10	67476654	67476663	chr10:67476654:67476663:+	.	+
chr10	67648774	67649004	chr10:67648774:67649004:-	.	-
chr10	68618186	68618279	chr10:68618186:68618279:+	.	+
chr10	68728935	68729120	chr10:68728935:68729120:+	.	+
chr10	68750534	68750536	chr10:68750534:68750536:+	.	+
chr10	68814340	68814430	chr10:68814340:68814430:-	.	-
chr10	69465259	69465349	chr10:69465259:69465349:+	.	+
chr10	69478316	69478401	chr10:69478316:69478401:+	.	+
chr10	69644908	69645008	chr10:69644908:69645008:+	.	+
chr10	70015780	70015973	chr10:70015780:70015973:+	.	+
chr10	70394833	70394993	chr10:70394833:70394993:-	.	-
chr10	70398580	70398736	chr10:70398580:70398736:-	.	-
chr10	70699664	70699779	chr10:70699664:70699779:-	.	-
chr10	70720949	70721054	chr10:70720949:70721054:-	.	-
chr10	70839453	70839668	chr10:70839453:70839668:+	.	+
chr10	70864981	70865126	chr10:70864981:70865126:+	.	+
chr10	7323972	7324181	chr10:7323972:7324181:+	.	+
chr10	7328342	7328437	chr10:7328342:7328437:+	.	+
chr10	73648022	73648177	chr10:73648022:73648177:+	.	+
chr10	7367388	7367419	chr10:7367388:7367419:-	.	-
chr10	7394804	7394955	chr10:7394804:7394955:+	.	+
chr10	7396038	7396160	chr10:7396038:7396160:+	.	+
chr10	74422313	74422449	chr10:74422313:74422449:-	.	-
chr10	7472542	7472700	chr10:7472542:7472700:+	.	+
chr10	74887238	74887332	chr10:74887238:74887332:+	.	+
chr10	75037274	75037284	chr10:75037274:75037284:+	.	+
chr10	75041230	75041284	chr10:75041230:75041284:+	.	+
chr10	75119520	75120113	chr10:75119520:75120113:-	.	-
chr10	7530160	7530256	chr10:7530160:7530256:+	.	+
chr10	7534462	7534609	chr10:7534462:7534609:+	.	+
chr10	75372899	75373026	chr10:75372899:75373026:-	.	-
chr10	75463134	75463302	chr10:75463134:75463302:+	.	+
chr10	75537725	75537860	chr10:75537725:75537860:-	.	-
chr10	75544061	75544281	chr10:75544061:75544281:-	.	-
chr10	75719772	75719917	chr10:75719772:75719917:+	.	+
chr10	75725907	75725960	chr10:75725907:75725960:-	.	-
chr10	75745258	75745372	chr10:75745258:75745372:-	.	-
chr10	75998304	75999110	chr10:75998304:75999110:+	.	+
chr10	76507506	76507647	chr10:76507506:76507647:+	.	+
chr10	76558736	76559280	chr10:76558736:76559280:-	.	-
chr10	76977051	76977159	chr10:76977051:76977159:-	.	-
chr10	77020135	77020275	chr10:77020135:77020275:+	.	+
chr10	77049996	77050048	chr10:77049996:77050048:+	.	+
chr10	77343807	77343994	chr10:77343807:77343994:+	.	+
chr10	77346186	77346287	chr10:77346186:77346287:+	.	+
chr10	77376550	77377543	chr10:77376550:77377543:-	.	-
chr10	77447784	77447841	chr10:77447784:77447841:+	.	+
chr10	77494566	77494634	chr10:77494566:77494634:-	.	-
chr10	77508620	77508733	chr10:77508620:77508733:+	.	+
chr10	77539889	77539918	chr10:77539889:77539918:+	.	+
chr10	77750592	77750818	chr10:77750592:77750818:-	.	-
chr10	77873711	77873768	chr10:77873711:77873768:-	.	-
chr10	78043801	78043935	chr10:78043801:78043935:+	.	+
chr10	79086572	79086736	chr10:79086572:79086736:-	.	-
chr10	79545360	79545471	chr10:79545360:79545471:-	.	-
chr10	79612427	79613058	chr10:79612427:79613058:+	.	+
chr10	80345380	80345507	chr10:80345380:80345507:+	.	+
chr10	80346722	80346863	chr10:80346722:80346863:+	.	+
chr10	80606707	80607962	chr10:80606707:80607962:+	.	+
chr10	80771693	80771992	chr10:80771693:80771992:+	.	+
chr10	80868835	80868959	chr10:80868835:80868959:-	.	-
chr10	81099114	81099171	chr10:81099114:81099171:+	.	+
chr10	82217710	82217840	chr10:82217710:82217840:-	.	-
chr10	82778800	82779534	chr10:82778800:82779534:-	.	-
chr10	83075457	83075645	chr10:83075457:83075645:-	.	-
chr10	84242760	84242846	chr10:84242760:84242846:+	.	+
chr10	84298038	84298099	chr10:84298038:84298099:+	.	+
chr10	85024250	85024454	chr10:85024250:85024454:+	.	+
chr10	85061470	85061622	chr10:85061470:85061622:+	.	+
chr10	85103248	85103353	chr10:85103248:85103353:+	.	+
chr10	85368094	85368243	chr10:85368094:85368243:-	.	-
chr10	85370021	85370815	chr10:85370021:85370815:-	.	-
chr10	85491754	85491981	chr10:85491754:85491981:+	.	+
chr10	85495979	85496065	chr10:85495979:85496065:+	.	+
chr10	85814296	85814385	chr10:85814296:85814385:-	.	-
chr10	86151279	86151883	chr10:86151279:86151883:+	.	+
chr10	86154963	86155050	chr10:86154963:86155050:+	.	+
chr10	86186943	86187157	chr10:86186943:86187157:+	.	+
chr10	86267526	86267710	chr10:86267526:86267710:+	.	+
chr10	86334445	86334893	chr10:86334445:86334893:+	.	+
chr10	86627768	86627879	chr10:86627768:86627879:+	.	+
chr10	86688622	86688981	chr10:86688622:86688981:+	.	+
chr10	87588902	87589072	chr10:87588902:87589072:-	.	-
chr10	87595839	87595943	chr10:87595839:87595943:-	.	-
chr10	87610907	87611124	chr10:87610907:87611124:+	.	+
chr10	87697139	87697203	chr10:87697139:87697203:+	.	+
chr10	87930028	87930127	chr10:87930028:87930127:+	.	+
chr10	87943560	87943691	chr10:87943560:87943691:-	.	-
chr10	87944976	87945060	chr10:87944976:87945060:-	.	-
chr10	87989027	87989186	chr10:87989027:87989186:-	.	-
chr10	88198643	88198724	chr10:88198643:88198724:+	.	+
chr10	88497820	88497926	chr10:88497820:88497926:-	.	-
chr10	88547292	88547336	chr10:88547292:88547336:-	.	-
chr10	88946129	88946269	chr10:88946129:88946269:-	.	-
chr10	88979182	88979316	chr10:88979182:88979316:-	.	-
chr10	89975560	89975632	chr10:89975560:89975632:+	.	+
chr10	90143512	90143664	chr10:90143512:90143664:+	.	+
chr10	90404171	90404257	chr10:90404171:90404257:+	.	+
chr10	90626788	90626946	chr10:90626788:90626946:-	.	-
chr10	92479180	92479356	chr10:92479180:92479356:-	.	-
chr10	92510679	92510822	chr10:92510679:92510822:-	.	-
chr10	92524207	92524265	chr10:92524207:92524265:-	.	-
chr10	92701711	92701788	chr10:92701711:92701788:+	.	+
chr10	92963362	92963442	chr10:92963362:92963442:+	.	+
chr10	93107216	93107745	chr10:93107216:93107745:+	.	+
chr10	93446907	93447238	chr10:93446907:93447238:-	.	-
chr10	93456262	93456411	chr10:93456262:93456411:-	.	-
chr10	93457633	93457757	chr10:93457633:93457757:-	.	-
chr10	93602484	93602632	chr10:93602484:93602632:+	.	+
chr10	94041168	94042084	chr10:94041168:94042084:+	.	+
chr10	9486956	9487067	chr10:9486956:9487067:-	.	-
chr10	96945973	96946192	chr10:96945973:96946192:+	.	+
chr10	98453696	98453832	chr10:98453696:98453832:+	.	+
chr10	98587465	98587636	chr10:98587465:98587636:+	.	+
chr10	99542608	99542764	chr10:99542608:99542764:+	.	+
chr10	99554302	99554376	chr10:99554302:99554376:+	.	+
chr10	99911458	99911684	chr10:99911458:99911684:-	.	-
chr10	99947685	99947759	chr10:99947685:99947759:-	.	-
chr1	100404090	100404186	chr1:100404090:100404186:+	.	+
chr1	10048801	10048904	chr1:10048801:10048904:+	.	+
chr1	10056507	10056901	chr1:10056507:10056901:+	.	+
chr1	10073582	10073639	chr1:10073582:10073639:+	.	+
chr1	10080269	10080398	chr1:10080269:10080398:+	.	+
chr1	10137484	10137616	chr1:10137484:10137616:-	.	-
chr1	102266334	102266461	chr1:102266334:102266461:+	.	+
chr1	102287044	102287268	chr1:102287044:102287268:+	.	+
chr1	102328293	102328423	chr1:102328293:102328423:+	.	+
chr1	106830534	106830919	chr1:106830534:106830919:+	.	+
chr1	107448949	107449022	chr1:107448949:107449022:-	.	-
chr1	107462725	107462827	chr1:107462725:107462827:-	.	-
chr1	107632500	107632599	chr1:107632500:107632599:+	.	+
chr1	108847279	108847396	chr1:108847279:108847396:+	.	+
chr1	108890630	108890694	chr1:108890630:108890694:+	.	+
chr1	109324826	109324993	chr1:109324826:109324993:+	.	+
chr1	109494037	109494214	chr1:109494037:109494214:+	.	+
chr11	100247487	100247699	chr11:100247487:100247699:-	.	-
chr11	100247487	100247702	chr11:100247487:100247702:-	.	-
chr11	100297469	100297554	chr11:100297469:100297554:-	.	-
chr11	100428223	100428323	chr11:100428223:100428323:+	.	+
chr11	100454169	100454287	chr11:100454169:100454287:-	.	-
chr11	100460499	100460623	chr11:100460499:100460623:-	.	-
chr11	100499058	100499203	chr11:100499058:100499203:-	.	-
chr11	100499058	100499209	chr11:100499058:100499209:-	.	-
chr11	100724445	100724534	chr11:100724445:100724534:+	.	+
chr11	100909732	100909839	chr11:100909732:100909839:+	.	+
chr11	101278417	101278548	chr11:101278417:101278548:-	.	-
chr11	101280989	101281042	chr11:101280989:101281042:-	.	-
chr11	101415302	101415412	chr11:101415302:101415412:+	.	+
chr11	101636632	101636755	chr11:101636632:101636755:-	.	-
chr11	101911792	101911844	chr11:101911792:101911844:+	.	+
chr11	102527650	102527799	chr11:102527650:102527799:+	.	+
chr11	102710498	102710625	chr11:102710498:102710625:-	.	-
chr11	102753225	102753268	chr11:102753225:102753268:-	.	-
chr11	104167940	104168072	chr11:104167940:104168072:+	.	+
chr11	104211801	104211966	chr11:104211801:104211966:-	.	-
chr11	104378690	104378842	chr11:104378690:104378842:-	.	-
chr11	104422868	104422889	chr11:104422868:104422889:+	.	+
chr11	105041802	105041900	chr11:105041802:105041900:+	.	+
chr11	105137151	105137262	chr11:105137151:105137262:+	.	+
chr11	105269957	105270128	chr11:105269957:105270128:-	.	-
chr11	105300133	105300249	chr11:105300133:105300249:-	.	-
chr11	105315578	105315659	chr11:105315578:105315659:-	.	-
chr11	105776206	105776297	chr11:105776206:105776297:+	.	+
chr11	105833739	105833854	chr11:105833739:105833854:-	.	-
chr11	105878549	105878974	chr11:105878549:105878974:+	.	+
chr11	106032470	106032578	chr11:106032470:106032578:-	.	-
chr11	106272937	106273128	chr11:106272937:106273128:-	.	-
chr11	106275665	106275783	chr11:106275665:106275783:-	.	-
chr11	106290328	106290400	chr11:106290328:106290400:-	.	-
chr11	106296229	106296301	chr11:106296229:106296301:-	.	-
chr11	106395185	106395331	chr11:106395185:106395331:-	.	-
chr11	106405486	106405733	chr11:106405486:106405733:-	.	-
chr11	106557068	106557343	chr11:106557068:106557343:-	.	-
chr11	106908314	106908657	chr11:106908314:106908657:-	.	-
chr11	106921786	106921894	chr11:106921786:106921894:-	.	-
chr11	107026335	107026475	chr11:107026335:107026475:+	.	+
chr11	107087545	107087608	chr11:107087545:107087608:-	.	-
chr11	107157513	107157586	chr11:107157513:107157586:-	.	-
chr11	107182901	107182989	chr11:107182901:107182989:-	.	-
chr11	107842925	107843016	chr11:107842925:107843016:-	.	-
chr11	108050675	108050819	chr11:108050675:108050819:+	.	+
chr11	108268605	108268793	chr11:108268605:108268793:+	.	+
chr11	108298520	108298710	chr11:108298520:108298710:+	.	+
chr11	108301738	108301910	chr11:108301738:108301910:+	.	+
chr11	108333331	108333408	chr11:108333331:108333408:+	.	+
chr11	108431602	108431737	chr11:108431602:108431737:+	.	+
chr11	108717097	108717198	chr11:108717097:108717198:+	.	+
chr11	109097214	109097331	chr11:109097214:109097331:-	.	-
chr11	109121150	109121212	chr11:109121150:109121212:-	.	-
chr11	109253660	109253710	chr11:109253660:109253710:+	.	+
chr11	109396571	109396651	chr11:109396571:109396651:+	.	+
chr11	109440941	109441105	chr11:109440941:109441105:-	.	-
chr11	109935351	109935442	chr11:109935351:109935442:-	.	-
chr11	109951224	109951263	chr11:109951224:109951263:-	.	-
chr11	110181108	110181196	chr11:110181108:110181196:-	.	-
chr11	110847744	110847824	chr11:110847744:110847824:+	.	+
chr11	11161372	11161762	chr11:11161372:11161762:+	.	+
chr11	113420825	113420863	chr11:113420825:113420863:-	.	-
chr11	11390224	11390291	chr11:11390224:11390291:+	.	+
chr11	114597179	114597300	chr11:114597179:114597300:+	.	+
chr11	114615549	114615776	chr11:114615549:114615776:+	.	+
chr11	114727939	114728033	chr11:114727939:114728033:+	.	+
chr11	114727939	114728034	chr11:114727939:114728034:+	.	+
chr11	114729810	114729959	chr11:114729810:114729959:+	.	+
chr11	114729810	114730017	chr11:114729810:114730017:+	.	+
chr11	114981618	114981732	chr11:114981618:114981732:-	.	-
chr11	114987418	114987766	chr11:114987418:114987766:-	.	-
chr11	114987425	114987766	chr11:114987425:114987766:-	.	-
chr11	115122048	115122461	chr11:115122048:115122461:-	.	-
chr11	115122048	115122558	chr11:115122048:115122558:-	.	-
chr11	115330547	115331462	chr11:115330547:115331462:+	.	+
chr11	115511085	115511207	chr11:115511085:115511207:-	.	-
chr11	115673201	115673696	chr11:115673201:115673696:-	.	-
chr11	115859264	115859459	chr11:115859264:115859459:+	.	+
chr11	11607788	11607907	chr11:11607788:11607907:+	.	+
chr11	116158044	116158112	chr11:116158044:116158112:-	.	-
chr11	116725220	116725260	chr11:116725220:116725260:+	.	+
chr11	116727205	116727270	chr11:116727205:116727270:+	.	+
chr11	116898001	116898091	chr11:116898001:116898091:-	.	-
chr11	11746639	11746705	chr11:11746639:11746705:-	.	-
chr11	117614291	117614458	chr11:117614291:117614458:+	.	+
chr11	11764897	11765031	chr11:11764897:11765031:-	.	-
chr11	11770967	11771159	chr11:11770967:11771159:+	.	+
chr11	11773137	11773256	chr11:11773137:11773256:-	.	-
chr11	11782960	11783082	chr11:11782960:11783082:+	.	+
chr11	117861513	117861590	chr11:117861513:117861590:+	.	+
chr11	117866684	117867205	chr11:117866684:117867205:+	.	+
chr11	118148981	118149080	chr11:118148981:118149080:-	.	-
chr11	118257905	118258157	chr11:118257905:118258157:-	.	-
chr11	118294559	118294724	chr11:118294559:118294724:+	.	+
chr11	118309444	118310085	chr11:118309444:118310085:-	.	-
chr11	118365034	118365087	chr11:118365034:118365087:-	.	-
chr11	11854747	11854911	chr11:11854747:11854911:-	.	-
chr11	11867535	11867688	chr11:11867535:11867688:-	.	-
chr11	119071819	119072054	chr11:119071819:119072054:-	.	-
chr11	119092787	119093602	chr11:119092787:119093602:+	.	+
chr11	119107149	119107664	chr11:119107149:119107664:+	.	+
chr11	119340954	119340983	chr11:119340954:119340983:+	.	+
chr11	119366405	119366481	chr11:119366405:119366481:+	.	+
chr1	111962187	111962346	chr1:111962187:111962346:+	.	+
chr11	119735475	119735578	chr11:119735475:119735578:+	.	+
chr11	119746238	119746343	chr11:119746238:119746343:+	.	+
chr11	119864352	119864399	chr11:119864352:119864399:+	.	+
chr11	119978179	119978335	chr11:119978179:119978335:-	.	-
chr11	120547958	120548015	chr11:120547958:120548015:+	.	+
chr11	121064205	121064422	chr11:121064205:121064422:-	.	-
chr11	121081155	121081237	chr11:121081155:121081237:+	.	+
chr11	121196698	121196888	chr11:121196698:121196888:-	.	-
chr11	121310196	121310318	chr11:121310196:121310318:+	.	+
chr11	121336853	121336985	chr11:121336853:121336985:+	.	+
chr11	121358309	121358451	chr11:121358309:121358451:+	.	+
chr1	11508659	11508790	chr1:11508659:11508790:+	.	+
chr11	16787144	16787188	chr11:16787144:16787188:+	.	+
chr11	16789916	16790057	chr11:16789916:16790057:+	.	+
chr11	16954634	16954784	chr11:16954634:16954784:+	.	+
chr1	11941044	11941137	chr1:11941044:11941137:+	.	+
chr11	19918055	19918192	chr11:19918055:19918192:+	.	+
chr11	20136009	20136105	chr11:20136009:20136105:-	.	-
chr1	120356378	120356456	chr1:120356378:120356456:+	.	+
chr1	120368349	120368416	chr1:120368349:120368416:+	.	+
chr1	120394211	120394363	chr1:120394211:120394363:+	.	+
chr1	120744960	120745094	chr1:120744960:120745094:-	.	-
chr11	21164669	21164874	chr11:21164669:21164874:+	.	+
chr11	21191036	21191162	chr11:21191036:21191162:+	.	+
chr11	21462868	21462990	chr11:21462868:21462990:-	.	-
chr1	121475491	121475654	chr1:121475491:121475654:-	.	-
chr1	121622610	121622673	chr1:121622610:121622673:-	.	-
chr1	121858449	121858552	chr1:121858449:121858552:-	.	-
chr11	22046466	22046628	chr11:22046466:22046628:-	.	-
chr11	22046466	22046703	chr11:22046466:22046703:-	.	-
chr11	23167662	23167763	chr11:23167662:23167763:+	.	+
chr11	23245150	23245217	chr11:23245150:23245217:+	.	+
chr11	23354525	23354676	chr11:23354525:23354676:+	.	+
chr11	23522436	23522525	chr11:23522436:23522525:-	.	-
chr11	23531205	23531334	chr11:23531205:23531334:-	.	-
chr11	23628975	23629074	chr11:23628975:23629074:+	.	+
chr11	24068609	24068799	chr11:24068609:24068799:-	.	-
chr11	26322408	26322504	chr11:26322408:26322504:+	.	+
chr11	26376554	26376700	chr11:26376554:26376700:-	.	-
chr1	127806968	127807105	chr1:127806968:127807105:-	.	-
chr1	128119186	128119338	chr1:128119186:128119338:-	.	-
chr1	128154968	128155055	chr1:128154968:128155055:-	.	-
chr1	12871374	12871533	chr1:12871374:12871533:-	.	-
chr11	29087951	29088574	chr11:29087951:29088574:+	.	+
chr11	29109317	29109486	chr11:29109317:29109486:+	.	+
chr11	29322540	29322609	chr11:29322540:29322609:+	.	+
chr11	29324772	29324830	chr11:29324772:29324830:+	.	+
chr1	129386919	129388237	chr1:129386919:129388237:-	.	-
chr11	29403883	29404311	chr11:29403883:29404311:+	.	+
chr11	29654848	29655056	chr11:29654848:29655056:-	.	-
chr1	129691832	129691894	chr1:129691832:129691894:+	.	+
chr1	129800249	129800414	chr1:129800249:129800414:+	.	+
chr1	129806428	129806527	chr1:129806428:129806527:+	.	+
chr1	129869524	129869721	chr1:129869524:129869721:-	.	-
chr1	129872716	129873121	chr1:129872716:129873121:-	.	-
chr1	129937395	129937573	chr1:129937395:129937573:-	.	-
chr1	130083335	130083486	chr1:130083335:130083486:+	.	+
chr1	130087215	130087316	chr1:130087215:130087316:+	.	+
chr1	130230094	130230233	chr1:130230094:130230233:-	.	-
chr1	130301943	130302045	chr1:130301943:130302045:-	.	-
chr11	3040140	3040236	chr11:3040140:3040236:-	.	-
chr11	30756030	30756115	chr11:30756030:30756115:+	.	+
chr11	30761348	30761476	chr11:30761348:30761476:+	.	+
chr11	3129872	3130068	chr11:3129872:3130068:+	.	+
chr11	3129872	3130104	chr11:3129872:3130104:+	.	+
chr11	3139404	3139488	chr11:3139404:3139488:+	.	+
chr11	3140898	3141030	chr11:3140898:3141030:+	.	+
chr1	13152154	13152369	chr1:13152154:13152369:-	.	-
chr11	3154515	3154645	chr11:3154515:3154645:-	.	-
chr1	13156977	13157187	chr1:13156977:13157187:-	.	-
chr1	13180168	13180271	chr1:13180168:13180271:-	.	-
chr11	31955013	31955123	chr11:31955013:31955123:+	.	+
chr1	131999648	131999781	chr1:131999648:131999781:+	.	+
chr11	32129849	32130053	chr11:32129849:32130053:+	.	+
chr11	32150125	32150278	chr11:32150125:32150278:-	.	-
chr1	132345994	132346140	chr1:132345994:132346140:-	.	-
chr11	3235722	3235834	chr11:3235722:3235834:+	.	+
chr11	32498439	32498984	chr11:32498439:32498984:+	.	+
chr1	132539511	132539690	chr1:132539511:132539690:-	.	-
chr1	132553709	132553891	chr1:132553709:132553891:-	.	-
chr1	132615399	132615552	chr1:132615399:132615552:-	.	-
chr11	32620472	32620658	chr11:32620472:32620658:+	.	+
chr11	32622055	32622145	chr11:32622055:32622145:+	.	+
chr11	32631336	32631473	chr11:32631336:32631473:+	.	+
chr1	132741012	132741665	chr1:132741012:132741665:+	.	+
chr11	3292920	3293019	chr11:3292920:3293019:-	.	-
chr1	133054769	133054876	chr1:133054769:133054876:+	.	+
chr1	133108834	133108955	chr1:133108834:133108955:-	.	-
chr11	33115811	33115961	chr11:33115811:33115961:+	.	+
chr1	133189098	133189422	chr1:133189098:133189422:-	.	-
chr11	33189564	33189671	chr11:33189564:33189671:-	.	-
chr1	133192897	133193043	chr1:133192897:133193043:-	.	-
chr11	33197342	33197430	chr11:33197342:33197430:-	.	-
chr1	133228694	133228718	chr1:133228694:133228718:-	.	-
chr1	133230434	133230461	chr1:133230434:133230461:-	.	-
chr11	33352444	33352549	chr11:33352444:33352549:-	.	-
chr11	33374887	33375080	chr11:33374887:33375080:-	.	-
chr11	3338208	3338326	chr11:3338208:3338326:-	.	-
chr11	33385918	33386083	chr11:33385918:33386083:-	.	-
chr1	133712564	133712688	chr1:133712564:133712688:+	.	+
chr1	133937117	133937237	chr1:133937117:133937237:-	.	-
chr11	34167948	34168104	chr11:34167948:34168104:-	.	-
chr11	34173669	34173754	chr11:34173669:34173754:-	.	-
chr11	34210350	34210444	chr11:34210350:34210444:-	.	-
chr11	3424636	3424729	chr11:3424636:3424729:-	.	-
chr1	134351809	134351849	chr1:134351809:134351849:+	.	+
chr11	34501010	34501144	chr11:34501010:34501144:-	.	-
chr1	134900368	134900467	chr1:134900368:134900467:-	.	-
chr1	135166637	135166779	chr1:135166637:135166779:+	.	+
chr1	135170435	135170951	chr1:135170435:135170951:+	.	+
chr1	135223787	135223917	chr1:135223787:135223917:+	.	+
chr1	135503078	135503156	chr1:135503078:135503156:-	.	-
chr1	135936793	135937779	chr1:135936793:135937779:+	.	+
chr1	136355043	136355243	chr1:136355043:136355243:+	.	+
chr1	136372365	136372479	chr1:136372365:136372479:+	.	+
chr1	136380324	136380430	chr1:136380324:136380430:+	.	+
chr1	136489915	136490040	chr1:136489915:136490040:+	.	+
chr1	136504265	136504384	chr1:136504265:136504384:+	.	+
chr1	136662474	136662654	chr1:136662474:136662654:-	.	-
chr1	136731012	136731053	chr1:136731012:136731053:-	.	-
chr1	136918352	136918423	chr1:136918352:136918423:-	.	-
chr1	137290713	137290939	chr1:137290713:137290939:-	.	-
chr1	137868483	137868755	chr1:137868483:137868755:-	.	-
chr1	137880791	137880886	chr1:137880791:137880886:-	.	-
chr1	137915083	137915184	chr1:137915083:137915184:+	.	+
chr1	138004742	138004784	chr1:138004742:138004784:+	.	+
chr11	3884944	3885161	chr11:3884944:3885161:+	.	+
chr11	40523410	40523778	chr11:40523410:40523778:-	.	-
chr1	140736450	140736651	chr1:140736450:140736651:-	.	-
chr1	140977750	140977850	chr1:140977750:140977850:+	.	+
chr1	141035958	141035998	chr1:141035958:141035998:+	.	+
chr1	141128241	141128367	chr1:141128241:141128367:-	.	-
chr11	4166500	4166620	chr11:4166500:4166620:+	.	+
chr1	141827304	141827482	chr1:141827304:141827482:-	.	-
chr1	141985235	141985417	chr1:141985235:141985417:-	.	-
chr1	14260786	14260908	chr1:14260786:14260908:-	.	-
chr11	42986212	42986416	chr11:42986212:42986416:+	.	+
chr11	43248556	43248713	chr11:43248556:43248713:+	.	+
chr11	43518036	43518979	chr11:43518036:43518979:+	.	+
chr11	43530532	43530651	chr11:43530532:43530651:+	.	+
chr11	44697316	44697433	chr11:44697316:44697433:+	.	+
chr1	145482162	145482219	chr1:145482162:145482219:-	.	-
chr1	145514755	145514819	chr1:145514755:145514819:-	.	-
chr11	4572286	4572500	chr11:4572286:4572500:+	.	+
chr11	4582910	4583023	chr11:4582910:4583023:+	.	+
chr11	45874425	45874852	chr11:45874425:45874852:+	.	+
chr11	45878514	45878584	chr11:45878514:45878584:+	.	+
chr11	46037564	46037707	chr11:46037564:46037707:-	.	-
chr11	46053506	46053593	chr11:46053506:46053593:-	.	-
chr11	46071051	46071204	chr11:46071051:46071204:-	.	-
chr11	4632070	4632181	chr11:4632070:4632181:+	.	+
chr11	46367782	46367815	chr11:46367782:46367815:+	.	+
chr11	46500420	46500755	chr11:46500420:46500755:-	.	-
chr11	46569631	46569789	chr11:46569631:46569789:+	.	+
chr11	4699864	4699998	chr11:4699864:4699998:-	.	-
chr11	4810630	4810762	chr11:4810630:4810762:+	.	+
chr11	4818127	4818228	chr11:4818127:4818228:+	.	+
chr1	148529706	148529896	chr1:148529706:148529896:+	.	+
chr1	148670669	148670886	chr1:148670669:148670886:-	.	-
chr11	48713801	48713892	chr11:48713801:48713892:-	.	-
chr11	48937786	48937813	chr11:48937786:48937813:+	.	+
chr11	48941321	48941431	chr11:48941321:48941431:+	.	+
chr11	48941337	48941431	chr11:48941337:48941431:+	.	+
chr11	4918100	4918209	chr11:4918100:4918209:+	.	+
chr11	4933690	4933845	chr11:4933690:4933845:+	.	+
chr11	49686236	49686401	chr11:49686236:49686401:+	.	+
chr11	49687766	49687837	chr11:49687766:49687837:+	.	+
chr11	4978476	4978582	chr11:4978476:4978582:-	.	-
chr11	4991862	4991985	chr11:4991862:4991985:-	.	-
chr11	50097918	50098096	chr11:50097918:50098096:+	.	+
chr11	50719588	50719659	chr11:50719588:50719659:-	.	-
chr11	5101700	5102032	chr11:5101700:5102032:-	.	-
chr11	5138414	5138505	chr11:5138414:5138505:-	.	-
chr11	51416095	51416197	chr11:51416095:51416197:-	.	-
chr11	51442978	51443128	chr11:51442978:51443128:-	.	-
chr11	51461510	51461664	chr11:51461510:51461664:-	.	-
chr11	51535317	51535435	chr11:51535317:51535435:-	.	-
chr11	51833232	51833344	chr11:51833232:51833344:+	.	+
chr11	5187376	5187486	chr11:5187376:5187486:-	.	-
chr11	51897873	51897992	chr11:51897873:51897992:+	.	+
chr11	52199085	52199235	chr11:52199085:52199235:+	.	+
chr1	152303381	152303467	chr1:152303381:152303467:-	.	-
chr11	53194088	53194174	chr11:53194088:53194174:+	.	+
chr1	153201050	153201223	chr1:153201050:153201223:+	.	+
chr1	153226513	153226644	chr1:153226513:153226644:-	.	-
chr1	153238566	153238704	chr1:153238566:153238704:-	.	-
chr1	153248210	153248303	chr1:153248210:153248303:-	.	-
chr1	153257901	153258588	chr1:153257901:153258588:-	.	-
chr11	53400337	53400432	chr11:53400337:53400432:+	.	+
chr11	53402191	53402262	chr11:53402191:53402262:+	.	+
chr1	153492005	153492119	chr1:153492005:153492119:+	.	+
chr11	53599773	53599851	chr11:53599773:53599851:-	.	-
chr11	53627078	53627118	chr11:53627078:53627118:-	.	-
chr11	53771476	53771602	chr11:53771476:53771602:-	.	-
chr11	54150573	54150650	chr11:54150573:54150650:+	.	+
chr11	54158660	54158747	chr11:54158660:54158747:-	.	-
chr11	54381855	54381998	chr11:54381855:54381998:+	.	+
chr1	154433537	154433745	chr1:154433537:154433745:-	.	-
chr11	54448262	54448369	chr11:54448262:54448369:+	.	+
chr11	54449514	54449717	chr11:54449514:54449717:+	.	+
chr11	54553740	54554052	chr11:54553740:54554052:-	.	-
chr11	54648077	54648359	chr11:54648077:54648359:-	.	-
chr11	54654432	54654704	chr11:54654432:54654704:-	.	-
chr11	54740206	54740295	chr11:54740206:54740295:-	.	-
chr11	54747491	54747682	chr11:54747491:54747682:-	.	-
chr11	54959648	54959736	chr11:54959648:54959736:-	.	-
chr11	55008973	55009075	chr11:55008973:55009075:-	.	-
chr11	55026367	55026405	chr11:55026367:55026405:+	.	+
chr11	55035499	55035583	chr11:55035499:55035583:+	.	+
chr11	55117140	55117454	chr11:55117140:55117454:-	.	-
chr11	5532142	5532212	chr11:5532142:5532212:+	.	+
chr11	5543683	5543853	chr11:5543683:5543853:+	.	+
chr1	155538028	155538194	chr1:155538028:155538194:+	.	+
chr1	155603081	155603166	chr1:155603081:155603166:+	.	+
chr1	155628719	155628910	chr1:155628719:155628910:-	.	-
chr1	155637359	155637468	chr1:155637359:155637468:-	.	-
chr1	155751667	155751828	chr1:155751667:155751828:+	.	+
chr11	55829419	55829555	chr11:55829419:55829555:+	.	+
chr11	55879559	55879701	chr11:55879559:55879701:+	.	+
chr11	5680209	5680314	chr11:5680209:5680314:+	.	+
chr11	5680209	5680638	chr11:5680209:5680638:+	.	+
chr11	5682188	5682360	chr11:5682188:5682360:+	.	+
chr1	157044471	157044565	chr1:157044471:157044565:+	.	+
chr1	157171444	157171525	chr1:157171444:157171525:-	.	-
chr11	57440610	57440790	chr11:57440610:57440790:-	.	-
chr1	157448584	157448666	chr1:157448584:157448666:+	.	+
chr11	57539025	57539163	chr11:57539025:57539163:+	.	+
chr1	157639324	157639414	chr1:157639324:157639414:-	.	-
chr1	157782945	157783091	chr1:157782945:157783091:-	.	-
chr11	57924762	57924955	chr11:57924762:57924955:+	.	+
chr1	158306618	158306852	chr1:158306618:158306852:-	.	-
chr1	158555419	158555714	chr1:158555419:158555714:+	.	+
chr11	5876768	5876896	chr11:5876768:5876896:-	.	-
chr1	158787214	158787407	chr1:158787214:158787407:+	.	+
chr11	58943072	58943347	chr11:58943072:58943347:-	.	-
chr11	5901341	5901395	chr11:5901341:5901395:-	.	-
chr11	59241843	59242315	chr11:59241843:59242315:-	.	-
chr11	59251480	59252015	chr11:59251480:59252015:-	.	-
chr11	59256294	59256343	chr11:59256294:59256343:-	.	-
chr11	59258783	59258802	chr11:59258783:59258802:-	.	-
chr11	59361492	59363247	chr11:59361492:59363247:+	.	+
chr1	159473997	159474094	chr1:159473997:159474094:+	.	+
chr11	59549446	59549566	chr11:59549446:59549566:+	.	+
chr11	59634802	59634888	chr11:59634802:59634888:-	.	-
chr11	59787570	59787681	chr11:59787570:59787681:-	.	-
chr11	60007441	60007534	chr11:60007441:60007534:+	.	+
chr11	60062433	60062566	chr11:60062433:60062566:-	.	-
chr11	60069433	60069585	chr11:60069433:60069585:-	.	-
chr11	60183971	60184117	chr11:60183971:60184117:+	.	+
chr11	60191312	60191486	chr11:60191312:60191486:+	.	+
chr11	60255481	60255632	chr11:60255481:60255632:+	.	+
chr11	60261949	60262060	chr11:60261949:60262060:+	.	+
chr1	160542477	160542665	chr1:160542477:160542665:+	.	+
chr11	60614930	60615090	chr11:60614930:60615090:-	.	-
chr1	160695059	160695227	chr1:160695059:160695227:-	.	-
chr11	60758167	60758283	chr11:60758167:60758283:+	.	+
chr11	61025729	61025895	chr11:61025729:61025895:+	.	+
chr11	61117423	61117517	chr11:61117423:61117517:-	.	-
chr11	61181175	61181219	chr11:61181175:61181219:-	.	-
chr1	161258733	161258893	chr1:161258733:161258893:+	.	+
chr1	161272938	161272982	chr1:161272938:161272982:+	.	+
chr11	61492051	61492158	chr11:61492051:61492158:-	.	-
chr11	61523093	61523198	chr11:61523093:61523198:-	.	-
chr11	61700202	61700284	chr11:61700202:61700284:-	.	-
chr11	61703740	61703849	chr11:61703740:61703849:-	.	-
chr11	61959808	61959953	chr11:61959808:61959953:+	.	+
chr1	162060815	162060953	chr1:162060815:162060953:-	.	-
chr1	162074839	162074844	chr1:162074839:162074844:-	.	-
chr1	162127077	162127235	chr1:162127077:162127235:+	.	+
chr11	62140608	62140748	chr11:62140608:62140748:-	.	-
chr11	62140608	62140751	chr11:62140608:62140751:-	.	-
chr11	62153910	62154131	chr11:62153910:62154131:-	.	-
chr1	162177590	162177700	chr1:162177590:162177700:-	.	-
chr11	62233100	62233282	chr11:62233100:62233282:-	.	-
chr11	62321229	62321296	chr11:62321229:62321296:+	.	+
chr1	162322313	162322354	chr1:162322313:162322354:-	.	-
chr11	62323322	62323353	chr11:62323322:62323353:+	.	+
chr11	62422705	62422817	chr11:62422705:62422817:-	.	-
chr11	62433936	62434064	chr11:62433936:62434064:-	.	-
chr11	62518971	62519093	chr11:62518971:62519093:-	.	-
chr1	162575439	162575532	chr1:162575439:162575532:-	.	-
chr11	62664074	62664244	chr11:62664074:62664244:+	.	+
chr11	62686873	62686994	chr11:62686873:62686994:+	.	+
chr1	162949615	162950537	chr1:162949615:162950537:-	.	-
chr1	162961936	162962892	chr1:162961936:162962892:-	.	-
chr1	162975090	162975607	chr1:162975090:162975607:-	.	-
chr1	163013039	163013581	chr1:163013039:163013581:+	.	+
chr1	163086954	163087475	chr1:163086954:163087475:-	.	-
chr1	163177388	163177544	chr1:163177388:163177544:-	.	-
chr1	16335785	16336092	chr1:16335785:16336092:-	.	-
chr11	63789746	63789978	chr11:63789746:63789978:-	.	-
chr11	63807388	63807458	chr11:63807388:63807458:-	.	-
chr11	6385670	6385737	chr11:6385670:6385737:+	.	+
chr11	63858729	63858853	chr11:63858729:63858853:-	.	-
chr1	163898042	163898127	chr1:163898042:163898127:-	.	-
chr1	164064588	164064697	chr1:164064588:164064697:-	.	-
chr1	164161785	164161898	chr1:164161785:164161898:-	.	-
chr1	164468963	164469130	chr1:164468963:164469130:-	.	-
chr1	164584589	164584728	chr1:164584589:164584728:-	.	-
chr1	164653241	164653412	chr1:164653241:164653412:-	.	-
chr1	164769749	164769891	chr1:164769749:164769891:-	.	-
chr11	64825373	64825600	chr11:64825373:64825600:-	.	-
chr11	64854944	64855012	chr11:64854944:64855012:-	.	-
chr11	64866601	64866718	chr11:64866601:64866718:-	.	-
chr1	164888368	164888723	chr1:164888368:164888723:-	.	-
chr1	164894011	164894210	chr1:164894011:164894210:-	.	-
chr11	64996862	64996990	chr11:64996862:64996990:-	.	-
chr1	165217996	165218034	chr1:165217996:165218034:-	.	-
chr11	65509790	65509867	chr11:65509790:65509867:-	.	-
chr11	65525680	65525799	chr11:65525680:65525799:-	.	-
chr11	65672909	65673036	chr11:65672909:65673036:-	.	-
chr11	65720342	65720464	chr11:65720342:65720464:-	.	-
chr1	165871238	165871349	chr1:165871238:165871349:+	.	+
chr1	165879273	165879444	chr1:165879273:165879444:+	.	+
chr11	65935328	65935396	chr11:65935328:65935396:-	.	-
chr11	65970322	65970475	chr11:65970322:65970475:-	.	-
chr1	166258424	166258531	chr1:166258424:166258531:+	.	+
chr1	166277905	166278010	chr1:166277905:166278010:+	.	+
chr1	166309490	166309554	chr1:166309490:166309554:+	.	+
chr11	66754214	66754365	chr11:66754214:66754365:-	.	-
chr11	66854983	66855609	chr11:66854983:66855609:-	.	-
chr11	67006418	67006433	chr11:67006418:67006433:-	.	-
chr1	167451909	167452098	chr1:167451909:167452098:+	.	+
chr1	167469971	167470105	chr1:167469971:167470105:+	.	+
chr11	67473521	67473610	chr11:67473521:67473610:+	.	+
chr11	67475553	67475668	chr11:67475553:67475668:+	.	+
chr11	67477889	67478124	chr11:67477889:67478124:-	.	-
chr11	67478890	67478964	chr11:67478890:67478964:+	.	+
chr11	67576198	67576302	chr11:67576198:67576302:-	.	-
chr11	67623285	67623332	chr11:67623285:67623332:+	.	+
chr11	67749326	67749474	chr11:67749326:67749474:-	.	-
chr11	67786735	67786829	chr11:67786735:67786829:+	.	+
chr11	67824817	67824941	chr11:67824817:67824941:+	.	+
chr1	167876033	167876133	chr1:167876033:167876133:-	.	-
chr1	168328821	168330296	chr1:168328821:168330296:-	.	-
chr11	68643417	68643568	chr11:68643417:68643568:-	.	-
chr11	69003337	69003440	chr11:69003337:69003440:-	.	-
chr11	69005026	69005148	chr11:69005026:69005148:-	.	-
chr1	169008668	169009596	chr1:169008668:169009596:+	.	+
chr1	169008668	169009598	chr1:169008668:169009598:+	.	+
chr1	169008668	169009916	chr1:169008668:169009916:+	.	+
chr11	69500754	69500878	chr11:69500754:69500878:-	.	-
chr11	69501862	69501940	chr11:69501862:69501940:+	.	+
chr11	69788542	69788762	chr11:69788542:69788762:-	.	-
chr11	70063549	70063758	chr11:70063549:70063758:-	.	-
chr11	70357630	70357779	chr11:70357630:70357779:+	.	+
chr1	170358000	170358073	chr1:170358000:170358073:-	.	-
chr11	70823849	70823928	chr11:70823849:70823928:-	.	-
chr11	70831814	70831879	chr11:70831814:70831879:-	.	-
chr11	70910588	70910772	chr11:70910588:70910772:-	.	-
chr11	70910631	70910772	chr11:70910631:70910772:-	.	-
chr11	70921115	70921214	chr11:70921115:70921214:-	.	-
chr11	70922479	70922570	chr11:70922479:70922570:-	.	-
chr1	171440450	171440668	chr1:171440450:171440668:-	.	-
chr1	171612886	171612947	chr1:171612886:171612947:+	.	+
chr1	171620547	171620713	chr1:171620547:171620713:+	.	+
chr1	171886066	171886164	chr1:171886066:171886164:-	.	-
chr11	72004921	72005136	chr11:72004921:72005136:-	.	-
chr11	72073697	72073884	chr11:72073697:72073884:-	.	-
chr1	172142367	172142659	chr1:172142367:172142659:-	.	-
chr11	72602579	72602719	chr11:72602579:72602719:-	.	-
chr1	173081953	173082067	chr1:173081953:173082067:+	.	+
chr1	173271144	173271254	chr1:173271144:173271254:-	.	-
chr1	173509230	173509301	chr1:173509230:173509301:+	.	+
chr1	173722426	173722499	chr1:173722426:173722499:+	.	+
chr1	173728274	173728369	chr1:173728274:173728369:+	.	+
chr1	173871756	173871827	chr1:173871756:173871827:+	.	+
chr1	173952608	173952717	chr1:173952608:173952717:-	.	-
chr1	174079380	174079452	chr1:174079380:174079452:+	.	+
chr11	74492960	74493116	chr11:74492960:74493116:-	.	-
chr11	74502479	74502685	chr11:74502479:74502685:-	.	-
chr11	74587024	74587151	chr11:74587024:74587151:+	.	+
chr11	74726464	74726634	chr11:74726464:74726634:-	.	-
chr11	74952695	74952871	chr11:74952695:74952871:+	.	+
chr1	175324094	175324164	chr1:175324094:175324164:+	.	+
chr11	75356660	75356867	chr11:75356660:75356867:+	.	+
chr1	175357890	175358029	chr1:175357890:175358029:+	.	+
chr1	175385465	175385746	chr1:175385465:175385746:+	.	+
chr1	175452964	175453150	chr1:175452964:175453150:-	.	-
chr11	75516868	75517542	chr11:75516868:75517542:+	.	+
chr1	175519638	175520591	chr1:175519638:175520591:-	.	-
chr11	75569076	75569154	chr11:75569076:75569154:+	.	+
chr11	75599595	75599674	chr11:75599595:75599674:-	.	-
chr1	175657540	175657956	chr1:175657540:175657956:-	.	-
chr1	175659013	175660671	chr1:175659013:175660671:-	.	-
chr11	75692451	75692537	chr11:75692451:75692537:-	.	-
chr11	75720020	75720149	chr11:75720020:75720149:-	.	-
chr11	75876487	75876556	chr11:75876487:75876556:-	.	-
chr11	75927443	75927579	chr11:75927443:75927579:-	.	-
chr11	76051171	76051315	chr11:76051171:76051315:-	.	-
chr11	76223144	76223340	chr11:76223144:76223340:+	.	+
chr11	76292497	76292682	chr11:76292497:76292682:-	.	-
chr11	76723549	76723827	chr11:76723549:76723827:+	.	+
chr11	76764546	76764687	chr11:76764546:76764687:+	.	+
chr11	76815109	76815167	chr11:76815109:76815167:+	.	+
chr1	176996748	176996825	chr1:176996748:176996825:-	.	-
chr1	17718675	17718995	chr1:17718675:17718995:+	.	+
chr11	77206552	77206655	chr11:77206552:77206655:+	.	+
chr11	77353556	77353738	chr11:77353556:77353738:-	.	-
chr1	177549182	177549316	chr1:177549182:177549316:-	.	-
chr1	177585200	177585257	chr1:177585200:177585257:+	.	+
chr1	177673677	177673756	chr1:177673677:177673756:+	.	+
chr1	177685655	177685794	chr1:177685655:177685794:+	.	+
chr1	177742143	177742241	chr1:177742143:177742241:+	.	+
chr11	77869259	77869382	chr11:77869259:77869382:+	.	+
chr1	177905590	177905758	chr1:177905590:177905758:-	.	-
chr11	78090542	78090836	chr11:78090542:78090836:+	.	+
chr11	78210181	78210278	chr11:78210181:78210278:+	.	+
chr11	78341028	78341153	chr11:78341028:78341153:-	.	-
chr11	78343807	78343849	chr11:78343807:78343849:-	.	-
chr11	78382395	78382477	chr11:78382395:78382477:-	.	-
chr1	178685297	178687114	chr1:178685297:178687114:-	.	-
chr1	178710392	178710526	chr1:178710392:178710526:-	.	-
chr11	78784819	78784929	chr11:78784819:78784929:-	.	-
chr11	78854379	78854441	chr11:78854379:78854441:-	.	-
chr11	78858347	78858770	chr11:78858347:78858770:-	.	-
chr1	178878412	178878520	chr1:178878412:178878520:+	.	+
chr11	79057965	79058065	chr11:79057965:79058065:-	.	-
chr11	79429337	79429398	chr11:79429337:79429398:-	.	-
chr1	179977051	179977128	chr1:179977051:179977128:+	.	+
chr11	79979175	79979321	chr11:79979175:79979321:+	.	+
chr1	180007586	180007663	chr1:180007586:180007663:+	.	+
chr1	180128349	180128421	chr1:180128349:180128421:+	.	+
chr11	80183833	80183952	chr11:80183833:80183952:-	.	-
chr11	80206586	80206678	chr11:80206586:80206678:+	.	+
chr11	80211918	80211972	chr11:80211918:80211972:+	.	+
chr11	80269742	80269936	chr11:80269742:80269936:+	.	+
chr11	80274098	80274242	chr11:80274098:80274242:+	.	+
chr11	80370936	80371090	chr11:80370936:80371090:-	.	-
chr1	180645934	180646100	chr1:180645934:180646100:+	.	+
chr1	181690393	181690492	chr1:181690393:181690492:-	.	-
chr1	181991921	181992014	chr1:181991921:181992014:+	.	+
chr1	182177008	182177022	chr1:182177008:182177022:-	.	-
chr1	182611231	182611356	chr1:182611231:182611356:+	.	+
chr11	82623510	82623720	chr11:82623510:82623720:-	.	-
chr11	82625902	82626312	chr11:82625902:82626312:-	.	-
chr11	82695273	82695363	chr11:82695273:82695363:-	.	-
chr1	182884939	182885081	chr1:182884939:182885081:+	.	+
chr1	182926080	182926307	chr1:182926080:182926307:-	.	-
chr1	183083866	183083934	chr1:183083866:183083934:+	.	+
chr11	83138013	83138258	chr11:83138013:83138258:+	.	+
chr11	83146488	83146678	chr11:83146488:83146678:+	.	+
chr11	83225980	83226336	chr11:83225980:83226336:+	.	+
chr11	83675296	83675482	chr11:83675296:83675482:+	.	+
chr11	83801415	83801492	chr11:83801415:83801492:+	.	+
chr1	183851789	183851899	chr1:183851789:183851899:-	.	-
chr1	183860809	183860893	chr1:183860809:183860893:-	.	-
chr11	83916555	83916627	chr11:83916555:83916627:-	.	-
chr11	84027660	84027792	chr11:84027660:84027792:+	.	+
chr11	84036644	84036753	chr11:84036644:84036753:+	.	+
chr11	84093894	84094012	chr11:84093894:84094012:+	.	+
chr11	84194004	84194177	chr11:84194004:84194177:+	.	+
chr11	84195930	84196046	chr11:84195930:84196046:+	.	+
chr11	84323161	84323298	chr11:84323161:84323298:-	.	-
chr1	184537725	184537900	chr1:184537725:184537900:+	.	+
chr11	84705578	84705710	chr11:84705578:84705710:+	.	+
chr11	84706827	84706896	chr11:84706827:84706896:+	.	+
chr11	84845571	84845725	chr11:84845571:84845725:-	.	-
chr11	84850024	84850141	chr11:84850024:84850141:-	.	-
chr11	85150567	85150757	chr11:85150567:85150757:+	.	+
chr11	85184559	85184665	chr11:85184559:85184665:+	.	+
chr1	185860680	185861531	chr1:185860680:185861531:+	.	+
chr11	86064470	86064583	chr11:86064470:86064583:-	.	-
chr11	86088876	86089049	chr11:86088876:86089049:-	.	-
chr11	86098615	86098834	chr11:86098615:86098834:-	.	-
chr11	86099943	86100409	chr11:86099943:86100409:+	.	+
chr11	86104638	86104724	chr11:86104638:86104724:+	.	+
chr11	86159362	86159530	chr11:86159362:86159530:-	.	-
chr11	86329593	86329693	chr11:86329593:86329693:-	.	-
chr11	86371227	86371391	chr11:86371227:86371391:+	.	+
chr1	186627807	186627969	chr1:186627807:186627969:-	.	-
chr11	86935436	86935641	chr11:86935436:86935641:+	.	+
chr1	187139773	187139933	chr1:187139773:187139933:-	.	-
chr1	187169194	187169301	chr1:187169194:187169301:+	.	+
chr1	187197997	187198091	chr1:187197997:187198091:+	.	+
chr11	87202121	87202181	chr11:87202121:87202181:-	.	-
chr11	87383801	87383808	chr11:87383801:87383808:+	.	+
chr11	87412365	87412447	chr11:87412365:87412447:+	.	+
chr11	87554007	87554148	chr11:87554007:87554148:+	.	+
chr11	87577700	87577885	chr11:87577700:87577885:+	.	+
chr11	87613366	87613526	chr11:87613366:87613526:+	.	+
chr11	88698326	88698503	chr11:88698326:88698503:-	.	-
chr11	88789126	88789320	chr11:88789126:88789320:+	.	+
chr11	88793602	88793701	chr11:88793602:88793701:+	.	+
chr11	88870433	88870512	chr11:88870433:88870512:+	.	+
chr1	188872285	188872368	chr1:188872285:188872368:-	.	-
chr1	188941142	188941348	chr1:188941142:188941348:-	.	-
chr1	188964252	188964375	chr1:188964252:188964375:-	.	-
chr1	189007099	189007149	chr1:189007099:189007149:-	.	-
chr1	189617204	189617291	chr1:189617204:189617291:+	.	+
chr11	90456059	90456155	chr11:90456059:90456155:-	.	-
chr11	90461500	90461594	chr11:90461500:90461594:-	.	-
chr11	90480497	90480629	chr11:90480497:90480629:-	.	-
chr11	90532398	90532514	chr11:90532398:90532514:-	.	-
chr11	90544549	90544627	chr11:90544549:90544627:-	.	-
chr11	90684384	90684494	chr11:90684384:90684494:+	.	+
chr1	191480524	191483951	chr1:191480524:191483951:-	.	-
chr1	191504151	191504385	chr1:191504151:191504385:-	.	-
chr1	19224131	19224387	chr1:19224131:19224387:+	.	+
chr1	192632762	192632894	chr1:192632762:192632894:-	.	-
chr1	192761323	192761579	chr1:192761323:192761579:+	.	+
chr1	192762966	192763035	chr1:192762966:192763035:+	.	+
chr1	192764753	192765174	chr1:192764753:192765174:+	.	+
chr1	192876739	192876851	chr1:192876739:192876851:-	.	-
chr1	192904368	192904435	chr1:192904368:192904435:+	.	+
chr1	193364583	193365415	chr1:193364583:193365415:-	.	-
chr1	193655016	193655500	chr1:193655016:193655500:+	.	+
chr1	193727421	193727464	chr1:193727421:193727464:-	.	-
chr11	93727660	93727834	chr11:93727660:93727834:-	.	-
chr11	93729645	93729768	chr11:93729645:93729768:-	.	-
chr11	93752653	93752702	chr11:93752653:93752702:+	.	+
chr11	93782681	93782798	chr11:93782681:93782798:+	.	+
chr11	93790928	93791075	chr11:93790928:93791075:+	.	+
chr11	93795195	93795272	chr11:93795195:93795272:+	.	+
chr1	193920035	193920166	chr1:193920035:193920166:+	.	+
chr11	93967948	93968096	chr11:93967948:93968096:+	.	+
chr11	93975487	93975663	chr11:93975487:93975663:+	.	+
chr11	94320408	94321140	chr11:94320408:94321140:-	.	-
chr1	194418769	194418970	chr1:194418769:194418970:-	.	-
chr11	94424125	94424232	chr11:94424125:94424232:-	.	-
chr1	194519993	194520143	chr1:194519993:194520143:-	.	-
chr1	194812912	194813076	chr1:194812912:194813076:-	.	-
chr1	195079171	195079249	chr1:195079171:195079249:+	.	+
chr11	95138783	95138929	chr11:95138783:95138929:-	.	-
chr1	195146626	195146669	chr1:195146626:195146669:+	.	+
chr11	95225313	95225482	chr11:95225313:95225482:+	.	+
chr11	95624853	95625641	chr11:95624853:95625641:+	.	+
chr11	96200307	96200399	chr11:96200307:96200399:-	.	-
chr1	196612761	196612878	chr1:196612761:196612878:+	.	+
chr11	96635755	96635809	chr11:96635755:96635809:-	.	-
chr11	96664042	96664136	chr11:96664042:96664136:+	.	+
chr11	96667930	96668078	chr11:96667930:96668078:+	.	+
chr1	196801048	196801212	chr1:196801048:196801212:-	.	-
chr11	96824679	96824755	chr11:96824679:96824755:-	.	-
chr11	96842726	96842899	chr11:96842726:96842899:-	.	-
chr1	196844742	196845134	chr1:196844742:196845134:+	.	+
chr11	97182757	97182874	chr11:97182757:97182874:+	.	+
chr11	97185165	97185263	chr11:97185165:97185263:+	.	+
chr11	97351386	97351427	chr11:97351386:97351427:+	.	+
chr11	97617465	97617534	chr11:97617465:97617534:-	.	-
chr11	97618887	97619123	chr11:97618887:97619123:-	.	-
chr11	97956447	97956507	chr11:97956447:97956507:-	.	-
chr11	97956447	97958373	chr11:97956447:97958373:-	.	-
chr11	97958243	97958373	chr11:97958243:97958373:-	.	-
chr11	97959734	97959808	chr11:97959734:97959808:-	.	-
chr11	97970808	97970876	chr11:97970808:97970876:-	.	-
chr11	98019643	98019783	chr11:98019643:98019783:-	.	-
chr11	98413772	98413897	chr11:98413772:98413897:+	.	+
chr11	98415137	98415298	chr11:98415137:98415298:+	.	+
chr11	98416801	98416883	chr11:98416801:98416883:+	.	+
chr11	98510363	98510581	chr11:98510363:98510581:+	.	+
chr11	98622190	98622337	chr11:98622190:98622337:+	.	+
chr11	98778268	98778332	chr11:98778268:98778332:+	.	+
chr12	100579632	100579744	chr12:100579632:100579744:-	.	-
chr12	101173215	101173317	chr12:101173215:101173317:+	.	+
chr12	101441785	101441928	chr12:101441785:101441928:+	.	+
chr12	102079581	102079731	chr12:102079581:102079731:+	.	+
chr12	102109514	102109716	chr12:102109514:102109716:+	.	+
chr12	102133671	102133761	chr12:102133671:102133761:+	.	+
chr12	102161450	102161578	chr12:102161450:102161578:-	.	-
chr12	102887217	102887415	chr12:102887217:102887415:-	.	-
chr12	103143965	103144026	chr12:103143965:103144026:-	.	-
chr12	103171178	103171274	chr12:103171178:103171274:-	.	-
chr12	104583866	104584142	chr12:104583866:104584142:-	.	-
chr12	104662082	104662807	chr12:104662082:104662807:-	.	-
chr12	104886809	104886928	chr12:104886809:104886928:-	.	-
chr12	105098624	105098838	chr12:105098624:105098838:-	.	-
chr12	105224068	105224719	chr12:105224068:105224719:-	.	-
chr12	105246469	105247118	chr12:105246469:105247118:-	.	-
chr12	106936928	106937186	chr12:106936928:106937186:+	.	+
chr12	107058551	107058660	chr12:107058551:107058660:+	.	+
chr12	107072920	107072967	chr12:107072920:107072967:+	.	+
chr12	107074975	107075259	chr12:107074975:107075259:+	.	+
chr12	107308735	107308825	chr12:107308735:107308825:+	.	+
chr12	107952300	107952460	chr12:107952300:107952460:-	.	-
chr12	109560013	109560094	chr12:109560013:109560094:+	.	+
chr12	109560348	109560444	chr12:109560348:109560444:-	.	-
chr12	109740600	109740628	chr12:109740600:109740628:+	.	+
chr12	109777608	109777683	chr12:109777608:109777683:-	.	-
chr12	109778791	109778848	chr12:109778791:109778848:-	.	-
chr12	109921405	109921471	chr12:109921405:109921471:+	.	+
chr12	110231017	110231147	chr12:110231017:110231147:+	.	+
chr12	110844424	110844551	chr12:110844424:110844551:+	.	+
chr12	110855421	110855559	chr12:110855421:110855559:+	.	+
chr12	110858523	110858610	chr12:110858523:110858610:+	.	+
chr12	111704059	111704230	chr12:111704059:111704230:+	.	+
chr12	112099006	112099233	chr12:112099006:112099233:+	.	+
chr12	112134297	112134584	chr12:112134297:112134584:+	.	+
chr12	112413120	112413217	chr12:112413120:112413217:-	.	-
chr12	112477240	112477291	chr12:112477240:112477291:+	.	+
chr12	112962551	112962614	chr12:112962551:112962614:+	.	+
chr12	112989398	112989486	chr12:112989398:112989486:+	.	+
chr12	113025699	113025807	chr12:113025699:113025807:+	.	+
chr12	113223210	113223316	chr12:113223210:113223316:+	.	+
chr12	113977543	113977720	chr12:113977543:113977720:+	.	+
chr12	114211683	114211832	chr12:114211683:114211832:-	.	-
chr12	114217896	114217968	chr12:114217896:114217968:-	.	-
chr12	114361328	114361445	chr12:114361328:114361445:+	.	+
chr12	114361328	114361450	chr12:114361328:114361450:+	.	+
chr12	114371396	114371548	chr12:114371396:114371548:+	.	+
chr12	114401264	114402875	chr12:114401264:114402875:+	.	+
chr12	118062790	118062892	chr12:118062790:118062892:+	.	+
chr12	13476647	13476876	chr12:13476647:13476876:+	.	+
chr12	13490516	13490850	chr12:13490516:13490850:+	.	+
chr12	13567643	13567781	chr12:13567643:13567781:+	.	+
chr12	13572935	13573063	chr12:13572935:13573063:+	.	+
chr12	16709131	16709470	chr12:16709131:16709470:-	.	-
chr12	16712902	16713094	chr12:16712902:16713094:-	.	-
chr12	16740084	16740260	chr12:16740084:16740260:-	.	-
chr12	16823206	16823260	chr12:16823206:16823260:+	.	+
chr12	16961713	16961783	chr12:16961713:16961783:+	.	+
chr12	16999084	16999125	chr12:16999084:16999125:-	.	-
chr12	17004440	17004662	chr12:17004440:17004662:-	.	-
chr12	17294889	17294986	chr12:17294889:17294986:-	.	-
chr12	17304535	17304660	chr12:17304535:17304660:-	.	-
chr12	17328404	17328471	chr12:17328404:17328471:-	.	-
chr12	17330144	17330233	chr12:17330144:17330233:-	.	-
chr12	21206741	21206790	chr12:21206741:21206790:+	.	+
chr12	21220619	21220627	chr12:21220619:21220627:+	.	+
chr12	21280627	21280763	chr12:21280627:21280763:-	.	-
chr12	21353158	21353291	chr12:21353158:21353291:-	.	-
chr12	21355646	21355814	chr12:21355646:21355814:-	.	-
chr1	22336374	22336609	chr1:22336374:22336609:-	.	-
chr1	22363425	22363591	chr1:22363425:22363591:-	.	-
chr12	25624159	25624213	chr12:25624159:25624213:+	.	+
chr12	29258042	29258136	chr12:29258042:29258136:-	.	-
chr12	29340450	29340549	chr12:29340450:29340549:+	.	+
chr12	29388391	29388463	chr12:29388391:29388463:-	.	-
chr12	29407228	29407341	chr12:29407228:29407341:-	.	-
chr12	29422598	29422714	chr12:29422598:29422714:-	.	-
chr12	30522905	30523012	chr12:30522905:30523012:+	.	+
chr12	30570988	30571050	chr12:30570988:30571050:+	.	+
chr12	30671929	30672098	chr12:30671929:30672098:+	.	+
chr12	30675601	30675873	chr12:30675601:30675873:+	.	+
chr12	30686786	30688289	chr12:30686786:30688289:+	.	+
chr12	31957295	31957368	chr12:31957295:31957368:+	.	+
chr12	31970491	31970611	chr12:31970491:31970611:+	.	+
chr12	32118002	32118104	chr12:32118002:32118104:+	.	+
chr12	32135680	32135844	chr12:32135680:32135844:+	.	+
chr12	32137361	32137513	chr12:32137361:32137513:+	.	+
chr12	32179456	32179614	chr12:32179456:32179614:-	.	-
chr12	32370518	32370638	chr12:32370518:32370638:+	.	+
chr12	32445712	32445842	chr12:32445712:32445842:+	.	+
chr12	3247352	3247438	chr12:3247352:3247438:+	.	+
chr12	32613449	32613590	chr12:32613449:32613590:-	.	-
chr12	32645247	32645387	chr12:32645247:32645387:-	.	-
chr12	32860550	32861721	chr12:32860550:32861721:-	.	-
chr12	33515032	33515188	chr12:33515032:33515188:+	.	+
chr12	33895786	33895829	chr12:33895786:33895829:-	.	-
chr12	34026786	34027060	chr12:34026786:34027060:+	.	+
chr12	3496225	3496936	chr12:3496225:3496936:+	.	+
chr12	34997399	34997576	chr12:34997399:34997576:-	.	-
chr12	35817981	35818052	chr12:35817981:35818052:+	.	+
chr12	3596649	3596862	chr12:3596649:3596862:+	.	+
chr12	36197531	36197620	chr12:36197531:36197620:-	.	-
chr12	36654847	36654982	chr12:36654847:36654982:+	.	+
chr12	37116933	37117209	chr12:37116933:37117209:+	.	+
chr12	3732618	3732707	chr12:3732618:3732707:+	.	+
chr12	38146533	38146647	chr12:38146533:38146647:+	.	+
chr1	23822060	23822204	chr1:23822060:23822204:+	.	+
chr12	38863128	38863245	chr12:38863128:38863245:+	.	+
chr12	38900314	38900430	chr12:38900314:38900430:+	.	+
chr12	38911485	38911558	chr12:38911485:38911558:+	.	+
chr12	39561656	39561903	chr12:39561656:39561903:+	.	+
chr12	40736289	40736407	chr12:40736289:40736407:-	.	-
chr12	40951256	40951309	chr12:40951256:40951309:+	.	+
chr12	41061871	41061962	chr12:41061871:41061962:-	.	-
chr1	24246135	24246234	chr1:24246135:24246234:+	.	+
chr1	24460583	24460636	chr1:24460583:24460636:-	.	-
chr12	45667275	45667399	chr12:45667275:45667399:+	.	+
chr12	4703948	4704069	chr12:4703948:4704069:+	.	+
chr12	4862084	4862198	chr12:4862084:4862198:+	.	+
chr12	52468739	52468943	chr12:52468739:52468943:+	.	+
chr12	52488054	52488125	chr12:52488054:52488125:+	.	+
chr12	52523894	52523990	chr12:52523894:52523990:+	.	+
chr12	52817929	52818137	chr12:52817929:52818137:+	.	+
chr12	52831875	52831886	chr12:52831875:52831886:+	.	+
chr12	52831875	52831952	chr12:52831875:52831952:+	.	+
chr12	53100590	53100860	chr12:53100590:53100860:-	.	-
chr12	53372026	53372119	chr12:53372026:53372119:+	.	+
chr12	53403668	53403788	chr12:53403668:53403788:+	.	+
chr12	53658476	53658553	chr12:53658476:53658553:+	.	+
chr12	55786847	55786958	chr12:55786847:55786958:-	.	-
chr12	56019425	56019549	chr12:56019425:56019549:-	.	-
chr12	56022025	56022132	chr12:56022025:56022132:-	.	-
chr12	56028551	56028611	chr12:56028551:56028611:-	.	-
chr12	56042489	56042623	chr12:56042489:56042623:-	.	-
chr12	56055685	56055828	chr12:56055685:56055828:-	.	-
chr12	56076091	56076369	chr12:56076091:56076369:-	.	-
chr12	56158229	56158339	chr12:56158229:56158339:-	.	-
chr12	56508989	56509070	chr12:56508989:56509070:+	.	+
chr12	56713621	56713745	chr12:56713621:56713745:-	.	-
chr12	58693868	58694123	chr12:58693868:58694123:-	.	-
chr12	58727558	58727749	chr12:58727558:58727749:+	.	+
chr12	58744027	58744168	chr12:58744027:58744168:+	.	+
chr12	60073868	60074029	chr12:60073868:60074029:-	.	-
chr12	60079449	60079550	chr12:60079449:60079550:-	.	-
chr12	60237051	60237182	chr12:60237051:60237182:+	.	+
chr12	62944299	62945011	chr12:62944299:62945011:+	.	+
chr12	66071213	66071242	chr12:66071213:66071242:+	.	+
chr12	70921927	70921929	chr12:70921927:70921929:-	.	-
chr12	71008792	71008979	chr12:71008792:71008979:+	.	+
chr12	71070057	71070200	chr12:71070057:71070200:-	.	-
chr12	71076955	71077225	chr12:71076955:71077225:-	.	-
chr12	71118560	71118673	chr12:71118560:71118673:-	.	-
chr12	71126394	71126468	chr12:71126394:71126468:-	.	-
chr12	71559766	71559894	chr12:71559766:71559894:+	.	+
chr12	71561466	71561567	chr12:71561466:71561567:+	.	+
chr12	72148181	72148347	chr12:72148181:72148347:+	.	+
chr12	72168066	72168325	chr12:72168066:72168325:+	.	+
chr12	72232988	72233073	chr12:72232988:72233073:-	.	-
chr12	72255749	72255910	chr12:72255749:72255910:+	.	+
chr12	72263563	72263676	chr12:72263563:72263676:+	.	+
chr12	73404644	73405405	chr12:73404644:73405405:-	.	-
chr12	73607273	73607413	chr12:73607273:73607413:+	.	+
chr12	73609958	73610029	chr12:73609958:73610029:+	.	+
chr12	73891620	73891728	chr12:73891620:73891728:+	.	+
chr12	73993791	73993966	chr12:73993791:73993966:-	.	-
chr12	74014172	74014261	chr12:74014172:74014261:-	.	-
chr12	74394686	74394786	chr12:74394686:74394786:+	.	+
chr12	75330202	75330447	chr12:75330202:75330447:+	.	+
chr12	75333595	75333602	chr12:75333595:75333602:+	.	+
chr12	76492666	76492830	chr12:76492666:76492830:+	.	+
chr12	76928589	76928779	chr12:76928589:76928779:+	.	+
chr12	77012003	77012167	chr12:77012003:77012167:+	.	+
chr12	77167500	77167625	chr12:77167500:77167625:+	.	+
chr12	77176729	77176895	chr12:77176729:77176895:+	.	+
chr12	77200217	77200499	chr12:77200217:77200499:+	.	+
chr12	77305079	77305297	chr12:77305079:77305297:-	.	-
chr12	77408209	77408245	chr12:77408209:77408245:+	.	+
chr12	78015607	78015718	chr12:78015607:78015718:+	.	+
chr12	79800140	79800200	chr12:79800140:79800200:+	.	+
chr12	79820382	79820620	chr12:79820382:79820620:+	.	+
chr12	79829223	79829251	chr12:79829223:79829251:+	.	+
chr12	80184603	80184686	chr12:80184603:80184686:-	.	-
chr12	80289468	80289623	chr12:80289468:80289623:-	.	-
chr12	80758811	80758907	chr12:80758811:80758907:+	.	+
chr12	83441649	83443482	chr12:83441649:83443482:+	.	+
chr12	84192735	84192845	chr12:84192735:84192845:+	.	+
chr12	84207745	84207870	chr12:84207745:84207870:+	.	+
chr12	84327255	84327367	chr12:84327255:84327367:-	.	-
chr12	84432850	84432974	chr12:84432850:84432974:-	.	-
chr12	85140458	85140473	chr12:85140458:85140473:-	.	-
chr12	85144730	85144934	chr12:85144730:85144934:-	.	-
chr12	85149051	85149191	chr12:85149051:85149191:-	.	-
chr12	8558709	8558823	chr12:8558709:8558823:-	.	-
chr12	85633235	85633318	chr12:85633235:85633318:+	.	+
chr12	85721271	85721327	chr12:85721271:85721327:-	.	-
chr12	85769293	85769394	chr12:85769293:85769394:+	.	+
chr12	86145307	86145435	chr12:86145307:86145435:-	.	-
chr12	86281110	86281347	chr12:86281110:86281347:-	.	-
chr12	86282681	86282907	chr12:86282681:86282907:-	.	-
chr12	8725809	8725919	chr12:8725809:8725919:+	.	+
chr12	87258625	87258724	chr12:87258625:87258724:+	.	+
chr12	87280279	87280460	chr12:87280279:87280460:+	.	+
chr12	87336951	87337146	chr12:87336951:87337146:+	.	+
chr12	88407846	88407894	chr12:88407846:88407894:+	.	+
chr12	88498843	88498894	chr12:88498843:88498894:+	.	+
chr12	88604855	88604947	chr12:88604855:88604947:-	.	-
chr12	88793532	88793649	chr12:88793532:88793649:-	.	-
chr12	88857534	88857715	chr12:88857534:88857715:+	.	+
chr12	89057638	89057677	chr12:89057638:89057677:+	.	+
chr12	89209282	89209341	chr12:89209282:89209341:+	.	+
chr12	89559964	89560235	chr12:89559964:89560235:-	.	-
chr12	8996711	8996896	chr12:8996711:8996896:+	.	+
chr12	9002875	9002935	chr12:9002875:9002935:+	.	+
chr12	90049311	90049328	chr12:90049311:90049328:+	.	+
chr12	91522012	91522090	chr12:91522012:91522090:+	.	+
chr12	92079727	92079876	chr12:92079727:92079876:-	.	-
chr12	92247273	92247375	chr12:92247273:92247375:-	.	-
chr12	92452005	92452197	chr12:92452005:92452197:-	.	-
chr12	92537431	92537517	chr12:92537431:92537517:-	.	-
chr12	92608521	92608636	chr12:92608521:92608636:-	.	-
chr12	92772329	92772517	chr12:92772329:92772517:+	.	+
chr12	92885672	92887510	chr12:92885672:92887510:-	.	-
chr12	92952367	92952564	chr12:92952367:92952564:-	.	-
chr12	99678802	99678988	chr12:99678802:99678988:-	.	-
chr12	99927612	99927838	chr12:99927612:99927838:-	.	-
chr12	99971684	99972044	chr12:99971684:99972044:-	.	-
chr13	100199167	100205656	chr13:100199167:100205656:-	.	-
chr13	100214169	100214251	chr13:100214169:100214251:-	.	-
chr13	101193008	101193175	chr13:101193008:101193175:-	.	-
chr13	101231803	101231917	chr13:101231803:101231917:-	.	-
chr13	101238870	101238981	chr13:101238870:101238981:-	.	-
chr13	101476322	101476471	chr13:101476322:101476471:-	.	-
chr13	101480029	101480115	chr13:101480029:101480115:-	.	-
chr13	103527047	103527063	chr13:103527047:103527063:-	.	-
chr13	103532026	103532162	chr13:103532026:103532162:-	.	-
chr13	103544136	103544336	chr13:103544136:103544336:-	.	-
chr13	104559397	104559530	chr13:104559397:104559530:-	.	-
chr13	104614800	104614928	chr13:104614800:104614928:-	.	-
chr13	104979743	104979958	chr13:104979743:104979958:+	.	+
chr13	105007169	105007359	chr13:105007169:105007359:-	.	-
chr13	105010117	105010564	chr13:105010117:105010564:-	.	-
chr13	105451387	105451496	chr13:105451387:105451496:-	.	-
chr13	105510502	105510599	chr13:105510502:105510599:-	.	-
chr13	106042332	106042427	chr13:106042332:106042427:-	.	-
chr13	107758718	107758868	chr13:107758718:107758868:-	.	-
chr13	107765451	107765561	chr13:107765451:107765561:-	.	-
chr13	108534041	108534217	chr13:108534041:108534217:-	.	-
chr13	108973919	108974116	chr13:108973919:108974116:+	.	+
chr13	108974017	108974116	chr13:108974017:108974116:+	.	+
chr13	109178735	109179034	chr13:109178735:109179034:+	.	+
chr13	109650269	109650401	chr13:109650269:109650401:+	.	+
chr13	110562839	110562888	chr13:110562839:110562888:+	.	+
chr13	112230840	112231024	chr13:112230840:112231024:-	.	-
chr13	112501897	112501988	chr13:112501897:112501988:+	.	+
chr13	112538788	112539257	chr13:112538788:112539257:-	.	-
chr13	113146114	113146298	chr13:113146114:113146298:+	.	+
chr13	113153623	113153790	chr13:113153623:113153790:+	.	+
chr13	113320608	113320627	chr13:113320608:113320627:-	.	-
chr13	113846109	113846337	chr13:113846109:113846337:+	.	+
chr13	114013535	114013696	chr13:114013535:114013696:-	.	-
chr13	115797112	115797277	chr13:115797112:115797277:-	.	-
chr13	118021534	118021623	chr13:118021534:118021623:+	.	+
chr13	11862119	11862266	chr13:11862119:11862266:-	.	-
chr13	11864687	11864846	chr13:11864687:11864846:-	.	-
chr13	119491960	119492055	chr13:119491960:119492055:-	.	-
chr13	120218967	120219136	chr13:120218967:120219136:+	.	+
chr13	12398541	12398628	chr13:12398541:12398628:-	.	-
chr1	31261097	31261318	chr1:31261097:31261318:-	.	-
chr13	13453565	13453689	chr13:13453565:13453689:-	.	-
chr13	14262186	14262446	chr13:14262186:14262446:+	.	+
chr13	14526701	14526758	chr13:14526701:14526758:-	.	-
chr13	15806783	15806947	chr13:15806783:15806947:+	.	+
chr13	18220857	18221025	chr13:18220857:18221025:-	.	-
chr13	18231384	18231552	chr13:18231384:18231552:-	.	-
chr13	19721935	19721998	chr13:19721935:19721998:+	.	+
chr13	20541339	20541475	chr13:20541339:20541475:+	.	+
chr13	20992339	20992398	chr13:20992339:20992398:+	.	+
chr13	21617007	21617175	chr13:21617007:21617175:-	.	-
chr13	23572436	23572456	chr13:23572436:23572456:-	.	-
chr13	23938747	23938834	chr13:23938747:23938834:+	.	+
chr13	24111433	24111579	chr13:24111433:24111579:-	.	-
chr13	24797960	24798144	chr13:24797960:24798144:+	.	+
chr13	25211116	25211275	chr13:25211116:25211275:+	.	+
chr13	25279545	25279645	chr13:25279545:25279645:+	.	+
chr13	25359891	25359959	chr13:25359891:25359959:-	.	-
chr13	26377957	26378206	chr13:26377957:26378206:-	.	-
chr13	27291193	27291347	chr13:27291193:27291347:+	.	+
chr13	27667388	27667567	chr13:27667388:27667567:-	.	-
chr13	27727560	27727739	chr13:27727560:27727739:-	.	-
chr13	29122027	29122110	chr13:29122027:29122110:+	.	+
chr13	29286828	29287124	chr13:29286828:29287124:-	.	-
chr13	30010445	30010664	chr13:30010445:30010664:-	.	-
chr13	30323833	30323936	chr13:30323833:30323936:+	.	+
chr13	30797495	30797569	chr13:30797495:30797569:+	.	+
chr13	32988800	32988975	chr13:32988800:32988975:-	.	-
chr13	33066766	33066899	chr13:33066766:33066899:+	.	+
chr13	33932855	33933224	chr13:33932855:33933224:-	.	-
chr13	34021894	34022046	chr13:34021894:34022046:-	.	-
chr13	34023341	34023515	chr13:34023341:34023515:-	.	-
chr13	34106995	34107226	chr13:34106995:34107226:+	.	+
chr13	34138655	34138821	chr13:34138655:34138821:+	.	+
chr13	34142150	34142303	chr13:34142150:34142303:+	.	+
chr13	34295786	34295913	chr13:34295786:34295913:-	.	-
chr13	35036045	35036267	chr13:35036045:35036267:+	.	+
chr13	35044808	35045119	chr13:35044808:35045119:+	.	+
chr13	35048730	35048799	chr13:35048730:35048799:-	.	-
chr13	35075002	35075076	chr13:35075002:35075076:+	.	+
chr1	33520898	33520966	chr1:33520898:33520966:-	.	-
chr1	33537303	33537385	chr1:33537303:33537385:-	.	-
chr13	35775615	35775707	chr13:35775615:35775707:+	.	+
chr13	3589187	3589894	chr13:3589187:3589894:-	.	-
chr13	37010401	37010504	chr13:37010401:37010504:-	.	-
chr13	37059887	37059994	chr13:37059887:37059994:-	.	-
chr13	37063817	37063935	chr13:37063817:37063935:-	.	-
chr13	37985641	37985853	chr13:37985641:37985853:+	.	+
chr13	37985641	37987067	chr13:37985641:37987067:+	.	+
chr13	38033412	38033573	chr13:38033412:38033573:+	.	+
chr13	38114282	38115337	chr13:38114282:38115337:-	.	-
chr1	33843252	33843377	chr1:33843252:33843377:-	.	-
chr13	39036369	39036523	chr13:39036369:39036523:-	.	-
chr13	39045978	39046099	chr13:39045978:39046099:-	.	-
chr13	3907043	3907102	chr13:3907043:3907102:-	.	-
chr13	41146739	41146858	chr13:41146739:41146858:-	.	-
chr13	41872877	41872992	chr13:41872877:41872992:-	.	-
chr1	34240861	34240989	chr1:34240861:34240989:+	.	+
chr13	43217216	43217526	chr13:43217216:43217526:-	.	-
chr13	43478478	43478601	chr13:43478478:43478601:+	.	+
chr13	4489436	4489518	chr13:4489436:4489518:-	.	-
chr13	44943649	44943790	chr13:44943649:44943790:+	.	+
chr13	45637848	45638007	chr13:45637848:45638007:+	.	+
chr13	4601927	4602043	chr13:4601927:4602043:-	.	-
chr13	46856642	46856793	chr13:46856642:46856793:-	.	-
chr13	47124251	47124336	chr13:47124251:47124336:-	.	-
chr13	47135473	47135565	chr13:47135473:47135565:-	.	-
chr13	47148988	47149104	chr13:47148988:47149104:+	.	+
chr13	47162814	47162951	chr13:47162814:47162951:+	.	+
chr1	34802163	34802289	chr1:34802163:34802289:+	.	+
chr13	48586725	48586762	chr13:48586725:48586762:-	.	-
chr1	34885612	34885692	chr1:34885612:34885692:-	.	-
chr13	49363602	49363724	chr13:49363602:49363724:-	.	-
chr13	49369079	49369141	chr13:49369079:49369141:-	.	-
chr13	49411752	49411931	chr13:49411752:49411931:-	.	-
chr13	49478412	49478622	chr13:49478412:49478622:+	.	+
chr13	49807119	49807204	chr13:49807119:49807204:+	.	+
chr13	51223294	51223342	chr13:51223294:51223342:+	.	+
chr13	53454130	53454262	chr13:53454130:53454262:-	.	-
chr13	54742780	54742857	chr13:54742780:54742857:+	.	+
chr13	54749653	54749791	chr13:54749653:54749791:+	.	+
chr13	54894556	54894726	chr13:54894556:54894726:+	.	+
chr13	55171083	55171168	chr13:55171083:55171168:-	.	-
chr13	55178764	55178888	chr13:55178764:55178888:-	.	-
chr13	55726072	55726532	chr13:55726072:55726532:+	.	+
chr13	55760381	55760530	chr13:55760381:55760530:+	.	+
chr13	55929801	55930036	chr13:55929801:55930036:-	.	-
chr13	56633654	56633825	chr13:56633654:56633825:+	.	+
chr13	56828765	56828861	chr13:56828765:56828861:+	.	+
chr13	56883872	56883949	chr13:56883872:56883949:-	.	-
chr13	58392386	58392550	chr13:58392386:58392550:-	.	-
chr13	58394405	58394603	chr13:58394405:58394603:-	.	-
chr13	58396245	58396451	chr13:58396245:58396451:-	.	-
chr13	58404724	58404939	chr13:58404724:58404939:-	.	-
chr13	58656941	58657177	chr13:58656941:58657177:-	.	-
chr13	58681876	58681967	chr13:58681876:58681967:-	.	-
chr13	59087163	59087351	chr13:59087163:59087351:+	.	+
chr13	59613685	59613862	chr13:59613685:59613862:-	.	-
chr13	59619014	59619051	chr13:59619014:59619051:-	.	-
chr13	59629748	59629879	chr13:59629748:59629879:-	.	-
chr13	59637610	59637734	chr13:59637610:59637734:-	.	-
chr1	36233078	36233172	chr1:36233078:36233172:-	.	-
chr1	36234363	36234461	chr1:36234363:36234461:-	.	-
chr1	36236404	36236524	chr1:36236404:36236524:-	.	-
chr1	36242678	36242813	chr1:36242678:36242813:-	.	-
chr1	36252695	36252845	chr1:36252695:36252845:-	.	-
chr13	63162401	63162570	chr13:63162401:63162570:+	.	+
chr13	63424716	63424797	chr13:63424716:63424797:-	.	-
chr13	63448728	63448892	chr13:63448728:63448892:-	.	-
chr13	63504150	63504346	chr13:63504150:63504346:-	.	-
chr13	63970334	63970486	chr13:63970334:63970486:+	.	+
chr13	63971997	63972077	chr13:63971997:63972077:+	.	+
chr13	64200578	64200656	chr13:64200578:64200656:-	.	-
chr13	64243516	64243654	chr13:64243516:64243654:-	.	-
chr13	65282879	65283010	chr13:65282879:65283010:-	.	-
chr13	65295294	65296863	chr13:65295294:65296863:-	.	-
chr13	65396908	65397034	chr13:65396908:65397034:+	.	+
chr1	36621175	36621258	chr1:36621175:36621258:-	.	-
chr1	36635416	36635489	chr1:36635416:36635489:-	.	-
chr13	66464664	66464769	chr13:66464664:66464769:+	.	+
chr13	66606034	66606139	chr13:66606034:66606139:-	.	-
chr13	67003666	67003737	chr13:67003666:67003737:-	.	-
chr13	67029106	67029223	chr13:67029106:67029223:-	.	-
chr13	67029106	67029258	chr13:67029106:67029258:-	.	-
chr13	67417234	67418913	chr13:67417234:67418913:-	.	-
chr13	67463243	67463383	chr13:67463243:67463383:-	.	-
chr13	67532386	67532481	chr13:67532386:67532481:-	.	-
chr13	67597121	67597147	chr13:67597121:67597147:-	.	-
chr13	67646260	67646355	chr13:67646260:67646355:-	.	-
chr13	67853891	67854131	chr13:67853891:67854131:+	.	+
chr13	69725463	69725613	chr13:69725463:69725613:-	.	-
chr13	69733794	69733895	chr13:69733794:69733895:-	.	-
chr13	70892052	70892178	chr13:70892052:70892178:-	.	-
chr13	70908857	70909156	chr13:70908857:70909156:-	.	-
chr13	70909031	70909161	chr13:70909031:70909161:-	.	-
chr13	73823213	73823251	chr13:73823213:73823251:-	.	-
chr13	73830395	73830453	chr13:73830395:73830453:-	.	-
chr13	73950987	73951120	chr13:73950987:73951120:+	.	+
chr13	74065359	74065431	chr13:74065359:74065431:-	.	-
chr13	74122737	74122777	chr13:74122737:74122777:+	.	+
chr13	74838072	74838164	chr13:74838072:74838164:-	.	-
chr13	74841549	74841650	chr13:74841549:74841650:-	.	-
chr13	74885653	74885691	chr13:74885653:74885691:-	.	-
chr13	74917951	74918022	chr13:74917951:74918022:-	.	-
chr1	37519737	37519812	chr1:37519737:37519812:-	.	-
chr1	37523382	37523424	chr1:37523382:37523424:-	.	-
chr13	76050791	76050902	chr13:76050791:76050902:-	.	-
chr13	76114998	76115225	chr13:76114998:76115225:+	.	+
chr13	76130462	76130557	chr13:76130462:76130557:+	.	+
chr13	76871032	76871070	chr13:76871032:76871070:+	.	+
chr13	77030756	77030875	chr13:77030756:77030875:+	.	+
chr13	77240183	77240317	chr13:77240183:77240317:-	.	-
chr13	77667264	77667294	chr13:77667264:77667294:+	.	+
chr1	37992377	37992540	chr1:37992377:37992540:+	.	+
chr13	81645098	81645191	chr13:81645098:81645191:-	.	-
chr13	81712214	81712437	chr13:81712214:81712437:-	.	-
chr13	81713958	81714134	chr13:81713958:81714134:-	.	-
chr1	38267264	38267492	chr1:38267264:38267492:-	.	-
chr13	83659384	83659479	chr13:83659384:83659479:+	.	+
chr13	83764965	83765102	chr13:83764965:83765102:+	.	+
chr1	38376957	38377008	chr1:38376957:38377008:-	.	-
chr13	83775025	83775072	chr13:83775025:83775072:+	.	+
chr13	84411776	84411932	chr13:84411776:84411932:+	.	+
chr13	85377744	85377822	chr13:85377744:85377822:-	.	-
chr13	85383793	85383943	chr13:85383793:85383943:-	.	-
chr13	8756472	8756717	chr13:8756472:8756717:+	.	+
chr13	8848780	8848915	chr13:8848780:8848915:-	.	-
chr1	38924826	38924931	chr1:38924826:38924931:-	.	-
chr1	38928446	38928680	chr1:38928446:38928680:-	.	-
chr1	39005474	39005520	chr1:39005474:39005520:+	.	+
chr13	90201614	90201789	chr13:90201614:90201789:-	.	-
chr13	90258945	90259011	chr13:90258945:90259011:+	.	+
chr13	9157369	9157475	chr13:9157369:9157475:+	.	+
chr13	91945460	91945765	chr13:91945460:91945765:-	.	-
chr13	93070229	93070313	chr13:93070229:93070313:-	.	-
chr13	93079400	93079514	chr13:93079400:93079514:-	.	-
chr13	93112201	93112367	chr13:93112201:93112367:-	.	-
chr13	93114911	93115054	chr13:93114911:93115054:-	.	-
chr1	39344313	39344461	chr1:39344313:39344461:+	.	+
chr13	93543112	93543249	chr13:93543112:93543249:-	.	-
chr13	94229575	94229744	chr13:94229575:94229744:-	.	-
chr13	94234522	94234672	chr13:94234522:94234672:-	.	-
chr13	94485390	94485627	chr13:94485390:94485627:-	.	-
chr13	95767011	95767140	chr13:95767011:95767140:+	.	+
chr13	95767011	95767142	chr13:95767011:95767142:+	.	+
chr13	95767011	95767143	chr13:95767011:95767143:+	.	+
chr13	95769821	95769883	chr13:95769821:95769883:+	.	+
chr13	95769822	95769883	chr13:95769822:95769883:+	.	+
chr13	95784986	95785170	chr13:95784986:95785170:+	.	+
chr13	95802785	95802905	chr13:95802785:95802905:-	.	-
chr13	95804124	95804341	chr13:95804124:95804341:-	.	-
chr13	95870844	95870901	chr13:95870844:95870901:-	.	-
chr13	95893219	95893275	chr13:95893219:95893275:-	.	-
chr13	96477833	96477996	chr13:96477833:96477996:-	.	-
chr13	9709392	9709553	chr13:9709392:9709553:-	.	-
chr13	97271474	97271608	chr13:97271474:97271608:-	.	-
chr13	97286698	97286713	chr13:97286698:97286713:-	.	-
chr13	97867495	97867666	chr13:97867495:97867666:+	.	+
chr13	97949299	97949371	chr13:97949299:97949371:-	.	-
chr13	98847128	98847275	chr13:98847128:98847275:-	.	-
chr13	98915507	98915550	chr13:98915507:98915550:-	.	-
chr13	99091158	99091413	chr13:99091158:99091413:+	.	+
chr13	99461959	99462672	chr13:99461959:99462672:-	.	-
chr13	99660632	99660745	chr13:99660632:99660745:-	.	-
chr1	40506920	40507066	chr1:40506920:40507066:+	.	+
chr1	40596069	40596192	chr1:40596069:40596192:+	.	+
chr1	40841222	40843055	chr1:40841222:40843055:-	.	-
chr14	101888729	101888839	chr14:101888729:101888839:-	.	-
chr14	102067746	102067793	chr14:102067746:102067793:+	.	+
chr14	102206671	102206740	chr14:102206671:102206740:+	.	+
chr14	102297774	102297916	chr14:102297774:102297916:+	.	+
chr14	102299288	102299861	chr14:102299288:102299861:+	.	+
chr14	102311216	102311377	chr14:102311216:102311377:+	.	+
chr14	102328393	102328668	chr14:102328393:102328668:+	.	+
chr14	102331787	102331897	chr14:102331787:102331897:+	.	+
chr14	103535776	103535856	chr14:103535776:103535856:-	.	-
chr14	10702544	10702689	chr14:10702544:10702689:-	.	-
chr14	115827361	115827486	chr14:115827361:115827486:+	.	+
chr14	118417814	118418015	chr14:118417814:118418015:-	.	-
chr14	119280232	119280362	chr14:119280232:119280362:-	.	-
chr14	119308656	119308790	chr14:119308656:119308790:-	.	-
chr14	120786543	120786729	chr14:120786543:120786729:-	.	-
chr14	121667095	121667176	chr14:121667095:121667176:+	.	+
chr14	121958209	121958355	chr14:121958209:121958355:-	.	-
chr14	121959812	121959925	chr14:121959812:121959925:-	.	-
chr14	121977377	121977434	chr14:121977377:121977434:-	.	-
chr14	122372831	122372954	chr14:122372831:122372954:+	.	+
chr14	122536594	122536723	chr14:122536594:122536723:+	.	+
chr14	123349711	123349811	chr14:123349711:123349811:-	.	-
chr14	124531685	124531788	chr14:124531685:124531788:-	.	-
chr14	12795088	12795236	chr14:12795088:12795236:+	.	+
chr14	13319039	13319107	chr14:13319039:13319107:-	.	-
chr14	15572239	15572388	chr14:15572239:15572388:+	.	+
chr14	15578482	15578597	chr14:15578482:15578597:+	.	+
chr14	15607405	15607566	chr14:15607405:15607566:+	.	+
chr14	15695970	15696015	chr14:15695970:15696015:+	.	+
chr14	15801989	15802026	chr14:15801989:15802026:+	.	+
chr14	15811370	15811402	chr14:15811370:15811402:+	.	+
chr14	17076471	17076617	chr14:17076471:17076617:-	.	-
chr14	17087156	17087270	chr14:17087156:17087270:+	.	+
chr14	17257869	17257979	chr14:17257869:17257979:+	.	+
chr14	17451219	17451299	chr14:17451219:17451299:-	.	-
chr14	18795575	18795835	chr14:18795575:18795835:+	.	+
chr14	19419365	19419512	chr14:19419365:19419512:-	.	-
chr14	21193552	21193676	chr14:21193552:21193676:+	.	+
chr14	21216405	21216494	chr14:21216405:21216494:-	.	-
chr14	21380068	21381464	chr14:21380068:21381464:-	.	-
chr14	21386170	21386271	chr14:21386170:21386271:+	.	+
chr14	21389470	21389637	chr14:21389470:21389637:-	.	-
chr14	21392990	21393123	chr14:21392990:21393123:-	.	-
chr14	21583368	21583490	chr14:21583368:21583490:-	.	-
chr14	22441177	22441309	chr14:22441177:22441309:+	.	+
chr14	22562657	22562751	chr14:22562657:22562751:-	.	-
chr14	22563970	22564164	chr14:22563970:22564164:-	.	-
chr14	24469347	24469408	chr14:24469347:24469408:-	.	-
chr14	25117204	25117319	chr14:25117204:25117319:+	.	+
chr14	25126048	25126219	chr14:25126048:25126219:+	.	+
chr14	25127424	25127539	chr14:25127424:25127539:+	.	+
chr14	26698570	26698663	chr14:26698570:26698663:+	.	+
chr14	27716429	27716674	chr14:27716429:27716674:+	.	+
chr14	28078709	28078771	chr14:28078709:28078771:+	.	+
chr14	28277232	28277599	chr14:28277232:28277599:+	.	+
chr14	28279353	28279497	chr14:28279353:28279497:+	.	+
chr14	28319837	28319901	chr14:28319837:28319901:-	.	-
chr14	29130435	29130500	chr14:29130435:29130500:+	.	+
chr1	42960140	42960309	chr1:42960140:42960309:+	.	+
chr1	43128306	43128500	chr1:43128306:43128500:-	.	-
chr14	31297645	31297772	chr14:31297645:31297772:+	.	+
chr14	31316012	31316078	chr14:31316012:31316078:+	.	+
chr1	43132096	43132797	chr1:43132096:43132797:-	.	-
chr14	31417293	31417393	chr14:31417293:31417393:-	.	-
chr14	31487356	31487439	chr14:31487356:31487439:+	.	+
chr14	31490914	31491003	chr14:31490914:31491003:+	.	+
chr1	43153697	43153894	chr1:43153697:43153894:-	.	-
chr14	31711043	31711075	chr14:31711043:31711075:+	.	+
chr14	31725111	31725196	chr14:31725111:31725196:-	.	-
chr14	31857810	31857895	chr14:31857810:31857895:+	.	+
chr14	31859518	31859609	chr14:31859518:31859609:+	.	+
chr14	31900702	31900847	chr14:31900702:31900847:+	.	+
chr14	31927035	31927190	chr14:31927035:31927190:+	.	+
chr14	31989516	31990898	chr14:31989516:31990898:-	.	-
chr14	32052817	32052923	chr14:32052817:32052923:-	.	-
chr14	32054912	32055013	chr14:32054912:32055013:-	.	-
chr14	32366965	32367038	chr14:32366965:32367038:-	.	-
chr14	33023641	33023824	chr14:33023641:33023824:+	.	+
chr14	33030846	33030920	chr14:33030846:33030920:+	.	+
chr14	33677000	33677117	chr14:33677000:33677117:+	.	+
chr14	33891393	33891542	chr14:33891393:33891542:-	.	-
chr14	33975896	33976145	chr14:33975896:33976145:-	.	-
chr14	34111890	34111977	chr14:34111890:34111977:+	.	+
chr14	34197060	34197137	chr14:34197060:34197137:-	.	-
chr14	34206128	34206293	chr14:34206128:34206293:-	.	-
chr14	34435668	34435816	chr14:34435668:34435816:+	.	+
chr14	35155305	35155367	chr14:35155305:35155367:+	.	+
chr14	35257005	35257167	chr14:35257005:35257167:-	.	-
chr14	35386176	35386198	chr14:35386176:35386198:-	.	-
chr14	35508191	35508291	chr14:35508191:35508291:+	.	+
chr14	37740025	37740115	chr14:37740025:37740115:-	.	-
chr14	37751770	37751966	chr14:37751770:37751966:-	.	-
chr1	43821735	43821854	chr1:43821735:43821854:-	.	-
chr1	43836910	43837014	chr1:43836910:43837014:-	.	-
chr1	43847309	43847395	chr1:43847309:43847395:-	.	-
chr1	43847309	43847489	chr1:43847309:43847489:-	.	-
chr14	39220300	39220410	chr14:39220300:39220410:-	.	-
chr14	39378324	39378330	chr14:39378324:39378330:-	.	-
chr14	41673881	41674028	chr14:41673881:41674028:-	.	-
chr14	41818930	41819010	chr14:41818930:41819010:-	.	-
chr14	41987766	41987849	chr14:41987766:41987849:-	.	-
chr1	44223654	44224727	chr1:44223654:44224727:+	.	+
chr14	45978934	45979031	chr14:45978934:45979031:+	.	+
chr14	45986274	45986334	chr14:45986274:45986334:+	.	+
chr14	47386851	47387073	chr14:47386851:47387073:+	.	+
chr14	47403787	47403855	chr14:47403787:47403855:-	.	-
chr1	44765462	44765523	chr1:44765462:44765523:+	.	+
chr14	47886656	47886737	chr14:47886656:47886737:-	.	-
chr14	47999969	48000093	chr14:47999969:48000093:+	.	+
chr14	48013812	48013992	chr14:48013812:48013992:-	.	-
chr14	48015430	48015649	chr14:48015430:48015649:-	.	-
chr14	48323862	48323952	chr14:48323862:48323952:+	.	+
chr14	48345901	48345984	chr14:48345901:48345984:+	.	+
chr14	48352902	48352997	chr14:48352902:48352997:+	.	+
chr1	44847541	44847551	chr1:44847541:44847551:+	.	+
chr14	49923845	49924037	chr14:49923845:49924037:-	.	-
chr14	51487670	51488260	chr14:51487670:51488260:-	.	-
chr14	51491426	51491501	chr14:51491426:51491501:+	.	+
chr14	52607078	52607275	chr14:52607078:52607275:+	.	+
chr14	52703790	52704066	chr14:52703790:52704066:-	.	-
chr14	52758417	52758577	chr14:52758417:52758577:+	.	+
chr1	45436845	45436970	chr1:45436845:45436970:-	.	-
chr14	54862374	54862543	chr14:54862374:54862543:-	.	-
chr14	55027340	55027885	chr14:55027340:55027885:-	.	-
chr14	55298078	55298189	chr14:55298078:55298189:-	.	-
chr14	55469373	55469434	chr14:55469373:55469434:+	.	+
chr14	57229591	57229677	chr14:57229591:57229677:+	.	+
chr14	57235169	57235306	chr14:57235169:57235306:+	.	+
chr14	57344143	57344312	chr14:57344143:57344312:-	.	-
chr14	57367672	57367780	chr14:57367672:57367780:-	.	-
chr14	57521533	57522389	chr14:57521533:57522389:+	.	+
chr14	57529915	57530197	chr14:57529915:57530197:+	.	+
chr14	57749637	57749801	chr14:57749637:57749801:-	.	-
chr14	58106409	58106461	chr14:58106409:58106461:+	.	+
chr14	58236968	58237083	chr14:58236968:58237083:-	.	-
chr14	58257056	58257194	chr14:58257056:58257194:-	.	-
chr14	59843470	59843612	chr14:59843470:59843612:+	.	+
chr14	60077923	60078078	chr14:60077923:60078078:+	.	+
chr14	60077931	60078078	chr14:60077931:60078078:+	.	+
chr14	61328262	61328406	chr14:61328262:61328406:+	.	+
chr14	61615442	61615527	chr14:61615442:61615527:-	.	-
chr14	61864593	61864790	chr14:61864593:61864790:-	.	-
chr14	62218631	62218732	chr14:62218631:62218732:+	.	+
chr14	62982867	62982948	chr14:62982867:62982948:+	.	+
chr14	63293119	63293317	chr14:63293119:63293317:+	.	+
chr14	63302218	63302318	chr14:63302218:63302318:+	.	+
chr14	63384827	63384898	chr14:63384827:63384898:+	.	+
chr14	63654767	63654938	chr14:63654767:63654938:-	.	-
chr1	46419748	46419851	chr1:46419748:46419851:+	.	+
chr14	65435854	65435973	chr14:65435854:65435973:-	.	-
chr14	65522076	65522155	chr14:65522076:65522155:-	.	-
chr14	65652765	65652932	chr14:65652765:65652932:+	.	+
chr14	67865848	67865916	chr14:67865848:67865916:+	.	+
chr14	67990530	67990611	chr14:67990530:67990611:+	.	+
chr14	68298219	68298387	chr14:68298219:68298387:-	.	-
chr14	69225974	69226020	chr14:69225974:69226020:-	.	-
chr14	69236152	69236232	chr14:69236152:69236232:-	.	-
chr14	69967130	69967327	chr14:69967130:69967327:+	.	+
chr14	69968760	69968965	chr14:69968760:69968965:+	.	+
chr14	70067074	70067261	chr14:70067074:70067261:+	.	+
chr14	70075483	70075650	chr14:70075483:70075650:+	.	+
chr14	70210063	70210169	chr14:70210063:70210169:-	.	-
chr14	70863047	70863221	chr14:70863047:70863221:+	.	+
chr14	70885954	70886079	chr14:70885954:70886079:-	.	-
chr14	73560309	73560451	chr14:73560309:73560451:+	.	+
chr14	73607022	73607126	chr14:73607022:73607126:-	.	-
chr14	73611411	73611556	chr14:73611411:73611556:-	.	-
chr14	73679929	73680071	chr14:73679929:73680071:-	.	-
chr14	75235456	75235582	chr14:75235456:75235582:-	.	-
chr14	76349245	76349326	chr14:76349245:76349326:-	.	-
chr14	76395228	76395372	chr14:76395228:76395372:-	.	-
chr14	7665407	7665609	chr14:7665407:7665609:-	.	-
chr1	4767606	4767729	chr1:4767606:4767729:-	.	-
chr1	4772649	4772814	chr1:4772649:4772814:-	.	-
chr14	77668614	77668684	chr14:77668614:77668684:+	.	+
chr14	78363439	78363532	chr14:78363439:78363532:+	.	+
chr14	78372385	78372417	chr14:78372385:78372417:+	.	+
chr14	79051488	79051568	chr14:79051488:79051568:-	.	-
chr14	79382043	79382203	chr14:79382043:79382203:+	.	+
chr14	79739341	79740902	chr14:79739341:79740902:-	.	-
chr14	79751180	79751308	chr14:79751180:79751308:-	.	-
chr14	7986738	7987222	chr14:7986738:7987222:-	.	-
chr14	8145985	8146098	chr14:8145985:8146098:-	.	-
chr1	4831037	4831213	chr1:4831037:4831213:+	.	+
chr14	8597296	8597368	chr14:8597296:8597368:-	.	-
chr14	87228799	87228961	chr14:87228799:87228961:-	.	-
chr14	87473089	87473193	chr14:87473089:87473193:-	.	-
chr1	4876825	4876912	chr1:4876825:4876912:+	.	+
chr14	87880541	87880690	chr14:87880541:87880690:+	.	+
chr14	87911452	87911577	chr14:87911452:87911577:+	.	+
chr14	8872262	8872418	chr14:8872262:8872418:+	.	+
chr14	9314931	9315134	chr14:9314931:9315134:-	.	-
chr14	99549862	99549960	chr14:99549862:99549960:+	.	+
chr15	100115557	100115825	chr15:100115557:100115825:+	.	+
chr15	100119702	100119844	chr15:100119702:100119844:+	.	+
chr15	100195695	100195791	chr15:100195695:100195791:+	.	+
chr15	100225701	100225754	chr15:100225701:100225754:-	.	-
chr15	100228095	100228248	chr15:100228095:100228248:-	.	-
chr15	100336637	100336688	chr15:100336637:100336688:-	.	-
chr15	100789771	100789862	chr15:100789771:100789862:+	.	+
chr15	100803185	100803331	chr15:100803185:100803331:+	.	+
chr15	100832492	100832597	chr15:100832492:100832597:+	.	+
chr15	102082850	102083175	chr15:102082850:102083175:-	.	-
chr15	102239589	102240150	chr15:102239589:102240150:+	.	+
chr15	102318636	102318708	chr15:102318636:102318708:+	.	+
chr15	102368614	102368722	chr15:102368614:102368722:-	.	-
chr15	102811523	102812621	chr15:102811523:102812621:+	.	+
chr15	10303439	10303623	chr15:10303439:10303623:+	.	+
chr15	103043503	103043685	chr15:103043503:103043685:-	.	-
chr15	103240055	103240149	chr15:103240055:103240149:-	.	-
chr15	10389705	10389861	chr15:10389705:10389861:-	.	-
chr15	10431846	10431946	chr15:10431846:10431946:-	.	-
chr15	11825437	11825559	chr15:11825437:11825559:-	.	-
chr15	12067660	12067804	chr15:12067660:12067804:+	.	+
chr15	12101514	12101609	chr15:12101514:12101609:+	.	+
chr15	12165773	12165875	chr15:12165773:12165875:+	.	+
chr15	12189374	12189401	chr15:12189374:12189401:+	.	+
chr15	12272792	12272906	chr15:12272792:12272906:+	.	+
chr15	12763584	12763722	chr15:12763584:12763722:+	.	+
chr15	12772212	12772286	chr15:12772212:12772286:+	.	+
chr1	51817139	51817245	chr1:51817139:51817245:-	.	-
chr1	51819336	51819470	chr1:51819336:51819470:-	.	-
chr1	51836405	51836605	chr1:51836405:51836605:-	.	-
chr1	51968096	51968558	chr1:51968096:51968558:-	.	-
chr1	52053106	52053193	chr1:52053106:52053193:+	.	+
chr1	52140923	52140967	chr1:52140923:52140967:+	.	+
chr1	52153629	52153712	chr1:52153629:52153712:+	.	+
chr1	52264145	52264203	chr1:52264145:52264203:-	.	-
chr1	52536082	52536133	chr1:52536082:52536133:-	.	-
chr15	25653639	25653763	chr15:25653639:25653763:+	.	+
chr15	25824868	25824898	chr15:25824868:25824898:+	.	+
chr15	27700065	27700160	chr15:27700065:27700160:-	.	-
chr1	52970575	52970694	chr1:52970575:52970694:+	.	+
chr15	31253597	31253693	chr15:31253597:31253693:-	.	-
chr15	31408077	31408251	chr15:31408077:31408251:-	.	-
chr15	31515050	31515192	chr15:31515050:31515192:+	.	+
chr15	31525400	31525598	chr15:31525400:31525598:-	.	-
chr15	31533204	31533329	chr15:31533204:31533329:+	.	+
chr15	32504571	32504775	chr15:32504571:32504775:+	.	+
chr1	53253667	53254146	chr1:53253667:53254146:-	.	-
chr15	32557897	32558029	chr15:32557897:32558029:+	.	+
chr15	32570769	32570869	chr15:32570769:32570869:+	.	+
chr15	32607511	32607727	chr15:32607511:32607727:+	.	+
chr15	32608850	32609020	chr15:32608850:32609020:+	.	+
chr15	32619051	32619555	chr15:32619051:32619555:+	.	+
chr15	3275898	3275988	chr15:3275898:3275988:-	.	-
chr15	3277974	3278142	chr15:3277974:3278142:-	.	-
chr15	3283347	3283525	chr15:3283347:3283525:-	.	-
chr1	53324672	53324774	chr1:53324672:53324774:-	.	-
chr15	33311091	33311202	chr15:33311091:33311202:+	.	+
chr1	53331914	53332096	chr1:53331914:53332096:-	.	-
chr15	33396381	33396472	chr15:33396381:33396472:+	.	+
chr1	53347223	53347267	chr1:53347223:53347267:-	.	-
chr1	53380011	53380114	chr1:53380011:53380114:+	.	+
chr15	34064046	34064153	chr15:34064046:34064153:+	.	+
chr15	35598456	35598659	chr15:35598456:35598659:+	.	+
chr15	37326812	37327208	chr15:37326812:37327208:-	.	-
chr15	37861357	37861461	chr15:37861357:37861461:-	.	-
chr15	38428424	38428596	chr15:38428424:38428596:-	.	-
chr15	39283586	39283653	chr15:39283586:39283653:+	.	+
chr15	39367418	39367527	chr15:39367418:39367527:+	.	+
chr15	39624773	39624980	chr15:39624773:39624980:-	.	-
chr15	39655712	39655854	chr15:39655712:39655854:-	.	-
chr15	39716552	39716687	chr15:39716552:39716687:-	.	-
chr1	53987814	53987953	chr1:53987814:53987953:-	.	-
chr15	41680216	41680296	chr15:41680216:41680296:+	.	+
chr15	44261106	44261182	chr15:44261106:44261182:+	.	+
chr15	4709801	4710001	chr15:4709801:4710001:+	.	+
chr15	47443354	47443431	chr15:47443354:47443431:-	.	-
chr15	47443358	47443431	chr15:47443358:47443431:-	.	-
chr15	47460782	47460958	chr15:47460782:47460958:-	.	-
chr15	4748252	4748452	chr15:4748252:4748452:+	.	+
chr15	47491684	47491869	chr15:47491684:47491869:-	.	-
chr15	4758221	4758532	chr15:4758221:4758532:+	.	+
chr15	5054903	5055436	chr15:5054903:5055436:-	.	-
chr15	50662375	50663504	chr15:50662375:50663504:-	.	-
chr15	5161999	5162130	chr15:5161999:5162130:+	.	+
chr1	55285340	55285536	chr1:55285340:55285536:+	.	+
chr15	52921486	52921604	chr15:52921486:52921604:-	.	-
chr15	54694065	54694237	chr15:54694065:54694237:-	.	-
chr15	55243125	55243267	chr15:55243125:55243267:+	.	+
chr15	55394492	55394643	chr15:55394492:55394643:+	.	+
chr15	55400601	55400714	chr15:55400601:55400714:+	.	+
chr15	55404451	55404523	chr15:55404451:55404523:+	.	+
chr15	55442493	55442588	chr15:55442493:55442588:+	.	+
chr15	55580743	55580950	chr15:55580743:55580950:-	.	-
chr15	56513133	56513759	chr15:56513133:56513759:-	.	-
chr15	56589917	56590037	chr15:56589917:56590037:+	.	+
chr15	57751486	57751601	chr15:57751486:57751601:+	.	+
chr15	57786828	57786963	chr15:57786828:57786963:+	.	+
chr15	57826769	57826893	chr15:57826769:57826893:+	.	+
chr15	57860169	57860599	chr15:57860169:57860599:-	.	-
chr15	58451932	58452112	chr15:58451932:58452112:+	.	+
chr15	58459059	58459183	chr15:58459059:58459183:+	.	+
chr15	58494263	58494340	chr15:58494263:58494340:+	.	+
chr15	58541201	58541237	chr15:58541201:58541237:+	.	+
chr15	58779878	58779997	chr15:58779878:58779997:-	.	-
chr15	58886573	58886646	chr15:58886573:58886646:-	.	-
chr15	59483034	59483326	chr15:59483034:59483326:+	.	+
chr15	62144925	62145034	chr15:62144925:62145034:+	.	+
chr15	6366806	6366994	chr15:6366806:6366994:+	.	+
chr15	6368230	6368369	chr15:6368230:6368369:+	.	+
chr15	6369739	6369837	chr15:6369739:6369837:+	.	+
chr15	63984392	63984492	chr15:63984392:63984492:-	.	-
chr15	63990480	63990566	chr15:63990480:63990566:-	.	-
chr15	6441361	6441539	chr15:6441361:6441539:+	.	+
chr15	6561563	6561698	chr15:6561563:6561698:-	.	-
chr15	65719658	65719708	chr15:65719658:65719708:-	.	-
chr15	66455554	66455661	chr15:66455554:66455661:+	.	+
chr15	66604841	66605043	chr15:66604841:66605043:+	.	+
chr15	66669504	66669685	chr15:66669504:66669685:+	.	+
chr15	66777994	66778019	chr15:66777994:66778019:-	.	-
chr15	66792034	66792114	chr15:66792034:66792114:-	.	-
chr15	66942794	66942885	chr15:66942794:66942885:-	.	-
chr15	67942039	67942124	chr15:67942039:67942124:-	.	-
chr15	7080901	7081038	chr15:7080901:7081038:+	.	+
chr15	7162131	7162214	chr15:7162131:7162214:-	.	-
chr15	7239784	7239945	chr15:7239784:7239945:-	.	-
chr15	72587646	72587788	chr15:72587646:72587788:-	.	-
chr15	7268241	7268345	chr15:7268241:7268345:-	.	-
chr15	72755936	72756088	chr15:72755936:72756088:-	.	-
chr15	73398852	73399175	chr15:73398852:73399175:+	.	+
chr15	73616421	73616516	chr15:73616421:73616516:-	.	-
chr15	73618322	73618463	chr15:73618322:73618463:-	.	-
chr15	73629310	73629362	chr15:73629310:73629362:-	.	-
chr15	74394390	74394531	chr15:74394390:74394531:+	.	+
chr15	74557816	74557865	chr15:74557816:74557865:-	.	-
chr15	75448474	75450121	chr15:75448474:75450121:+	.	+
chr15	75845333	75845419	chr15:75845333:75845419:+	.	+
chr15	76244692	76244762	chr15:76244692:76244762:+	.	+
chr15	76262579	76262725	chr15:76262579:76262725:+	.	+
chr15	76595915	76596081	chr15:76595915:76596081:-	.	-
chr15	76947351	76947494	chr15:76947351:76947494:-	.	-
chr15	77638298	77638454	chr15:77638298:77638454:-	.	-
chr1	57856149	57856198	chr1:57856149:57856198:+	.	+
chr15	78830227	78830374	chr15:78830227:78830374:+	.	+
chr15	78888385	78888478	chr15:78888385:78888478:-	.	-
chr15	78969668	78969730	chr15:78969668:78969730:-	.	-
chr15	79003150	79003271	chr15:79003150:79003271:+	.	+
chr15	79073398	79073487	chr15:79073398:79073487:+	.	+
chr1	57942547	57942793	chr1:57942547:57942793:+	.	+
chr15	79473722	79473801	chr15:79473722:79473801:-	.	-
chr15	79524586	79524697	chr15:79524586:79524697:+	.	+
chr15	79564538	79564665	chr15:79564538:79564665:-	.	-
chr15	79659118	79659408	chr15:79659118:79659408:-	.	-
chr15	79725841	79725988	chr15:79725841:79725988:+	.	+
chr1	57994756	57994865	chr1:57994756:57994865:+	.	+
chr1	57997217	57997319	chr1:57997217:57997319:+	.	+
chr15	80224101	80224297	chr15:80224101:80224297:+	.	+
chr1	58058062	58058139	chr1:58058062:58058139:+	.	+
chr1	58059738	58059823	chr1:58059738:58059823:+	.	+
chr1	58070351	58070586	chr1:58070351:58070586:+	.	+
chr1	58076433	58076586	chr1:58076433:58076586:+	.	+
chr15	80786050	80786094	chr15:80786050:80786094:+	.	+
chr15	80786643	80786722	chr15:80786643:80786722:+	.	+
chr15	81220081	81220126	chr15:81220081:81220126:-	.	-
chr15	81220081	81220153	chr15:81220081:81220153:-	.	-
chr15	81268497	81268610	chr15:81268497:81268610:+	.	+
chr15	81431338	81431975	chr15:81431338:81431975:+	.	+
chr15	81549231	81549352	chr15:81549231:81549352:-	.	-
chr15	81610834	81610874	chr15:81610834:81610874:+	.	+
chr15	81786079	81786121	chr15:81786079:81786121:-	.	-
chr15	81847540	81847628	chr15:81847540:81847628:+	.	+
chr15	81867887	81868000	chr15:81867887:81868000:+	.	+
chr15	82846774	82847021	chr15:82846774:82847021:-	.	-
chr15	82936041	82936120	chr15:82936041:82936120:+	.	+
chr15	82942640	82942674	chr15:82942640:82942674:+	.	+
chr15	83322973	83323059	chr15:83322973:83323059:-	.	-
chr15	83622384	83622688	chr15:83622384:83622688:+	.	+
chr15	83682474	83682585	chr15:83682474:83682585:+	.	+
chr15	83754659	83754891	chr15:83754659:83754891:-	.	-
chr15	84625510	84625564	chr15:84625510:84625564:-	.	-
chr15	84635190	84635540	chr15:84635190:84635540:-	.	-
chr15	85093689	85093831	chr15:85093689:85093831:+	.	+
chr1	58514624	58514707	chr1:58514624:58514707:+	.	+
chr1	58540487	58540547	chr1:58540487:58540547:-	.	-
chr15	85567224	85567308	chr15:85567224:85567308:+	.	+
chr15	85674882	85675001	chr15:85674882:85675001:+	.	+
chr1	58577279	58577592	chr1:58577279:58577592:+	.	+
chr15	88923134	88923279	chr15:88923134:88923279:+	.	+
chr15	89087094	89087280	chr15:89087094:89087280:+	.	+
chr1	58965367	58965633	chr1:58965367:58965633:-	.	-
chr1	59218316	59218375	chr1:59218316:59218375:-	.	-
chr15	9297003	9297222	chr15:9297003:9297222:+	.	+
chr15	93226018	93226046	chr15:93226018:93226046:-	.	-
chr15	93342881	93343064	chr15:93342881:93343064:-	.	-
chr15	93342881	93343067	chr15:93342881:93343067:-	.	-
chr15	94904835	94904964	chr15:94904835:94904964:+	.	+
chr15	9582680	9582828	chr15:9582680:9582828:-	.	-
chr15	95906460	95906744	chr15:95906460:95906744:-	.	-
chr15	9592829	9592981	chr15:9592829:9592981:-	.	-
chr15	9614567	9614718	chr15:9614567:9614718:-	.	-
chr15	9634128	9634296	chr15:9634128:9634296:-	.	-
chr15	97107765	97107847	chr15:97107765:97107847:+	.	+
chr15	97556938	97557060	chr15:97556938:97557060:-	.	-
chr15	97629988	97630075	chr15:97629988:97630075:-	.	-
chr15	97631126	97631233	chr15:97631126:97631233:-	.	-
chr15	97636897	97637098	chr15:97636897:97637098:-	.	-
chr15	97657166	97657222	chr15:97657166:97657222:-	.	-
chr15	97707155	97707285	chr15:97707155:97707285:-	.	-
chr15	97715225	97715372	chr15:97715225:97715372:-	.	-
chr15	97895250	97895304	chr15:97895250:97895304:-	.	-
chr15	97917517	97917564	chr15:97917517:97917564:-	.	-
chr15	97973082	97973241	chr15:97973082:97973241:-	.	-
chr15	98745568	98745652	chr15:98745568:98745652:-	.	-
chr15	99132218	99132415	chr15:99132218:99132415:+	.	+
chr15	99259686	99259750	chr15:99259686:99259750:+	.	+
chr15	99259785	99259898	chr15:99259785:99259898:-	.	-
chr15	99266458	99266518	chr15:99266458:99266518:-	.	-
chr15	99536058	99536174	chr15:99536058:99536174:+	.	+
chr15	99552345	99552591	chr15:99552345:99552591:-	.	-
chr1	60159471	60159628	chr1:60159471:60159628:+	.	+
chr1	60162155	60162278	chr1:60162155:60162278:+	.	+
chr1	60182764	60182878	chr1:60182764:60182878:+	.	+
chr1	60338669	60338793	chr1:60338669:60338793:+	.	+
chr1	60533584	60533676	chr1:60533584:60533676:+	.	+
chr1	60550382	60550524	chr1:60550382:60550524:-	.	-
chr1	60582436	60582944	chr1:60582436:60582944:-	.	-
chr16	10212746	10212857	chr16:10212746:10212857:+	.	+
chr16	10212746	10212906	chr16:10212746:10212906:+	.	+
chr16	10234411	10234484	chr16:10234411:10234484:+	.	+
chr16	10361351	10361505	chr16:10361351:10361505:-	.	-
chr16	10424292	10424351	chr16:10424292:10424351:-	.	-
chr16	10425853	10425981	chr16:10425853:10425981:-	.	-
chr16	10521061	10521147	chr16:10521061:10521147:+	.	+
chr16	10573393	10573516	chr16:10573393:10573516:+	.	+
chr16	10595895	10596078	chr16:10595895:10596078:+	.	+
chr16	11087870	11088662	chr16:11087870:11088662:-	.	-
chr16	11161097	11161294	chr16:11161097:11161294:-	.	-
chr16	11903097	11903254	chr16:11903097:11903254:+	.	+
chr16	13130227	13130827	chr16:13130227:13130827:+	.	+
chr16	13394916	13395053	chr16:13394916:13395053:+	.	+
chr16	13697426	13697599	chr16:13697426:13697599:+	.	+
chr16	13698966	13699168	chr16:13698966:13699168:+	.	+
chr16	13847819	13847882	chr16:13847819:13847882:-	.	-
chr16	13854488	13854538	chr16:13854488:13854538:-	.	-
chr16	14188406	14188497	chr16:14188406:14188497:+	.	+
chr16	16319545	16319601	chr16:16319545:16319601:-	.	-
chr16	16342790	16342828	chr16:16342790:16342828:-	.	-
chr16	16425860	16426000	chr16:16425860:16426000:-	.	-
chr16	16454085	16454257	chr16:16454085:16454257:-	.	-
chr16	16477517	16477606	chr16:16477517:16477606:-	.	-
chr16	17038407	17038532	chr16:17038407:17038532:+	.	+
chr16	17084609	17084845	chr16:17084609:17084845:+	.	+
chr16	17107272	17107317	chr16:17107272:17107317:-	.	-
chr16	17123605	17123747	chr16:17123605:17123747:-	.	-
chr16	17301086	17301193	chr16:17301086:17301193:-	.	-
chr16	17312445	17312564	chr16:17312445:17312564:-	.	-
chr16	17336385	17337229	chr16:17336385:17337229:+	.	+
chr16	17492014	17492196	chr16:17492014:17492196:+	.	+
chr16	17549871	17549949	chr16:17549871:17549949:-	.	-
chr16	17573837	17573901	chr16:17573837:17573901:+	.	+
chr16	17771797	17771962	chr16:17771797:17771962:+	.	+
chr16	17842655	17842870	chr16:17842655:17842870:-	.	-
chr16	17856845	17856923	chr16:17856845:17856923:-	.	-
chr16	18272814	18272896	chr16:18272814:18272896:-	.	-
chr16	18424397	18424453	chr16:18424397:18424453:-	.	-
chr16	18456117	18456291	chr16:18456117:18456291:+	.	+
chr16	18544204	18544366	chr16:18544204:18544366:+	.	+
chr16	18807373	18807516	chr16:18807373:18807516:-	.	-
chr16	18910741	18910836	chr16:18910741:18910836:+	.	+
chr16	18916533	18916700	chr16:18916533:18916700:+	.	+
chr16	18935111	18935272	chr16:18935111:18935272:+	.	+
chr16	19956998	19957447	chr16:19956998:19957447:-	.	-
chr16	20227786	20227913	chr16:20227786:20227913:+	.	+
chr16	20344708	20344867	chr16:20344708:20344867:-	.	-
chr16	20392524	20393000	chr16:20392524:20393000:-	.	-
chr16	20675417	20675506	chr16:20675417:20675506:+	.	+
chr16	21581606	21581771	chr16:21581606:21581771:+	.	+
chr16	21940729	21940731	chr16:21940729:21940731:-	.	-
chr16	22076090	22076218	chr16:22076090:22076218:-	.	-
chr16	22259059	22259334	chr16:22259059:22259334:-	.	-
chr16	22519618	22519708	chr16:22519618:22519708:-	.	-
chr16	22548725	22548789	chr16:22548725:22548789:-	.	-
chr16	22571744	22571836	chr16:22571744:22571836:-	.	-
chr1	6228343	6228545	chr1:6228343:6228545:+	.	+
chr16	22929706	22929816	chr16:22929706:22929816:+	.	+
chr16	22988318	22988398	chr16:22988318:22988398:-	.	-
chr16	23012120	23012242	chr16:23012120:23012242:-	.	-
chr16	23257032	23257174	chr16:23257032:23257174:+	.	+
chr16	23321106	23321751	chr16:23321106:23321751:+	.	+
chr16	23465101	23465238	chr16:23465101:23465238:-	.	-
chr16	24681832	24681957	chr16:24681832:24681957:+	.	+
chr16	25882613	25882770	chr16:25882613:25882770:+	.	+
chr16	27438387	27438463	chr16:27438387:27438463:+	.	+
chr1	62832855	62832875	chr1:62832855:62832875:+	.	+
chr16	28398364	28398474	chr16:28398364:28398474:-	.	-
chr16	29420466	29420545	chr16:29420466:29420545:-	.	-
chr16	29588338	29588445	chr16:29588338:29588445:+	.	+
chr16	29618208	29618373	chr16:29618208:29618373:+	.	+
chr16	29649023	29649097	chr16:29649023:29649097:+	.	+
chr16	30537540	30537644	chr16:30537540:30537644:-	.	-
chr16	30573279	30573455	chr16:30573279:30573455:-	.	-
chr16	31154659	31154778	chr16:31154659:31154778:-	.	-
chr16	31796952	31797051	chr16:31796952:31797051:+	.	+
chr16	31842856	31842925	chr16:31842856:31842925:+	.	+
chr16	31968886	31969023	chr16:31968886:31969023:-	.	-
chr16	32289205	32289326	chr16:32289205:32289326:+	.	+
chr16	32425327	32427007	chr16:32425327:32427007:+	.	+
chr16	32613254	32613312	chr16:32613254:32613312:+	.	+
chr16	32665972	32666042	chr16:32665972:32666042:+	.	+
chr16	32677980	32678071	chr16:32677980:32678071:+	.	+
chr16	32973966	32974059	chr16:32973966:32974059:+	.	+
chr16	32979482	32979546	chr16:32979482:32979546:+	.	+
chr16	32995034	32995082	chr16:32995034:32995082:+	.	+
chr16	33104795	33104927	chr16:33104795:33104927:+	.	+
chr16	33107100	33107259	chr16:33107100:33107259:+	.	+
chr1	63317451	63317602	chr1:63317451:63317602:-	.	-
chr16	33590338	33590451	chr16:33590338:33590451:+	.	+
chr16	33624718	33625261	chr16:33624718:33625261:+	.	+
chr16	33760844	33760931	chr16:33760844:33760931:+	.	+
chr16	33763528	33763702	chr16:33763528:33763702:+	.	+
chr16	34010608	34010731	chr16:34010608:34010731:-	.	-
chr16	34014044	34014300	chr16:34014044:34014300:-	.	-
chr16	34044695	34044699	chr16:34044695:34044699:-	.	-
chr16	34252311	34252397	chr16:34252311:34252397:-	.	-
chr16	34307806	34307925	chr16:34307806:34307925:-	.	-
chr16	34677222	34677397	chr16:34677222:34677397:+	.	+
chr16	34899447	34899599	chr16:34899447:34899599:+	.	+
chr16	34956469	34956622	chr16:34956469:34956622:+	.	+
chr1	63524253	63524329	chr1:63524253:63524329:+	.	+
chr16	35801623	35801804	chr16:35801623:35801804:+	.	+
chr16	35814004	35814140	chr16:35814004:35814140:+	.	+
chr16	35936463	35936713	chr16:35936463:35936713:-	.	-
chr16	35956893	35957111	chr16:35956893:35957111:+	.	+
chr16	36002929	36003036	chr16:36002929:36003036:+	.	+
chr16	36009402	36009501	chr16:36009402:36009501:+	.	+
chr16	36808101	36808246	chr16:36808101:36808246:-	.	-
chr16	36889458	36889580	chr16:36889458:36889580:+	.	+
chr16	37129885	37130050	chr16:37129885:37130050:-	.	-
chr16	37134259	37134619	chr16:37134259:37134619:-	.	-
chr16	37210256	37210296	chr16:37210256:37210296:-	.	-
chr16	37214936	37215003	chr16:37214936:37215003:-	.	-
chr16	37818990	37819119	chr16:37818990:37819119:+	.	+
chr1	63796260	63796344	chr1:63796260:63796344:+	.	+
chr16	38324223	38324380	chr16:38324223:38324380:-	.	-
chr16	38328294	38328471	chr16:38328294:38328471:-	.	-
chr16	38373905	38374322	chr16:38373905:38374322:+	.	+
chr16	38486386	38486529	chr16:38486386:38486529:+	.	+
chr16	38529529	38529696	chr16:38529529:38529696:-	.	-
chr16	38534809	38534908	chr16:38534809:38534908:-	.	-
chr16	38582083	38582237	chr16:38582083:38582237:+	.	+
chr16	3906841	3907194	chr16:3906841:3907194:-	.	-
chr16	3999118	3999345	chr16:3999118:3999345:-	.	-
chr16	4060758	4060896	chr16:4060758:4060896:-	.	-
chr16	4065233	4065373	chr16:4065233:4065373:-	.	-
chr16	42914609	42914657	chr16:42914609:42914657:+	.	+
chr16	43905464	43905596	chr16:43905464:43905596:+	.	+
chr16	43908525	43908748	chr16:43908525:43908748:+	.	+
chr16	43941901	43941942	chr16:43941901:43941942:+	.	+
chr16	44013035	44013150	chr16:44013035:44013150:-	.	-
chr16	44109608	44109759	chr16:44109608:44109759:-	.	-
chr16	44953515	44953832	chr16:44953515:44953832:+	.	+
chr16	45143734	45144514	chr16:45143734:45144514:-	.	-
chr16	45242816	45242854	chr16:45242816:45242854:+	.	+
chr16	45244269	45244424	chr16:45244269:45244424:+	.	+
chr16	45392358	45392501	chr16:45392358:45392501:-	.	-
chr16	45417993	45420056	chr16:45417993:45420056:-	.	-
chr16	45419945	45420056	chr16:45419945:45420056:-	.	-
chr16	45680633	45680861	chr16:45680633:45680861:-	.	-
chr16	45731820	45732072	chr16:45731820:45732072:-	.	-
chr16	45947909	45948903	chr16:45947909:45948903:+	.	+
chr16	4638670	4638811	chr16:4638670:4638811:-	.	-
chr16	46436467	46436551	chr16:46436467:46436551:-	.	-
chr16	4693212	4693412	chr16:4693212:4693412:+	.	+
chr16	48289152	48289213	chr16:48289152:48289213:+	.	+
chr1	64840626	64841788	chr1:64840626:64841788:-	.	-
chr16	4946141	4946184	chr16:4946141:4946184:-	.	-
chr16	50210558	50210647	chr16:50210558:50210647:-	.	-
chr1	65215073	65215178	chr1:65215073:65215178:-	.	-
chr16	52164409	52164594	chr16:52164409:52164594:+	.	+
chr16	52253238	52253349	chr16:52253238:52253349:-	.	-
chr1	65391881	65392070	chr1:65391881:65392070:+	.	+
chr16	55836434	55836505	chr16:55836434:55836505:-	.	-
chr16	56139098	56139213	chr16:56139098:56139213:+	.	+
chr16	56151387	56151571	chr16:56151387:56151571:+	.	+
chr16	56652250	56652330	chr16:56652250:56652330:+	.	+
chr16	56704540	56704686	chr16:56704540:56704686:-	.	-
chr16	56705724	56705807	chr16:56705724:56705807:-	.	-
chr16	56825779	56825971	chr16:56825779:56825971:-	.	-
chr16	57169392	57169502	chr16:57169392:57169502:+	.	+
chr16	57171507	57171700	chr16:57171507:57171700:+	.	+
chr16	57323577	57323656	chr16:57323577:57323656:-	.	-
chr16	58486508	58486611	chr16:58486508:58486611:-	.	-
chr16	59447750	59447946	chr16:59447750:59447946:+	.	+
[truncated: 3,917 more rows]
